# Supplementary material for: Transcriptome sequencing analysis of maize embryonic callus during early redifferentiation
Source: BMC Genomics. 2019 Feb 27;20:159. doi: 10.1186/s12864-019-5506-7 (PMC6391841; doi:10.1186/s12864-019-5506-7)
Supplement: Supplementary file 3 — Table S3. The detailed information about the specific common DEGs of 141 and DH40; Table S4. The detailed information about the specific common DEGs of DH3732 and ZYDH381–1.). (XLSX 874 kb) [file 12864_2019_5506_MOESM3_ESM.xlsx]

## Sheet: Table S3
Table S3 The detailed information about the specific common DEGs of 141 and DH40.
CK = control samples, FC= Fold Change, Padj=adjusted P-value, NA=no annotation
GeneID	141						DH40						DH3732						ZYDH381-1						Gene annotation
	Stage I/CK		Stage II/CK		Stage III/CK		Stage I/CK		Stage II/CK		Stage III/CK		Stage I/CK		Stage II/CK		Stage III/CK		Stage I/CK		Stage II/CK		Stage III/CK		Cellular Component	Molecular Function	Biological Process	Kegg Orthology	Nr Description
	log2FC	Padj	log2FC	Padj	log2FC	Padj	log2FC	Padj	log2FC	Padj	log2FC	Padj	log2FC	Padj	log2FC	Padj	log2FC	Padj	log2FC	Padj	log2FC	Padj	log2FC	Padj
Zm00001d006587	2.34503	7.78201e-09	3.61462	9.65746e-31	3.69434	7.11707e-34	5.8004	1.52574e-20	7.85733	3.67114e-50	7.64732	3.71406e-49	0.64177	0.291822	3.49127	7.08685e-21	4.16814	2.86107e-47	0.723477	0.224097	2.29989	3.58712e-15	2.6018	1.89862e-17	GO:0009536//plastid	NA	GO:0006091//generation of precursor metabolites and energy	K08915//light-harvesting complex II chlorophyll a/b binding protein 4	gi|219362417|ref|NP_001136606.1|//uncharacterized protein LOC100216729 [Zea mays]
Zm00001d019518	3.25188	3.88544e-14	4.26889	1.35796e-34	4.73849	5.16152e-44	5.18415	5.6505e-20	6.57684	1.85296e-46	6.44023	6.28751e-41	0.637214	0.403816	3.56025	1.69508e-16	4.2576	9.84466e-35	1.78784	0.0682322	3.18452	2.74917e-05	3.35786	1.20849e-05	GO:0009522//photosystem I;GO:0009507//chloroplast	NA	GO:0044237//cellular metabolic process	K02693//photosystem I subunit IV	gi|414884388|tpg|DAA60402.1|//TPA: photosystem I reaction center subunit IV A [Zea mays]
Zm00001d020877	2.58691	2.77649e-07	3.30194	5.18433e-14	3.48578	2.43189e-17	5.01355	1.31705e-19	6.27247	3.90006e-37	6.05729	5.74014e-33	-1.36285	0.00247678	1.37202	2.3981e-05	1.92468	1.64631e-13	1.12226	0.261665	2.76002	1.4192e-08	3.00874	1.377e-09	GO:0031224//intrinsic component of membrane;GO:0009521//photosystem;GO:0009534//chloroplast thylakoid	NA	GO:0044237//cellular metabolic process	K08905//photosystem I subunit V	gi|226502937|ref|NP_001151214.1|//photosystem I reaction center subunit V [Zea mays]
Zm00001d009929	3.24238	6.15636e-06	4.73433	9.9514e-17	5.19699	2.91401e-22	3.89562	8.28139e-06	5.84821	3.73071e-18	5.84068	1.88836e-19	1.26628	0.370427	4.14862	4.84289e-08	5.22891	6.90706e-15	1.77141	0.0826615	3.81827	1.13204e-08	4.4181	7.52367e-12	GO:0043231//intracellular membrane-bounded organelle	NA	NA	NA	gi|226491790|ref|NP_001151763.1|//uncharacterized protein LOC100285398 [Zea mays]
Zm00001d042178	3.14539	7.37383e-09	3.73363	4.31048e-15	3.98353	1.13698e-16	4.94512	1.01931e-10	5.76219	3.81599e-15	5.69735	5.05867e-16	-2.38509	4.35324e-07	-0.001359	0.99977	0.334211	0.501918	0.724047	0.424615	1.79671	0.000184948	2.14792	2.61627e-06	GO:0043231//intracellular membrane-bounded organelle;GO:0009535//chloroplast thylakoid membrane;GO:0009523//photosystem II;GO:0009654//photosystem II oxygen evolving complex;GO:0009570//chloroplast stroma	NA	GO:0044237//cellular metabolic process;GO:0015979//photosynthesis	K08903//photosystem II 13kDa protein	gi|226528942|ref|NP_001151243.1|//photosystem II reaction center W protein [Zea mays]
Zm00001d041804	2.90917	0.000228225	3.8656	5.71035e-09	4.07434	1.91534e-10	4.6856	2.4373e-10	6.31397	3.08721e-25	5.68754	1.76617e-20	1.09669	0.521479	3.72552	8.71672e-05	4.30859	1.06433e-06	1.92284	0.060847	2.8317	0.001107	3.46258	2.18548e-05	GO:0009536//plastid	GO:0015036//disulfide oxidoreductase activity	GO:0019725//cellular homeostasis;GO:0018904//ether metabolic process;GO:0006091//generation of precursor metabolites and energy;GO:0051234//establishment of localization	K03671//thioredoxin 1	gi|3334376|sp|Q41864.1|TRXM_MAIZE//RecName: Full=Thioredoxin M-type, chloroplastic; Short=Trx-M; Flags: Precursor
novel_G001208	2.36158	0.00807326	3.96854	9.88245e-10	4.05452	3.22688e-10	3.83003	8.80382e-05	5.59893	2.53937e-11	5.68648	9.45674e-14	1.50335	0.355555	4.64825	3.47114e-05	5.79588	1.42633e-08	0.34649	0.831743	2.83474	0.000137563	3.21756	1.45035e-05	GO:0009535//chloroplast thylakoid membrane;GO:0010287//plastoglobule;GO:0009941//chloroplast envelope	GO:0046872//metal ion binding	GO:0009768//photosynthesis, light harvesting in photosystem I;GO:0010218//response to far red light;GO:0009637//response to blue light;GO:0010114//response to red light	K08907//light-harvesting complex I chlorophyll a/b binding protein 1	gi|226530077|ref|NP_001149586.1|//chlorophyll a-b binding protein 6A [Zea mays]
Zm00001d021906	1.41822	0.0249493	2.86513	2.30094e-10	3.13657	2.75648e-13	4.18815	5.56872e-11	5.66008	1.12506e-26	5.33349	2.93337e-23	-2.53936	0.000108685	0.468581	0.42867	1.32136	0.000344713	-0.479352	0.739239	2.38774	1.81915e-07	2.48029	6.36251e-07	GO:0009536//plastid	NA	GO:0006091//generation of precursor metabolites and energy	K08908//light-harvesting complex I chlorophyll a/b binding protein 2	gi|226499760|ref|NP_001148893.1|//chlorophyll a-b binding protein [Zea mays]
Zm00001d034543	2.79899	5.59153e-14	3.4127	4.35796e-32	3.66216	6.19396e-35	4.00204	3.81534e-20	5.37748	4.1153e-50	5.16918	1.27984e-42	0.512046	0.394975	3.03054	1.74419e-16	3.52687	5.88746e-30	0.995286	0.00629462	2.03026	6.92322e-18	2.40188	3.62126e-19	GO:0009534//chloroplast thylakoid;GO:0009522//photosystem I	NA	GO:0044237//cellular metabolic process	K02692//photosystem I subunit II	gi|212275394|ref|NP_001130880.1|//photosystem I reaction center subunit II [Zea mays]
Zm00001d020957	2.94293	1.80285e-06	3.06321	1.73224e-08	3.09659	2.0149e-08	3.88629	0.000242103	6.04678	1.52599e-11	5.09422	9.80176e-09	1.56834	0.15451	3.42719	4.33265e-06	3.97969	3.25488e-09	-0.657319	0.576581	-0.45944	0.7715	-0.304327	0.839194	NA	GO:0000166//nucleotide binding;GO:0048037//cofactor binding;GO:0003824//catalytic activity;GO:0050662//coenzyme binding	GO:0008152//metabolic process;GO:0044237//cellular metabolic process	K09753//cinnamoyl-CoA reductase [EC:1.2.1.44]	gi|670420205|ref|XP_008650922.1|//PREDICTED: uncharacterized protein LOC100193770 isoform X1 [Zea mays]
novel_G001236	2.64185	0.00349413	2.85486	0.00148823	3.31741	4.23177e-05	3.38722	0.00315965	5.76117	3.28603e-10	4.94002	2.64116e-08	1.05921	0.517327	3.8725	0.00177937	3.24714	0.015463	1.85527	0.0735797	3.45832	3.3422e-05	3.16701	0.000404111	NA	NA	NA	NA	gi|223972743|gb|ACN30559.1|//unknown [Zea mays]
Zm00001d018796	1.75734	0.0359899	2.25259	0.00198329	2.25225	0.00242763	3.21691	0.00242893	4.88927	2.47068e-08	4.76396	4.43312e-09	-0.809275	0.415478	0.942427	0.22524	1.33954	0.0318532	1.31007	0.221232	2.35317	0.00183126	2.75109	0.000144558	GO:0043231//intracellular membrane-bounded organelle	NA	NA	NA	gi|226510097|ref|NP_001143644.1|//uncharacterized protein LOC100276366 [Zea mays]
Zm00001d021416	2.31343	0.00493001	2.92225	6.37461e-05	2.97722	2.58366e-05	3.68179	0.000211129	5.4384	5.85421e-11	4.73945	9.15888e-09	1.37611	0.340365	3.33119	0.000293563	4.13541	3.93676e-07	1.47463	0.177864	2.83119	0.00172346	3.72737	8.52844e-06	NA	NA	NA	NA	gi|226496189|ref|NP_001142968.1|//uncharacterized protein LOC100275421 [Zea mays]
Zm00001d025848	2.62689	0.00236558	4.0255	3.17498e-09	4.03957	1.68999e-09	3.06487	0.000926778	4.52591	3.6514e-10	4.5674	9.8925e-12	1.23526	0.485859	2.67632	0.0360176	3.62939	0.000995031	1.18845	0.308766	2.80259	4.54933e-05	2.95394	1.7752e-05	GO:0043231//intracellular membrane-bounded organelle;GO:0009508//plastid chromosome;GO:0009535//chloroplast thylakoid membrane;GO:0009941//chloroplast envelope	GO:0005515//protein binding;GO:0051082//unfolded protein binding;GO:0031072//heat shock protein binding	GO:0044267//cellular protein metabolic process	K13172//serine/arginine repetitive matrix protein 2	gi|670443013|ref|XP_008661888.1|//PREDICTED: peptidoglycan binding domain containing protein isoform X1 [Zea mays]
Zm00001d031421	1.75371	0.00946281	2.15299	7.17427e-05	2.42081	9.90119e-06	3.49094	7.8019e-05	5.0085	4.26896e-13	4.46312	2.75578e-10	1.6472	0.254469	4.2581	1.6488e-06	4.90096	3.2556e-09	0.818283	0.544805	1.96809	0.0104905	2.47775	0.000347042	GO:0043231//intracellular membrane-bounded organelle	NA	NA	NA	gi|226491484|ref|NP_001148434.1|//thylakoid lumenal 19 kDa protein [Zea mays]
Zm00001d023699	1.94751	0.0126643	2.80882	9.08655e-06	3.13567	1.25551e-07	3.05384	0.000101141	3.82229	1.29844e-07	4.44827	2.93464e-13	0.420317	0.749624	3.38851	2.07742e-07	3.85016	2.42708e-11	1.76199	0.093477	1.49932	0.17406	2.79724	0.00292807	GO:0043231//intracellular membrane-bounded organelle;GO:0005960//glycine cleavage complex;GO:0005634//nucleus;GO:0043234//protein complex;GO:0009579//thylakoid;GO:0009507//chloroplast	NA	GO:0019464//glycine decarboxylation via glycine cleavage system;GO:0006546//glycine catabolic process	K02437//glycine cleavage system H protein	gi|802084007|ref|NP_001292745.1|//glycine cleavage system H protein, mitochondrial [Zea mays]
Zm00001d007921	2.24745	0.0187959	3.44858	4.2857e-06	3.92639	9.06013e-09	2.8114	0.00897103	3.60244	0.000240725	4.33388	7.36998e-08	1.33085	0.437464	3.15092	0.00759811	4.50403	4.513e-06	1.38818	0.174892	1.87542	0.0284367	2.14827	0.00940467	GO:0043231//intracellular membrane-bounded organelle;GO:0009535//chloroplast thylakoid membrane;GO:0009941//chloroplast envelope	GO:0000166//nucleotide binding	NA	K01256//aminopeptidase N [EC:3.4.11.2]	gi|226502638|ref|NP_001147690.1|//tic62 protein [Zea mays]
Zm00001d014564	2.81561	3.85754e-17	3.50488	7.70858e-48	3.71101	9.84321e-47	3.47836	1.54619e-11	4.53282	2.37959e-20	4.3113	1.773e-18	-0.764184	0.0254632	1.07104	0.000160546	1.7773	1.11995e-16	-0.127983	0.810891	0.732174	0.0030461	1.01363	4.51245e-06	GO:0043231//intracellular membrane-bounded organelle;GO:0009523//photosystem II	GO:0046872//metal ion binding	GO:0042548//regulation of photosynthesis, light reaction	K02716//photosystem II oxygen-evolving enhancer protein 1	gi|413934662|gb|AFW69213.1|//oxygen-evolving enhancer protein 1 [Zea mays]
Zm00001d028756	3.31662	1.81518e-09	3.53936	5.90084e-15	3.90116	1.54652e-17	3.82453	7.45941e-13	4.1503	5.19062e-16	4.28965	5.8911e-17	0.592309	0.497798	2.2125	5.97385e-05	2.75081	3.52288e-10	0.767307	0.184423	1.57917	6.95137e-06	1.76428	2.97279e-07	NA	NA	NA	NA	gi|293332309|ref|NP_001168569.1|//uncharacterized protein LOC100382352 [Zea mays]
Zm00001d018157	2.22586	0.0271744	3.74815	9.86502e-07	3.70464	9.54976e-07	3.19741	0.00327499	4.61066	3.72301e-07	4.12971	3.30963e-06	1.66469	0.250963	3.22207	0.00182458	4.00883	1.2401e-05	1.81653	0.0842837	2.7543	0.00165346	3.55267	1.00578e-05	GO:0009536//plastid	NA	GO:0006091//generation of precursor metabolites and energy	K08911//light-harvesting complex I chlorophyll a/b binding protein 5	gi|413939030|gb|AFW73581.1|//chlorophyll a-b binding protein 4 [Zea mays]
Zm00001d049267	2.23115	0.0347399	3.15103	0.00082522	3.40624	0.000125579	2.97848	0.0120776	4.4102	2.92754e-05	4.07699	2.57205e-05	NA	NA	3.26835	0.0121268	4.16793	0.000477461	0.877623	0.455604	1.9697	0.0542497	2.50597	0.0103574	GO:0043231//intracellular membrane-bounded organelle	GO:0022892//substrate-specific transporter activity;GO:0019842//vitamin binding	GO:0006631//fatty acid metabolic process	K03955//NADH dehydrogenase (ubiquinone) 1 alpha/beta subcomplex 1	gi|226494889|ref|NP_001147417.1|//acyl carrier protein 2 [Zea mays]
Zm00001d022464	1.9416	0.000534785	2.74106	5.40579e-09	3.13481	2.52066e-11	3.06575	2.09548e-06	3.99319	1.30539e-13	4.01793	6.53167e-14	-2.82887	3.72932e-12	-1.08118	0.00913442	-0.500249	0.235173	1.37525	0.0860511	2.23012	0.000120017	2.24466	0.000119967	NA	NA	NA	NA	gi|195617752|gb|ACG30706.1|//ultraviolet-B-repressible protein [Zea mays]
Zm00001d016991	2.418	0.000253479	3.0076	1.53763e-07	3.29425	4.44947e-09	3.29281	1.70118e-07	4.16186	2.43307e-13	3.90543	2.78057e-10	-1.11549	0.0831493	0.885211	0.108459	1.31993	0.00285992	0.893835	0.268502	1.71798	0.000986441	2.01675	2.95611e-05	NA	NA	NA	NA	gi|226508866|ref|NP_001143858.1|//uncharacterized protein LOC100276652 precursor [Zea mays]
Zm00001d035200	2.52555	0.00272175	3.07936	3.39931e-05	3.50677	3.84289e-07	2.42883	0.0296663	3.98065	8.42564e-06	3.73573	1.17853e-05	1.54555	0.345511	3.00495	0.0122435	3.85178	0.000288034	1.41498	0.222013	2.8341	0.00104153	2.46426	0.00956859	NA	NA	NA	K14760//acyl-activating enzyme 14 [EC:6.2.1.26]	gi|226530235|ref|NP_001143117.1|//putative AMP-dependent synthetase and ligase superfamily protein [Zea mays]
Zm00001d012810	1.87659	0.0141103	2.22323	0.000795803	2.71577	7.82244e-06	2.86537	7.57939e-05	4.14063	7.89721e-12	3.64246	2.2638e-08	-2.08833	0.00228453	-1.18082	0.0939943	-0.49138	0.533099	0.623856	0.522546	1.37653	0.0222503	2.02118	3.84046e-05	GO:0043231//intracellular membrane-bounded organelle	GO:0003677//DNA binding;GO:0034062//RNA polymerase activity;GO:0000996//core DNA-dependent RNA polymerase binding promoter specificity activity;GO:0016987//sigma factor activity;GO:0003700//sequence-specific DNA binding transcription factor activity;GO:0003676//nucleic acid binding;GO:0001071//nucleic acid binding transcription factor activity	GO:0006355//regulation of transcription, DNA-templated;GO:0006351//transcription, DNA-templated;GO:0006352//DNA-templated transcription, initiation	K01872//alanyl-tRNA synthetase [EC:6.1.1.7];K03086//RNA polymerase primary sigma factor	gi|822606556|ref|NP_001105507.2|//sigma-like factor 6 [Zea mays];gi|721603949|ref|XP_010229645.1|//PREDICTED: RNA polymerase sigma factor sigF, chloroplastic isoform X2 [Brachypodium distachyon];gi|670405221|ref|XP_008644274.1|//PREDICTED: sigma-like factor6 isoform X2 [Zea mays]
Zm00001d045661	2.59009	0.00755107	2.52158	0.0107664	3.27204	0.000126344	3.43975	2.72341e-06	3.81418	1.75957e-08	3.60914	1.2011e-07	2.08735	0.176232	2.63075	0.06066	4.2253	0.000362261	1.64708	0.123523	2.32954	0.0161224	3.16508	0.00042176	GO:0044464//cell part	GO:0046914//transition metal ion binding	NA	K12135//zinc finger protein CONSTANS;K12129//pseudo-response regulator 7	gi|413954950|gb|AFW87599.1|//zinc finger protein CONSTANS-LIKE 16 [Zea mays]
Zm00001d042727	2.437	0.00518267	3.30785	5.33917e-06	3.63341	8.0092e-08	2.83729	0.000837286	4.27822	5.49223e-11	3.59939	3.67699e-07	2.43626	0.0755203	3.41405	0.00318691	4.71525	8.83557e-07	0.0426589	0.993586	1.42759	0.121524	2.10345	0.00468086	GO:0044424//intracellular part	GO:0019203//carbohydrate phosphatase activity;GO:0042132//fructose 1,6-bisphosphate 1-phosphatase activity	GO:0005975//carbohydrate metabolic process	K03841//fructose-1,6-bisphosphatase I [EC:3.1.3.11]	gi|194703704|gb|ACF85936.1|//unknown [Zea mays]
novel_G001233	2.26143	0.031711	1.06689	0.403013	2.84835	0.00313469	3.13423	0.00708244	2.95152	0.0210448	3.57455	0.000573668	0.786135	0.61695	1.29811	0.410946	3.99315	0.00106046	1.71976	0.103503	2.85385	0.00155316	1.97485	0.0598562	GO:0009512//cytochrome b6f complex	NA	NA	NA	gi|223972743|gb|ACN30559.1|//unknown [Zea mays]
Zm00001d047789	2.24562	2.13973e-07	2.88705	2.8618e-18	3.14561	7.65333e-19	2.51328	2.84732e-07	3.34149	2.28787e-17	3.43526	5.21871e-18	-1.14274	0.00735305	0.318112	0.58477	1.07076	0.00315809	0.619525	0.154026	1.23893	3.15319e-05	1.49589	2.1572e-06	GO:0044424//intracellular part	NA	GO:0006810//transport	K02109//F-type H+-transporting ATPase subunit b	gi|195617518|gb|ACG30589.1|//ATP synthase B chain [Zea mays]
Zm00001d008230	1.26689	1.44804e-05	1.91996	1.94793e-15	2.12933	1.75495e-21	2.50839	1.07207e-12	3.53025	6.85829e-30	3.33982	2.70165e-19	-0.829466	0.00294952	0.801671	0.000641337	1.10771	9.37154e-08	0.545629	0.13222	1.57358	1.80859e-13	1.49668	1.54787e-11	GO:0009941//chloroplast envelope	GO:0016709//oxidoreductase activity, acting on paired donors, with incorporation or reduction of molecular oxygen, NAD(P)H as one donor, and incorporation of one atom of oxygen;GO:0046914//transition metal ion binding	GO:0006779//porphyrin-containing compound biosynthetic process	K04035//magnesium-protoporphyrin IX monomethyl ester (oxidative) cyclase [EC:1.14.13.81]	gi|670429185|ref|XP_008655474.1|//PREDICTED: magnesium-protoporphyrin IX monomethyl ester [oxidative] cyclase, chloroplastic [Zea mays]
Zm00001d042257	2.11582	3.44069e-06	2.87195	1.08085e-15	3.18337	4.48526e-24	2.79796	3.90963e-08	3.82182	5.20103e-21	3.33695	1.63116e-12	-0.47392	0.455894	1.31899	0.000339115	1.60458	1.37981e-06	0.102618	0.915725	1.01005	0.0329012	1.318	0.000971951	GO:0043231//intracellular membrane-bounded organelle	NA	NA	NA	gi|414878864|tpg|DAA55995.1|//TPA: hypothetical protein ZEAMMB73_273055 [Zea mays]
Zm00001d027885	1.90652	0.00636656	2.35635	0.000193999	2.65351	6.28997e-06	2.89226	5.74602e-06	3.20082	3.23875e-08	3.31945	1.11886e-09	0.144769	0.889921	1.66025	0.00541458	1.46718	0.0148375	0.513417	0.521086	1.02134	0.0327422	1.00037	0.0408782	GO:0016020//membrane	NA	NA	K02221//YggT family protein	gi|226502570|ref|NP_001150770.1|//YGGT family protein [Zea mays]
Zm00001d006520	2.08348	2.42667e-06	2.68786	9.97759e-15	2.70965	1.04352e-14	1.92391	0.00182116	3.3627	1.47501e-13	3.29496	2.92767e-10	1.31934	0.163588	3.28951	7.74424e-08	4.37425	1.17102e-17	0.336055	0.744941	1.13749	0.0226681	1.56545	0.000372302	GO:0009532//plastid stroma	GO:0032559//adenyl ribonucleotide binding;GO:0004672//protein kinase activity	GO:0006796//phosphate-containing compound metabolic process	K20115//[pyruvate, phosphate dikinase]-phosphate phosphotransferase / [pyruvate, phosphate dikinase] kinase [EC:2.7.4.27 2.7.11.32]	gi|902967449|ref|NP_001105873.2|//pyruvate, phosphate dikinase regulatory protein, chloroplastic [Zea mays]
Zm00001d027332	1.49753	0.00580867	1.65238	0.00117502	1.45528	0.0187424	3.50383	1.12172e-10	3.31854	1.99803e-07	3.22902	6.73612e-09	-0.041613	0.961795	1.04847	0.0229142	1.25137	0.00438869	0.0794787	0.881103	-0.072531	0.891065	0.171013	0.71564	GO:0031410//cytoplasmic vesicle	NA	GO:0010876//lipid localization	NA	gi|414864332|tpg|DAA42889.1|//TPA: nonspecific lipid-transfer protein [Zea mays]
Zm00001d034096	1.38692	0.00279496	0.882624	0.139881	0.501569	0.591074	3.78647	6.03324e-07	5.59703	1.35378e-16	3.21184	9.95867e-06	-1.32768	0.349746	-1.95518	0.153313	-2.37794	0.0726294	0.00485841	0.998923	-0.773499	0.623833	0.205925	0.894576	NA	GO:0009055//electron carrier activity;GO:0016705//oxidoreductase activity, acting on paired donors, with incorporation or reduction of molecular oxygen;GO:0020037//heme binding;GO:0005506//iron ion binding;GO:0004497//monooxygenase activity;GO:0016491//oxidoreductase activity	GO:0055114//oxidation-reduction process	K00517;K13260//isoflavone 2'-hydroxylase [EC:1.14.13.89];K00512//steroid 17alpha-monooxygenase / 17alpha-hydroxyprogesterone aldolase [EC:1.14.14.19 4.1.2.30]	gi|670368407|ref|XP_008665445.1|//PREDICTED: isoflavone 2'-hydroxylase-like [Zea mays];gi|670368409|ref|XP_008665446.1|//PREDICTED: isoflavone 2'-hydroxylase-like [Zea mays]
Zm00001d018069	2.81191	2.49728e-09	3.64586	2.48598e-25	3.61794	1.42683e-23	2.56961	2.8405e-09	3.44302	2.01304e-28	3.17137	6.37118e-17	-0.994453	0.0131611	0.467216	0.36352	0.787326	0.0102667	0.474037	0.513769	1.18349	0.004998	1.19306	0.00887007	GO:0033178//proton-transporting two-sector ATPase complex, catalytic domain;GO:0010287//plastoglobule;GO:0009535//chloroplast thylakoid membrane;GO:0009941//chloroplast envelope;GO:0009534//chloroplast thylakoid;GO:0010319//stromule	GO:0015078//hydrogen ion transmembrane transporter activity;GO:0046933//proton-transporting ATP synthase activity, rotational mechanism	GO:0006754//ATP biosynthetic process;GO:0015986//ATP synthesis coupled proton transport;GO:0009772//photosynthetic electron transport in photosystem II;GO:0009773//photosynthetic electron transport in photosystem I;GO:0009409//response to cold;GO:0042742//defense response to bacterium;GO:0006818//hydrogen transport	K02113//F-type H+-transporting ATPase subunit delta	gi|194701472|gb|ACF84820.1|//unknown [Zea mays];gi|670410251|ref|XP_008646278.1|//PREDICTED: ATP synthase delta chain, chloroplastic [Zea mays]
Zm00001d051746	1.51619	0.000528318	2.28913	2.72891e-09	2.39521	4.40184e-11	2.19276	0.00139835	3.14843	4.22311e-07	3.14879	3.67699e-07	-1.45386	4.73725e-07	0.528639	0.0811523	0.937499	6.28573e-05	0.67569	0.152902	1.85498	3.80514e-11	2.19872	2.29077e-14	GO:0043231//intracellular membrane-bounded organelle	NA	NA	NA	gi|224035991|gb|ACN37071.1|//unknown [Zea mays]
Zm00001d027456	2.73391	7.46819e-07	3.62833	4.6246e-17	3.81377	8.08036e-18	1.82621	0.000813419	2.6523	1.89825e-10	2.94903	6.78128e-10	2.66182	0.0658086	5.68651	2.25785e-08	6.53176	1.27038e-11	0.885302	0.293527	2.18455	8.92546e-07	2.55922	1.78814e-09	GO:0043231//intracellular membrane-bounded organelle	NA	NA	NA	gi|226504766|ref|NP_001141354.1|//Threonine endopeptidase [Zea mays]
Zm00001d013918	1.82931	0.000551756	2.21261	2.7365e-08	2.38002	2.25225e-09	2.72175	4.88494e-06	3.30649	8.4773e-12	2.90909	2.41826e-07	-1.30949	0.134503	0.928756	0.159568	1.09383	0.0682169	1.24414	0.108463	1.82535	0.00192102	2.168	7.18257e-05	GO:0043231//intracellular membrane-bounded organelle	NA	NA	NA	gi|212721648|ref|NP_001132583.1|//uncharacterized protein LOC100194054 [Zea mays]
Zm00001d013013	1.12459	0.0152983	1.34827	0.00101742	1.83234	3.36216e-06	2.1376	0.000260238	2.96753	5.57378e-11	2.86301	1.83906e-08	0.307594	0.768158	1.68029	0.0143943	2.37101	2.6563e-05	0.959479	0.0588106	1.45804	0.00014393	1.56782	5.21316e-05	GO:0043231//intracellular membrane-bounded organelle;GO:0009507//chloroplast	GO:0051003//ligase activity, forming nitrogen-metal bonds, forming coordination complexes;GO:0005524//ATP binding;GO:0016851//magnesium chelatase activity;GO:0032559//adenyl ribonucleotide binding;GO:0016462//pyrophosphatase activity;GO:0017111//nucleoside-triphosphatase activity	GO:0006779//porphyrin-containing compound biosynthetic process;GO:0015979//photosynthesis;GO:0015995//chlorophyll biosynthetic process	K03404//magnesium chelatase subunit D [EC:6.6.1.1]	gi|670405497|ref|XP_008644403.1|//PREDICTED: magnesium-chelatase subunit ChlD, chloroplastic [Zea mays];gi|413932685|gb|AFW67236.1|//hypothetical protein ZEAMMB73_644992 [Zea mays];gi|514813059|ref|XP_004981316.1|//PREDICTED: magnesium-chelatase subunit ChlD, chloroplastic [Setaria italica]
Zm00001d023757	2.34681	0.00403316	2.83426	2.64122e-05	2.23775	0.00444319	2.56388	0.00410425	2.76529	0.00160506	2.8191	0.00067724	1.23303	0.259621	2.30757	0.00408335	2.48976	0.000911723	1.41156	0.106019	1.91703	0.00626517	1.87872	0.00940291	NA	NA	NA	NA	gi|670444335|ref|XP_008662578.1|//PREDICTED: uncharacterized protein LOC103640914 [Zea mays]
Zm00001d030581	2.14882	0.0243305	3.05549	0.000133154	3.08558	7.29871e-05	2.02884	0.0259383	2.94324	4.62875e-05	2.80267	0.000308743	0.694548	0.718997	2.12555	0.128476	3.94914	0.000158357	1.7003	0.0890407	1.93254	0.037685	2.3101	0.00690207	NA	NA	NA	NA	gi|670364823|ref|XP_008660296.1|//PREDICTED: uncharacterized protein LOC103639299 isoform X2 [Zea mays]
Zm00001d014600	2.90956	6.01364e-07	3.97189	3.24689e-16	3.86732	5.55804e-15	1.49637	0.000152942	2.65884	1.37535e-17	2.77157	9.69311e-20	-0.104827	0.87134	1.44535	0.000382628	1.94696	1.16264e-08	0.0648273	0.960972	1.22902	0.0110368	0.995444	0.0673811	NA	NA	NA	NA	gi|670403063|ref|XP_008681431.1|//PREDICTED: uncharacterized protein LOC100273378 isoform X1 [Zea mays]
Zm00001d053880	2.15042	0.00961104	2.46208	0.00114181	3.08419	1.02957e-05	2.36733	0.0028199	2.88745	7.05118e-05	2.76999	9.74561e-05	0.75416	0.637063	2.23918	0.0148556	2.43867	0.00510356	0.697564	0.653068	0.769071	0.618558	1.53389	0.123452	NA	NA	NA	K13171//serine/arginine repetitive matrix protein 1	gi|670393588|ref|XP_008677196.1|//PREDICTED: LOC100281423 isoform X1 [Zea mays];gi|226533266|ref|NP_001147813.1|//uncharacterized protein LOC100281423 [Zea mays]
Zm00001d040467	2.11603	0.0108429	3.44599	1.1638e-08	2.60143	0.000266339	2.01265	0.0028419	2.85579	7.54286e-07	2.75741	3.8089e-06	0.489166	0.76717	2.49576	0.0130718	3.24299	0.00014115	0.603011	0.562201	1.3917	0.0223658	1.41113	0.0208818	GO:0005840//ribosome	NA	NA	K19034//50S ribosomal protein 5	gi|226505906|ref|NP_001148929.1|//50S ribosomal protein L40 [Zea mays];gi|238006318|gb|ACR34194.1|//unknown [Zea mays]
Zm00001d022237	1.70401	4.55113e-15	2.01085	3.1173e-28	2.36723	1.9588e-34	2.14806	2.31548e-07	2.67792	2.68726e-12	2.74789	2.00912e-12	0.684087	0.00989023	1.69489	1.1129e-13	2.08654	9.30231e-28	0.70618	0.00401556	1.09889	7.69126e-10	1.39182	1.04242e-13	GO:0043231//intracellular membrane-bounded organelle	GO:0005488//binding	NA	K11294//nucleolin	gi|414887732|tpg|DAA63746.1|//TPA: hypothetical protein ZEAMMB73_977373 [Zea mays]
Zm00001d027581	1.05434	0.000971275	1.46087	1.05734e-08	1.3722	2.27153e-07	2.48788	2.0356e-11	2.78404	5.29731e-15	2.74242	3.66301e-14	0.848279	0.00171224	1.59616	1.87704e-09	1.35308	3.20095e-07	0.951693	0.02707	1.50067	8.61591e-07	1.52265	2.26114e-07	GO:0043231//intracellular membrane-bounded organelle	NA	NA	NA	gi|922304365|ref|NP_001144429.2|//uncharacterized protein LOC100277382 [Zea mays]
Zm00001d034865	2.08378	4.85793e-13	2.02809	4.18339e-12	2.12063	1.1889e-13	1.66556	2.41984e-08	2.4414	1.53236e-19	2.60876	8.06216e-18	0.32294	0.570624	1.80267	4.43041e-08	2.31543	1.02301e-14	0.856465	0.0321958	1.77213	3.54208e-09	2.34723	9.73112e-16	GO:0043231//intracellular membrane-bounded organelle	NA	NA	K15271//ATP-dependent DNA helicase HFM1/MER3 [EC:3.6.4.12]	gi|414873978|tpg|DAA52535.1|//TPA: hypothetical protein ZEAMMB73_896450 [Zea mays]
Zm00001d034724	1.66749	5.05869e-07	1.9102	3.91392e-10	2.16738	2.4552e-15	2.39964	3.97575e-12	2.51902	4.39647e-14	2.57234	1.08972e-14	0.0657715	0.899356	0.91796	0.00667977	0.807769	0.0136526	0.994023	0.00265098	1.20891	9.30366e-07	1.18681	1.13187e-06	GO:0043231//intracellular membrane-bounded organelle;GO:0005840//ribosome;GO:0030529//ribonucleoprotein complex;GO:0009941//chloroplast envelope	GO:0005198//structural molecule activity;GO:0003735//structural constituent of ribosome	GO:0010467//gene expression;GO:0006412//translation	K02881//large subunit ribosomal protein L18	gi|194703490|gb|ACF85829.1|//unknown [Zea mays];gi|226505694|ref|NP_001151288.1|//50S ribosomal protein L18 [Zea mays]
Zm00001d028221	2.05755	0.000250547	2.12799	2.07103e-05	2.34556	2.24704e-06	2.28778	9.60135e-05	2.62173	2.40287e-06	2.56988	3.51395e-06	0.639335	0.36156	1.15545	0.0354068	1.33965	0.00597752	0.658763	0.372402	1.29984	0.00954002	1.08346	0.0491704	GO:0043231//intracellular membrane-bounded organelle	NA	NA	K17964//leucine-rich PPR motif-containing protein, mitochondrial	gi|212275714|ref|NP_001130387.1|//uncharacterized protein LOC100191483 [Zea mays]
Zm00001d011797	1.63312	0.00477784	1.87563	6.71446e-05	1.88154	0.000122311	2.09619	0.000188314	3.10203	2.37149e-13	2.56314	7.58887e-08	0.745211	0.530326	2.48329	0.000952625	2.67916	3.00053e-05	-0.00243971	0.998923	0.242576	0.805117	0.429841	0.535796	GO:0016020//membrane;GO:0044464//cell part	NA	NA	K02221//YggT family protein	gi|293332441|ref|NP_001168692.1|//uncharacterized protein LOC100382482 [Zea mays]
Zm00001d013146	1.87165	2.56206e-06	2.55821	6.05174e-16	2.60246	3.05092e-16	1.66046	5.00047e-05	2.72907	8.54389e-19	2.54317	5.28707e-14	-0.139989	0.814841	1.99984	9.3125e-10	2.59721	5.08506e-25	-0.810289	0.0113266	0.17552	0.728713	0.159735	0.79176	GO:0009534//chloroplast thylakoid;GO:0009522//photosystem I	NA	GO:0044237//cellular metabolic process	K02694//photosystem I subunit III	gi|670405627|ref|XP_008644458.1|//PREDICTED: photosystem I reaction center subunit III, chloroplastic-like [Zea mays]
Zm00001d038606	3.5105	3.14852e-05	3.83975	1.43958e-06	4.14387	3.33222e-08	2.49025	0.0283151	3.0663	0.0024246	2.47798	0.0208006	1.49233	0.359141	3.59333	0.00431913	3.12698	0.020039	1.33636	0.230733	1.79115	0.0883853	1.95657	0.0626104	GO:0043231//intracellular membrane-bounded organelle	NA	NA	NA	gi|195616810|gb|ACG30235.1|//hypothetical protein [Zea mays]
Zm00001d011513	2.62385	2.71769e-05	2.88491	1.70595e-07	3.02659	1.19978e-08	2.37036	0.00212355	2.76034	0.00012624	2.3299	0.00275378	1.43237	0.144543	2.64825	0.000138372	3.31997	7.30856e-08	0.310348	0.804777	0.716253	0.358189	1.00752	0.102073	GO:0005840//ribosome;GO:0009535//chloroplast thylakoid membrane;GO:0044464//cell part;GO:0009295//nucleoid;GO:0009570//chloroplast stroma	GO:0004527//exonuclease activity;GO:0008408//3'-5' exonuclease activity;GO:0003735//structural constituent of ribosome;GO:0005488//binding;GO:0003676//nucleic acid binding	GO:0034641//cellular nitrogen compound metabolic process;GO:0006412//translation;GO:0006139//nucleobase-containing compound metabolic process;GO:0042742//defense response to bacterium	K02935//large subunit ribosomal protein L7/L12	gi|1001624553|ref|NP_001307478.1|//uncharacterized protein LOC100280337 [Zea mays]
Zm00001d012287	2.12249	0.00797283	2.54032	0.000457556	2.82368	3.62033e-05	2.16928	0.00400284	2.92295	8.80806e-07	2.32502	0.000717526	-0.661254	0.57281	0.686107	0.480053	1.19743	0.0987935	1.57562	0.108814	1.89059	0.0246349	2.10973	0.00771482	GO:0043231//intracellular membrane-bounded organelle;GO:0009535//chloroplast thylakoid membrane;GO:0009570//chloroplast stroma	NA	NA	NA	gi|226499096|ref|NP_001143512.1|//uncharacterized protein LOC100276195 [Zea mays];gi|413951827|gb|AFW84476.1|//hypothetical protein ZEAMMB73_877839 [Zea mays]
Zm00001d032896	1.95585	3.28642e-05	2.22058	6.29766e-08	2.1883	1.92919e-06	1.8684	0.000242666	2.15829	2.69402e-06	2.30426	4.5285e-07	0.320713	0.595111	1.0388	0.0312402	1.43582	9.71223e-05	0.658661	0.235278	1.00817	0.0199848	1.04424	0.0169577	GO:0043231//intracellular membrane-bounded organelle;GO:0030529//ribonucleoprotein complex	GO:0005198//structural molecule activity	GO:0010467//gene expression	K02902//large subunit ribosomal protein L28	gi|226502588|ref|NP_001148032.1|//uncharacterized protein LOC100281641 [Zea mays]
Zm00001d011069	1.30438	0.000387988	1.87096	1.98218e-09	1.82497	8.04142e-08	1.78171	1.45826e-06	2.34863	1.07245e-15	2.24034	2.82044e-10	0.835033	0.0729754	1.5512	3.03207e-05	1.6812	2.08898e-06	0.779126	0.0696944	1.27039	4.97708e-05	1.42394	4.30427e-06	GO:0048046//apoplast;GO:0009579//thylakoid;GO:0005886//plasma membrane;GO:0009570//chloroplast stroma	GO:0000166//nucleotide binding;GO:0005507//copper ion binding	GO:0042742//defense response to bacterium;GO:0009737//response to abscisic acid	K01256//aminopeptidase N [EC:3.4.11.2];K19073//divinyl chlorophyllide a 8-vinyl-reductase [EC:1.3.1.75];K08956//AFG3 family protein [EC:3.4.24.-];K14494//DELLA protein	gi|670431959|ref|XP_008656556.1|//PREDICTED: scarecrow-like protein 9 [Zea mays];gi|212722290|ref|NP_001132564.1|//uncharacterized protein LOC100194029 [Zea mays]
Zm00001d011826	1.88478	0.0178509	2.51865	0.000265596	2.0234	0.0109311	1.50378	0.00407686	2.28922	5.39394e-09	2.21504	7.86196e-07	2.36396	0.0519207	3.64631	0.000147519	4.11222	5.67478e-06	0.407004	0.612249	1.09494	0.0142459	1.36761	0.00162435	GO:0043231//intracellular membrane-bounded organelle	NA	NA	K17065//dynamin 1-like protein [EC:3.6.5.5]	gi|413951257|gb|AFW83906.1|//hypothetical protein ZEAMMB73_217588 [Zea mays]
Zm00001d002971	2.56315	0.00522568	1.99586	0.058062	1.72979	0.134617	1.4417	0.014925	2.3117	1.05871e-06	2.17739	1.91441e-05	-0.0593144	0.979416	2.48425	0.0115857	3.25967	0.000101209	-0.169856	0.887445	0.597935	0.472621	0.805516	0.302385	NA	NA	NA	NA	gi|226493333|ref|NP_001145018.1|//uncharacterized protein LOC100278189 [Zea mays]
Zm00001d017092	1.5627	4.42456e-08	1.77238	1.07023e-12	1.84348	2.79036e-12	1.66002	3.24455e-07	2.17309	2.16612e-15	2.13077	3.44879e-14	0.304029	0.337508	1.00839	3.8425e-05	1.28926	5.81303e-10	0.332681	0.29873	0.672238	0.00231321	0.830856	0.000372302	GO:0043231//intracellular membrane-bounded organelle	GO:0008135//translation factor activity, nucleic acid binding;GO:0032561//guanyl ribonucleotide binding;GO:0017111//nucleoside-triphosphatase activity	GO:0006412//translation;GO:0009207//purine ribonucleoside triphosphate catabolic process	K02358//elongation factor Tu	gi|226508704|ref|NP_001150410.1|//elongation factor Tu [Zea mays]
Zm00001d012998	2.14066	4.95774e-09	2.65956	1.35766e-16	2.57772	5.67509e-15	1.86574	3.62956e-07	2.0028	1.50819e-10	2.09276	8.6083e-11	0.873325	0.0713444	1.68797	1.30136e-05	1.91474	4.94791e-08	0.92011	0.0308954	1.0441	0.00479012	1.276	0.000134925	GO:0030529//ribonucleoprotein complex;GO:0009536//plastid	GO:0003723//RNA binding;GO:0005198//structural molecule activity	GO:0010467//gene expression	K02879//large subunit ribosomal protein L17	gi|992279030|gb|EER93214.2|//hypothetical protein SORBI_001G040000 [Sorghum bicolor]
Zm00001d050969	1.75792	8.12566e-07	1.99155	2.57905e-11	2.00935	1.43977e-11	1.43933	2.86981e-07	2.05027	9.2371e-18	1.95136	2.14317e-13	0.497212	0.140189	1.11995	4.73476e-05	1.34942	3.28874e-08	0.162847	0.770903	0.425265	0.214355	0.612542	0.029356	GO:0043231//intracellular membrane-bounded organelle;GO:0009535//chloroplast thylakoid membrane;GO:0048046//apoplast;GO:0005730//nucleolus;GO:0009295//nucleoid;GO:0009941//chloroplast envelope;GO:0009570//chloroplast stroma	GO:0008135//translation factor activity, nucleic acid binding;GO:0032561//guanyl ribonucleotide binding;GO:0017111//nucleoside-triphosphatase activity;GO:0003746//translation elongation factor activity;GO:0005525//GTP binding;GO:0003924//GTPase activity	GO:0006184//GTP catabolic process;GO:0006412//translation;GO:0006414//translational elongation;GO:0009207//purine ribonucleoside triphosphate catabolic process	K02358//elongation factor Tu	gi|926657583|ref|NP_001149568.2|//uncharacterized protein LOC100283194 [Zea mays]
Zm00001d031696	1.94233	0.000640216	2.2776	1.79672e-06	2.33212	1.43438e-06	1.39301	0.00395926	1.83398	7.39797e-07	1.94869	8.57795e-07	0.365642	0.603926	1.19331	0.0117298	1.10389	0.015251	-0.191617	0.839286	0.734121	0.197196	0.863172	0.0891331	GO:0043231//intracellular membrane-bounded organelle;GO:0031977//thylakoid lumen;GO:0044436//thylakoid part;GO:0009534//chloroplast thylakoid;GO:0009507//chloroplast	GO:0003755//peptidyl-prolyl cis-trans isomerase activity;GO:0005527//macrolide binding;GO:0016859//cis-trans isomerase activity	GO:0044267//cellular protein metabolic process;GO:0006457//protein folding;GO:0000413//protein peptidyl-prolyl isomerization	K01802//peptidylprolyl isomerase [EC:5.2.1.8]	gi|992163036|gb|KXG25475.1|//hypothetical protein SORBI_007G185100 [Sorghum bicolor];gi|670366020|ref|XP_008664437.1|//PREDICTED: peptidyl-prolyl cis-trans isomerase FKBP16-3, chloroplastic [Zea mays]
Zm00001d034523	1.29555	0.0380571	1.84698	3.95855e-05	2.19805	2.96606e-07	1.1137	0.00940427	1.7192	1.00417e-06	1.78559	1.97051e-07	0.409554	0.441839	1.13095	0.000837102	1.47532	3.38351e-07	0.289901	0.698442	0.343635	0.616314	0.730148	0.0799178	NA	GO:0043169//cation binding;GO:0016703//oxidoreductase activity, acting on single donors with incorporation of molecular oxygen, incorporation of one atom of oxygen (internal monooxygenases or internal mixed function oxidases);GO:0051536//iron-sulfur cluster binding	GO:0008152//metabolic process	K13071//pheophorbide a oxygenase [EC:1.14.15.17]	gi|670359828|ref|XP_008674310.1|//PREDICTED: LOC100281213 isoform X1 [Zea mays];gi|924442870|ref|NP_001147604.2|//uncharacterized protein LOC100281213 [Zea mays]
Zm00001d038542	1.68942	0.00498798	2.37286	5.591e-06	2.60537	1.64359e-07	1.01121	0.0153823	1.53369	2.87211e-06	1.74524	1.8556e-06	1.0945	0.407001	2.96009	0.000280503	3.30355	6.57703e-06	1.09263	0.0835875	1.93193	1.37786e-05	2.35865	3.31612e-09	GO:0043231//intracellular membrane-bounded organelle	NA	NA	NA	gi|670418070|ref|XP_008649806.1|//PREDICTED: uncharacterized protein LOC103630530 [Zea mays]
Zm00001d043972	1.88408	0.000946418	1.92892	0.000332917	2.05259	6.74072e-05	1.50444	0.00214937	1.67105	5.82357e-05	1.67736	0.000388833	0.794106	0.232808	1.32376	0.0146589	1.87836	2.54525e-05	0.457478	0.576144	1.00131	0.0460409	1.0408	0.0270366	GO:0030529//ribonucleoprotein complex;GO:0009536//plastid	GO:0005198//structural molecule activity	GO:0010467//gene expression	K02935//large subunit ribosomal protein L7/L12	gi|670389736|ref|XP_008675253.1|//PREDICTED: 50S ribosomal protein L12, chloroplastic [Zea mays]
Zm00001d045742	1.85515	0.0186719	2.13219	0.00354287	2.07288	0.00346931	1.65345	0.0306994	1.56837	0.0451793	1.65494	0.028968	2.00967	0.066744	2.27711	0.0253118	2.89592	0.00107622	1.14753	0.145251	1.09269	0.183511	1.08522	0.184709	GO:0044464//cell part	NA	NA	NA	gi|413953693|gb|AFW86342.1|//hypothetical protein ZEAMMB73_710543 [Zea mays]
Zm00001d003411	2.20057	0.0107763	2.5921	0.00054559	3.20856	1.67717e-06	1.56134	0.00708279	1.87494	0.000300315	1.64571	0.0107707	1.00442	0.210128	1.99555	0.0010605	2.08712	0.000531504	1.3324	0.142853	1.69439	0.0296403	1.71453	0.0222742	GO:0043231//intracellular membrane-bounded organelle;GO:0030529//ribonucleoprotein complex	GO:0005198//structural molecule activity	GO:0010467//gene expression	K19032//30S ribosomal protein 3	gi|226528607|ref|NP_001148519.1|//plastid-specific 30S ribosomal protein 3 [Zea mays]
Zm00001d019648	1.80465	4.50247e-11	1.83057	1.25761e-12	1.95666	4.28345e-14	1.4181	4.96609e-07	1.66927	3.89361e-10	1.59988	8.54169e-08	0.533474	0.129723	1.28748	9.9298e-06	1.52847	1.76218e-08	0.702462	0.00607306	0.882909	6.23032e-05	1.00391	2.57263e-06	GO:0043231//intracellular membrane-bounded organelle;GO:0032991//macromolecular complex	GO:0005488//binding	NA	K11294//nucleolin	gi|162463757|ref|NP_001105347.1|//nucleic acid binding protein 1 [Zea mays]
Zm00001d016736	1.01962	0.00026573	1.06557	2.38717e-05	1.03829	5.12466e-05	1.80324	0.000395616	1.91694	6.40414e-05	1.59824	0.00170757	0.970641	0.000634069	1.18706	1.42456e-05	1.20754	3.42604e-06	0.637325	0.068953	0.803537	0.00737311	0.774293	0.0093747	GO:0009532//plastid stroma;GO:0009526//plastid envelope;GO:0005576//extracellular region	GO:0016705//oxidoreductase activity, acting on paired donors, with incorporation or reduction of molecular oxygen	GO:0019725//cellular homeostasis;GO:0006952//defense response	K03386//peroxiredoxin (alkyl hydroperoxide reductase subunit C) [EC:1.11.1.15]	gi|219363425|ref|NP_001137046.1|//2-cys peroxiredoxin BAS1 [Zea mays]
Zm00001d011912	2.04767	5.52607e-07	2.25462	2.32462e-10	2.48651	2.77342e-12	1.81913	0.00994496	1.44834	0.0599311	1.53046	0.0843144	1.09592	0.224844	1.2759	0.121528	2.21385	0.000162601	0.834129	0.0413056	0.859266	0.0279214	0.912221	0.0211102	NA	GO:0032559//adenyl ribonucleotide binding;GO:0004672//protein kinase activity	GO:0006464//cellular protein modification process	K04730//interleukin-1 receptor-associated kinase 1 [EC:2.7.11.1]	gi|670432731|ref|XP_008656889.1|//PREDICTED: probable leucine-rich repeat receptor-like protein kinase At5g49770 isoform X2 [Zea mays]
Zm00001d015004	1.32436	0.0186058	1.43108	0.00593103	1.43271	0.0090659	1.37968	0.0011088	1.83801	1.39905e-06	1.51985	0.000815501	0.414927	0.541975	1.03195	0.036464	1.28839	0.00316156	0.654718	0.350452	1.01402	0.0561048	0.773869	0.208139	GO:0043231//intracellular membrane-bounded organelle;GO:0009571//proplastid stroma;GO:0009570//chloroplast stroma	NA	GO:0010207//photosystem II assembly	K08360//cytochrome b-561 [EC:1.16.5.1];K00430//peroxidase [EC:1.11.1.7];K00850//6-phosphofructokinase 1 [EC:2.7.1.11];K01183//chitinase [EC:3.2.1.14]	gi|195650641|gb|ACG44788.1|//hypothetical protein [Zea mays]
Zm00001d028153	1.28913	0.00109952	1.70792	8.89251e-06	1.71444	2.1158e-06	1.2711	0.00397316	1.60039	1.45881e-05	1.5071	0.000130046	0.945314	0.0476448	1.48369	0.000118491	1.74382	9.19052e-07	0.728478	0.164288	0.776495	0.0996799	0.963093	0.0267091	GO:0043231//intracellular membrane-bounded organelle;GO:0030529//ribonucleoprotein complex;GO:0009536//plastid	GO:0003723//RNA binding	NA	K02946//small subunit ribosomal protein S10	gi|514821328|ref|XP_004985344.1|//PREDICTED: 30S ribosomal protein S10, chloroplastic isoform X2 [Setaria italica];gi|670362512|ref|XP_008652481.1|//PREDICTED: 30S ribosomal protein S10, chloroplastic-like [Zea mays]
Zm00001d036371	1.14992	3.52475e-06	1.2781	1.93885e-14	1.435	5.42556e-16	1.10754	0.000165683	1.41142	7.72001e-08	1.44275	2.20903e-07	0.938259	0.000322624	1.19647	4.3548e-07	1.51216	4.57419e-12	-0.287566	0.231811	-0.0842557	0.807738	0.223602	0.394411	GO:0043231//intracellular membrane-bounded organelle	NA	NA	K03798//cell division protease FtsH [EC:3.4.24.-]	gi|413943084|gb|AFW75733.1|//hypothetical protein ZEAMMB73_601488 [Zea mays]
Zm00001d030638	1.15866	0.0216967	1.25081	0.00114181	1.39988	0.000102951	1.1915	0.00154734	1.3176	0.000212298	1.41425	9.46739e-05	0.536817	0.257257	0.993902	0.0156088	1.17214	0.0010117	0.717916	0.168147	1.02459	0.0149367	0.824476	0.100617	GO:0043231//intracellular membrane-bounded organelle;GO:0009523//photosystem II	GO:0046872//metal ion binding	GO:0044237//cellular metabolic process	K02717//photosystem II oxygen-evolving enhancer protein 2	gi|226506430|ref|NP_001146583.1|//uncharacterized protein LOC100280179 [Zea mays]
Zm00001d042011	3.5175	1.00926e-10	2.51537	2.38744e-05	0.414272	0.839076	3.27178	0.000605966	2.34038	0.0612372	1.40322	0.362718	1.45043	0.0730595	-0.362823	0.782091	-1.64063	0.205775	-1.68826	0.0825418	-2.37876	0.00814459	-2.56926	0.00499143	NA	NA	NA	K14325//RNA-binding protein with serine-rich domain 1;K13171//serine/arginine repetitive matrix protein 1	gi|226501830|ref|NP_001152675.1|//plasma membrane associated protein [Zea mays]
Zm00001d019956	2.04739	0.00251536	2.03436	0.00242685	2.32803	0.00012139	1.30566	0.0343828	1.51869	0.00991521	1.30993	0.0647649	0.85576	0.51177	2.38412	0.00206692	2.50256	0.000856597	0.742208	0.316508	1.22813	0.0139279	1.064	0.0509658	GO:0043231//intracellular membrane-bounded organelle;GO:0009535//chloroplast thylakoid membrane;GO:0009941//chloroplast envelope	NA	GO:0010380//regulation of chlorophyll biosynthetic process;GO:0000304//response to singlet oxygen;GO:0031408//oxylipin biosynthetic process	NA	gi|226505422|ref|NP_001147092.1|//FLU [Zea mays]
Zm00001d047738	1.1115	0.0201577	1.15636	0.00612037	1.09414	0.0225584	1.42778	0.0395522	1.22366	0.074709	1.19879	0.0970177	1.09722	0.237847	2.206	0.000651817	2.24156	0.000324873	0.44469	0.496811	0.266997	0.75527	0.385352	0.601516	GO:0031410//cytoplasmic vesicle	NA	GO:0009620//response to fungus	K13172//serine/arginine repetitive matrix protein 2;K13171//serine/arginine repetitive matrix protein 1	gi|226530246|ref|NP_001142288.1|//putative DUF231 domain containing family protein [Zea mays]
Zm00001d035535	2.24629	0.0142313	0.729607	0.67655	1.261	0.353091	2.74465	0.0121882	2.69885	0.0190211	1.15155	0.499616	2.42212	0.103593	2.63393	0.0602085	1.68845	0.283335	0.594132	0.714349	0.758918	0.601011	0.419207	0.795806	NA	GO:0003677//DNA binding	GO:0006351//transcription, DNA-templated	K18490//homeobox protein OTX2	gi|163838708|ref|NP_001106239.1|//putative wuschel homeobox protein [Zea mays]
Zm00001d051272	1.10272	0.00181896	0.981667	0.0121805	0.894627	0.0519809	1.41824	0.000734743	1.28718	0.000519612	1.11847	0.00386112	0.960697	0.00600838	0.332796	0.471765	0.30992	0.497392	0.343147	0.430563	0.0226431	0.979444	0.17555	0.753386	GO:0031224//intrinsic component of membrane;GO:0031410//cytoplasmic vesicle	NA	NA	K08360//cytochrome b-561 [EC:1.16.5.1]	gi|226529905|ref|NP_001140931.1|//ascorbate-specific transmembrane electron transporter 1 [Zea mays]
Zm00001d022009	1.0975	0.0237288	0.540921	0.445506	0.303096	0.804861	1.37361	0.0267599	1.20798	0.067233	1.08282	0.151501	1.67129	0.299559	2.22818	0.12955	1.6577	0.29503	0.911828	0.0174347	0.488092	0.350842	0.0727765	0.915597	GO:0043231//intracellular membrane-bounded organelle	GO:0003824//catalytic activity	GO:0008152//metabolic process	K13070//momilactone-A synthase [EC:1.1.1.295];K09841//xanthoxin dehydrogenase [EC:1.1.1.288]	gi|670425327|ref|XP_008653314.1|//PREDICTED: momilactone A synthase-like [Zea mays]
Zm00001d016681	2.01906	1.87948e-08	1.62874	6.36328e-06	1.73577	7.03611e-06	1.12629	0.00280164	0.945907	0.0301332	0.913946	0.0425461	0.0504233	0.909418	0.441356	0.210244	-0.108384	0.803135	0.629157	0.213278	0.598872	0.256695	0.61545	0.216876	GO:0031410//cytoplasmic vesicle	NA	NA	NA	gi|670408933|ref|XP_008645742.1|//PREDICTED: PAN domain-containing protein At5g03700-like [Zea mays]
Zm00001d006510	1.03518	1.73327e-05	0.320855	0.16004	0.269161	0.467908	1.18964	1.72963e-05	0.689637	0.0338029	0.575563	0.0884761	0.935859	0.00764609	0.524256	0.147453	0.503336	0.169135	0.864301	1.37474e-05	0.263314	0.353849	0.308173	0.175759	GO:0043231//intracellular membrane-bounded organelle;GO:0030529//ribonucleoprotein complex	GO:0005198//structural molecule activity	GO:0010467//gene expression	K02929//large subunit ribosomal protein L44e	gi|672135721|ref|XP_008791534.1|//PREDICTED: 60S ribosomal protein L44-like [Phoenix dactylifera];gi|944259212|gb|KQL23469.1|//hypothetical protein SETIT_031424mg [Setaria italica]
Zm00001d009411	1.23858	0.00160958	1.18265	0.00237642	0.827228	0.156071	1.19666	0.00731439	0.59928	0.222655	0.513343	0.375093	0.978908	0.0249524	1.01829	0.00958001	0.801703	0.0536958	0.900238	0.0109265	0.771078	0.038545	0.86647	0.0121123	GO:0043231//intracellular membrane-bounded organelle;GO:0009507//chloroplast	GO:0016879//ligase activity, forming carbon-nitrogen bonds;GO:0046872//metal ion binding;GO:0005524//ATP binding;GO:0032559//adenyl ribonucleotide binding;GO:0004637//phosphoribosylamine-glycine ligase activity	GO:0006144//purine nucleobase metabolic process;GO:0009113//purine nucleobase biosynthetic process;GO:0006164//purine nucleotide biosynthetic process;GO:0006163//purine nucleotide metabolic process	K01945//phosphoribosylamine--glycine ligase [EC:6.3.4.13]	gi|293334485|ref|NP_001169545.1|//phosphoribosylamine--glycine ligase [Zea mays]
Zm00001d018061	1.18946	6.10313e-05	1.24717	6.37166e-06	1.25704	2.74812e-05	1.07064	0.000154861	0.374402	0.355862	0.501865	0.211563	-0.43264	0.149633	0.0395737	0.918042	-0.177153	0.623858	0.455129	0.106853	0.527299	0.0305549	0.422249	0.090217	GO:0043231//intracellular membrane-bounded organelle	GO:0046872//metal ion binding;GO:0032559//adenyl ribonucleotide binding;GO:0016301//kinase activity	GO:0008652//cellular amino acid biosynthetic process;GO:0006796//phosphate-containing compound metabolic process	K00891//shikimate kinase [EC:2.7.1.71]	gi|413938896|gb|AFW73447.1|//shikimate kinase [Zea mays]
Zm00001d041464	1.10181	0.00314321	0.253156	0.683033	0.670977	0.114973	1.08175	0.0149201	0.685632	0.176341	0.475984	0.469408	0.442604	0.162952	-0.113338	0.777647	0.0226739	0.962645	0.842763	0.00412101	0.437825	0.265892	0.608897	0.0480308	NA	NA	NA	K15271//ATP-dependent DNA helicase HFM1/MER3 [EC:3.6.4.12]	gi|226528958|ref|NP_001141436.1|//uncharacterized protein LOC100273546 [Zea mays]
Zm00001d025959	-1.05593	0.0221035	-0.141091	0.848405	-0.114435	0.895336	-2.26326	8.63358e-06	-1.12061	0.0063962	-0.403904	0.623796	1.25951	0.173507	2.59083	0.000102744	2.46865	0.000211546	-0.896342	0.262918	-0.498079	0.627951	-0.0297757	0.990133	NA	GO:0032559//adenyl ribonucleotide binding;GO:0004672//protein kinase activity	GO:0006464//cellular protein modification process	K04733//interleukin-1 receptor-associated kinase 4 [EC:2.7.11.1];K04730//interleukin-1 receptor-associated kinase 1 [EC:2.7.11.1]	gi|195616944|gb|ACG30302.1|//leucine-rich repeat receptor protein kinase EXS precursor [Zea mays]
Zm00001d043613	-1.1307	7.63994e-06	-0.512592	0.0605898	-0.369561	0.288866	-1.56984	2.3409e-08	-0.833566	0.0104086	-0.424448	0.286246	-0.121875	0.747203	0.164614	0.719088	0.515784	0.0956111	-0.397998	0.154084	-0.204249	0.587919	-0.10626	0.795806	NA	GO:0046914//transition metal ion binding;GO:0008270//zinc ion binding	NA	K10144//RING finger and CHY zinc finger domain-containing protein 1 [EC:2.3.2.27]	gi|226529357|ref|NP_001146901.1|//RING finger and CHY zinc finger domain-containing protein 1 [Zea mays]
novel_G001903	-1.80053	2.54888e-06	-1.38649	0.0722125	-1.26185	0.000759368	-1.0341	0.0460571	-1.71621	0.00203246	-0.427833	0.656265	NA	NA	NA	NA	NA	NA	-1.18682	0.290349	-1.21431	0.287024	-1.22655	0.287047	NA	NA	NA	K07466//replication factor A1	gi|670391175|ref|XP_008675922.1|//PREDICTED: uncharacterized protein LOC103652044 [Zea mays]
Zm00001d047259	-1.37061	0.00538969	-0.550398	0.26369	-1.05346	0.016577	-1.59166	0.00156131	-1.20121	0.0134065	-0.525591	0.363693	-0.224826	0.826513	0.97988	0.184764	0.786424	0.364478	-0.725258	0.0382019	-0.275914	0.573226	-0.455676	0.236501	NA	NA	NA	NA	gi|670439330|ref|XP_008660045.1|//PREDICTED: uncharacterized protein LOC100275030 [Zea mays]
Zm00001d007185	-1.0721	0.000144886	-0.483799	0.118539	-0.421157	0.304653	-1.09276	0.00130761	-0.640766	0.171561	-0.547313	0.181663	0.391241	0.467832	0.876008	0.0349711	1.11147	0.00328681	-0.398733	0.505278	-0.408563	0.47691	-0.342061	0.603236	NA	NA	NA	NA	gi|293331565|ref|NP_001170389.1|//uncharacterized protein LOC100384375 [Zea mays]
Zm00001d045537	-1.08157	0.0300537	0.164123	0.808604	0.218663	0.80229	-1.27312	0.0276998	-0.570073	0.40394	-0.57032	0.410642	-0.95369	0.080944	-1.61204	0.0027089	-0.4213	0.483256	-0.486164	0.728137	-0.0541446	0.977281	-0.124048	0.924843	NA	NA	NA	NA	gi|670436469|ref|XP_008658878.1|//PREDICTED: uncharacterized protein LOC100383490 isoform X2 [Zea mays];gi|670436457|ref|XP_008658872.1|//PREDICTED: uncharacterized protein LOC100383490 isoform X1 [Zea mays]
Zm00001d015817	-1.66487	0.000398657	-0.74716	0.153258	-0.687685	0.139723	-1.95024	0.00911751	-0.593445	0.531603	-0.583557	0.593565	-2.42231	0.103962	-0.896135	0.599812	-0.523989	0.737919	-0.190079	0.907507	-0.631329	0.610704	-0.390588	0.795806	GO:0005622//intracellular	NA	NA	K02987//small subunit ribosomal protein S4e	gi|413936191|gb|AFW70742.1|//putative ribosomal protein S4 (RPS4A) family protein [Zea mays]
Zm00001d051565	-1.69301	0.00529469	-0.986601	0.186531	-0.672448	0.475025	-1.64659	0.0166024	-1.00971	0.140549	-0.624708	0.459468	-1.46145	0.0619705	-0.98151	0.23138	-0.640553	0.446032	-0.40328	0.513585	-0.125469	0.865367	-0.526452	0.338977	GO:0043231//intracellular membrane-bounded organelle	NA	NA	K20093//DNA excision repair protein ERCC-6-like [EC:3.6.4.12];K10756//replication factor C subunit 3/5	gi|115476244|ref|NP_001061718.1|//Os08g0389500 [Oryza sativa Japonica Group];gi|670397823|ref|XP_008679005.1|//PREDICTED: uncharacterized protein LOC103653964 isoform X1 [Zea mays];gi|413923603|gb|AFW63535.1|//hypothetical protein ZEAMMB73_411986 [Zea mays];gi|670397839|ref|XP_008679013.1|//PREDICTED: uncharacterized protein LOC103653964 isoform X2 [Zea mays]
Zm00001d013012	-1.21312	0.000190384	-0.947988	0.00308936	-0.681755	0.0825807	-1.44001	0.0200879	-1.18182	0.026784	-0.667657	0.321915	-0.766125	0.065743	-1.09404	0.00428127	-0.992965	0.00922313	-0.0985999	0.898385	-0.356274	0.589796	-0.254877	0.723092	NA	NA	NA	K11666//INO80 complex subunit B	gi|670403619|ref|XP_008643444.1|//PREDICTED: uncharacterized protein LOC100279309 isoform X2 [Zea mays];gi|226493440|ref|NP_001145802.1|//uncharacterized protein LOC100279309 [Zea mays]
Zm00001d020631	-1.05595	6.43766e-05	-0.949911	0.00807431	-0.873033	0.010805	-1.14823	0.00790744	-1.05727	0.0117268	-0.74163	0.178836	1.71643	0.000938202	1.47273	0.00702316	0.448985	0.581495	-0.972369	0.00192998	-0.935072	0.00246418	-0.796607	0.00602043	GO:0043231//intracellular membrane-bounded organelle	GO:0032559//adenyl ribonucleotide binding;GO:0004672//protein kinase activity	GO:0006464//cellular protein modification process	K04733//interleukin-1 receptor-associated kinase 4 [EC:2.7.11.1]	gi|514730458|ref|XP_004956941.1|//PREDICTED: serine/threonine-protein kinase At5g01020-like [Setaria italica]
Zm00001d016982	-1.40909	1.92495e-05	-0.76608	0.116837	-0.308696	0.645453	-2.65288	4.30886e-07	-2.33137	2.1056e-06	-0.758095	0.326639	1.13705	0.275054	1.92461	0.0196781	1.47376	0.128082	-0.71085	0.47329	0.0240619	0.996132	0.763279	0.303653	GO:0044464//cell part	NA	GO:0015833//peptide transport	K14638//solute carrier family 15 (peptide/histidine transporter), member 3/4	gi|659928125|ref|NP_001281186.1|//peptide transporter PTR2 [Zea mays]
Zm00001d003287	-3.76935	1.95883e-13	-1.86187	5.02101e-06	-2.09089	1.03309e-06	-2.32056	0.00324189	-1.39999	0.0527506	-0.781052	0.472843	-0.94297	0.126518	-0.241767	0.726181	-0.738815	0.193891	-0.703741	0.508543	-1.2559	0.157516	-0.0241698	0.998183	GO:0031410//cytoplasmic vesicle	NA	NA	K01517//manganese-dependent ADP-ribose/CDP-alcohol diphosphatase [EC:3.6.1.13 3.6.1.16 3.6.1.53]	gi|195616514|gb|ACG30087.1|//component of high affinity nitrate transporter [Zea mays]
Zm00001d027920	-2.40085	0.015909	-1.41951	0.213441	-0.876155	0.53942	-2.52565	0.045713	-1.07035	0.539631	-0.802237	0.699389	1.61427	0.185507	1.12234	0.476332	2.26685	0.0280534	-0.297965	0.860391	-0.109615	0.956034	0.194031	0.910256	NA	NA	NA	K10400//kinesin family member 15	gi|673921605|ref|NP_001288433.1|//protein FLX-like 3 [Zea mays];gi|670409220|ref|XP_008645869.1|//PREDICTED: protein FLX-like 3 isoform X1 [Zea mays]
Zm00001d035570	-1.50671	8.01551e-06	-0.951156	0.000973206	-1.15471	0.0015299	-1.22054	0.0130894	-2.43793	8.82656e-10	-0.809027	0.0754768	-1.13255	0.377491	-1.06549	0.376792	-1.6783	0.142621	0.0076346	0.99729	-0.314736	0.835705	-0.0867822	0.960897	GO:0031410//cytoplasmic vesicle	GO:0004553//hydrolase activity, hydrolyzing O-glycosyl compounds;GO:0016787//hydrolase activity;GO:0015923//mannosidase activity;GO:0046914//transition metal ion binding;GO:0004806//triglyceride lipase activity	GO:0044238//primary metabolic process;GO:0019318//hexose metabolic process;GO:0006629//lipid metabolic process	K01191//alpha-mannosidase [EC:3.2.1.24];K04078//chaperonin GroES	gi|670440861|ref|XP_008660697.1|//PREDICTED: lipase-like [Zea mays];gi|226528800|ref|NP_001150612.1|//lipase precursor [Zea mays];gi|413942211|gb|AFW74860.1|//hypothetical protein ZEAMMB73_560315 [Zea mays];gi|670358294|ref|XP_008658145.1|//PREDICTED: uncharacterized protein LOC100193937 isoform X1 [Zea mays]
Zm00001d006106	-1.05409	0.0183248	-1.00287	0.0307754	-0.710785	0.180989	-1.21539	0.00491573	-0.87697	0.0382203	-0.815955	0.0599052	1.02735	0.0545955	0.940237	0.112573	1.07053	0.036103	0.0702015	0.93319	0.353394	0.597368	0.560677	0.246993	NA	NA	NA	NA	gi|1001184353|ref|NP_001307391.1|//uncharacterized protein LOC107275227 [Zea mays]
Zm00001d047726	-1.21957	0.00810142	-0.62015	0.217508	-0.883286	0.0682619	-1.09673	0.0264914	-0.707672	0.206756	-0.850436	0.125133	0.738544	0.244949	0.438003	0.578735	0.724853	0.239998	-0.946804	0.098115	-0.819771	0.122857	-0.825119	0.12193	GO:0005788//endoplasmic reticulum lumen	GO:0005515//protein binding;GO:0016491//oxidoreductase activity	GO:0044267//cellular protein metabolic process;GO:0055114//oxidation-reduction process;GO:0009860//pollen tube growth;GO:0009408//response to heat	K03686//molecular chaperone DnaJ;K09510//DnaJ homolog subfamily B member 4;K09584//protein disulfide-isomerase A6 [EC:5.3.4.1];K09515//DnaJ homolog subfamily B member 9	gi|293331315|ref|NP_001169161.1|//uncharacterized protein LOC100383011 precursor [Zea mays]
Zm00001d030526	-1.42457	5.99247e-07	-0.886549	0.00359647	-0.789168	0.0116917	-1.32007	5.44887e-06	-0.913976	0.000797938	-0.869823	0.00453022	-0.0420762	0.901981	1.0006	5.41529e-05	1.00852	9.46919e-07	-0.898208	0.25692	-0.380727	0.757556	0.0262929	0.995068	GO:0043231//intracellular membrane-bounded organelle;GO:0005739//mitochondrion	NA	NA	K19750//dynein assembly factor 1, axonemal;K17550//protein phosphatase 1 regulatory subunit 7	gi|212275766|ref|NP_001130501.1|//uncharacterized protein LOC100191600 [Zea mays];gi|195614912|gb|ACG29286.1|//protein binding protein [Zea mays]
Zm00001d047687	-1.23184	3.19555e-05	-0.878153	0.00676534	-0.754612	0.0266177	-1.38524	0.000958911	-1.32456	0.00365752	-0.897081	0.0807659	2.13477	2.69565e-06	3.07393	3.90526e-15	3.43977	1.57589e-21	0.103735	0.822574	0.577512	0.0377499	0.793572	0.00137706	NA	GO:0005515//protein binding	GO:0044267//cellular protein metabolic process	K09510//DnaJ homolog subfamily B member 4;K09512//DnaJ homolog subfamily B member 6;K09514//DnaJ homolog subfamily B member 8	gi|944258326|gb|KQL22583.1|//hypothetical protein SETIT_030474mg [Setaria italica];gi|226531666|ref|NP_001151973.1|//uncharacterized protein LOC100285610 [Zea mays]
Zm00001d029872	-1.1495	2.6129e-10	-0.740824	1.56216e-05	-0.679746	0.00143478	-1.33561	4.8687e-07	-1.22249	2.18536e-10	-0.897822	4.6432e-05	0.914218	0.00353781	0.770483	0.0173359	1.08101	0.00100075	-0.0716977	0.851135	0.301514	0.254674	0.420885	0.0530662	NA	GO:0005543//phospholipid binding	NA	K20456//oxysterol-binding protein 1	gi|670361341|ref|XP_008647662.1|//PREDICTED: uncharacterized protein LOC100502349 isoform X1 [Zea mays]
Zm00001d039421	-1.40781	4.48947e-05	-0.952911	0.000215594	-1.1598	2.5758e-05	-1.17932	0.00266747	-1.06994	0.00985478	-0.898984	0.0501051	0.217062	0.910736	-0.154793	0.939031	-0.546162	0.747274	0.120495	0.890676	0.161288	0.846468	-0.10796	0.891152	GO:0031224//intrinsic component of membrane;GO:0031410//cytoplasmic vesicle	GO:0046914//transition metal ion binding	NA	K00430//peroxidase [EC:1.11.1.7];K01180//endo-1,3(4)-beta-glucanase [EC:3.2.1.6];K14325//RNA-binding protein with serine-rich domain 1;K05747//Wiskott-Aldrich syndrome protein;K13912//deleted in malignant brain tumors 1 protein;K02184//formin 2	gi|670422307|ref|XP_008652077.1|//PREDICTED: uncharacterized protein LOC103631995 [Zea mays];gi|308080558|ref|NP_001183046.1|//uncharacterized protein LOC100501379 [Zea mays];gi|195642212|gb|ACG40574.1|//tetraspanin family protein [Zea mays];gi|219886493|gb|ACL53621.1|//unknown [Zea mays];gi|992280789|gb|KXG38875.1|//hypothetical protein SORBI_001G291100 [Sorghum bicolor];gi|223946289|gb|ACN27228…
Zm00001d041098	-1.29103	0.00013945	-1.06996	0.00161927	-0.324272	0.544026	-1.02091	0.0240837	-0.836401	0.069045	-0.901391	0.0492591	-0.401628	0.201903	-0.590772	0.0581973	-0.521853	0.0696157	-0.50337	0.173175	-0.304718	0.464208	-0.462605	0.170266	NA	NA	NA	K08332//vacuolar protein 8	gi|670387233|ref|XP_008674216.1|//PREDICTED: U-box domain-containing protein 43-like [Zea mays]
Zm00001d049250	-1.51175	0.00705103	-1.12241	0.0448368	-0.672344	0.332571	-1.80826	0.0429467	-1.27553	0.174443	-0.90221	0.465681	-0.516022	0.718997	-0.462102	0.726181	-0.509135	0.719796	0.120431	0.94141	-0.100812	0.953144	-0.426721	0.795806	NA	GO:0005524//ATP binding;GO:0032559//adenyl ribonucleotide binding;GO:0004702//receptor signaling protein serine/threonine kinase activity;GO:0004707//MAP kinase activity	GO:0000165//MAPK cascade;GO:0006464//cellular protein modification process;GO:0006468//protein phosphorylation	K04371//mitogen-activated protein kinase 1/3 [EC:2.7.11.24]	gi|242091391|ref|XP_002441528.1|//hypothetical protein SORBIDRAFT_09g028690 [Sorghum bicolor];gi|475539094|gb|EMT09350.1|//Mitogen-activated protein kinase 8 [Aegilops tauschii]
Zm00001d007018	-1.20276	4.79445e-08	-0.6816	0.0178156	-0.932176	0.000479333	-1.82656	0.0261115	-2.27555	0.00434395	-0.916984	0.377837	0.140664	0.892856	0.563304	0.569	-0.217243	0.838243	-1.21403	0.246665	-0.132751	0.928422	-0.562054	0.691827	NA	GO:0016757//transferase activity, transferring glycosyl groups	NA	K00430//peroxidase [EC:1.11.1.7];K02184//formin 2	gi|226528228|ref|NP_001145958.1|//uncharacterized protein LOC100279484 [Zea mays];gi|414591004|tpg|DAA41575.1|//TPA: hypothetical protein ZEAMMB73_334571, partial [Zea mays]
Zm00001d023494	-1.2608	0.000974132	-1.2253	0.00110026	-0.974963	0.0459842	-1.04416	0.0163594	-0.977858	0.0106748	-0.921599	0.0330987	-0.806958	0.0435348	-1.26477	0.00324464	-1.17985	0.00153566	-0.703614	0.256339	-0.364337	0.636248	-1.09847	0.0398286	NA	NA	NA	K13172//serine/arginine repetitive matrix protein 2;K10738//DNA helicase MCM9 [EC:3.6.4.12]	gi|226500218|ref|NP_001144041.1|//uncharacterized protein LOC100276865 [Zea mays];gi|670442757|ref|XP_008661744.1|//PREDICTED: uncharacterized protein LOC100276865 isoform X1 [Zea mays]
Zm00001d040621	-1.29447	3.43624e-05	-0.581205	0.133826	-0.413198	0.410808	-1.47162	0.0106911	-1.71056	0.00332916	-0.93232	0.190925	1.85869	4.34666e-06	1.82296	9.80625e-06	1.42268	0.00114042	0.484243	0.268234	0.471651	0.253659	0.463359	0.2512	GO:0043231//intracellular membrane-bounded organelle	GO:0003676//nucleic acid binding	NA	K09422//myb proto-oncogene protein, plant	gi|162458312|ref|NP_001105092.1|//R2R3 Myb transcription factor MYB-IF35 [Zea mays]
Zm00001d012970	-1.03338	0.00566297	-0.633183	0.118955	-1.03606	0.0160918	-1.05211	0.0059547	-1.287	0.00035396	-0.942338	0.0198219	-0.275554	0.561411	-0.695785	0.106968	-0.634997	0.126814	-0.836074	0.019751	-0.487358	0.22296	-0.42031	0.311357	NA	NA	NA	NA	gi|670405456|ref|XP_008644386.1|//PREDICTED: uncharacterized protein LOC103625768 [Zea mays]
Zm00001d035356	-1.10127	0.00879095	-0.995415	0.0120786	-1.0418	0.0244613	-1.18299	0.0333975	-0.952449	0.0619129	-0.951412	0.11254	-0.799661	0.0268273	-1.01789	0.00636995	-1.04878	0.00893275	-0.233231	0.783454	0.0904374	0.909972	-0.167589	0.807845	GO:0043231//intracellular membrane-bounded organelle;GO:0009507//chloroplast	NA	NA	NA	gi|194701982|gb|ACF85075.1|//unknown [Zea mays];gi|194705560|gb|ACF86864.1|//unknown [Zea mays]
Zm00001d036402	-1.04688	0.0273447	-0.721312	0.144008	-1.07272	0.0204569	-1.14096	0.0238978	-1.11045	0.0271117	-0.998463	0.0722855	0.747598	0.133295	0.579836	0.302787	0.46533	0.461326	-0.857574	0.0221576	-1.13223	0.0011668	-0.958105	0.00812492	GO:0043231//intracellular membrane-bounded organelle	NA	NA	K12812//ATP-dependent RNA helicase UAP56/SUB2 [EC:3.6.4.13];K18081//myotubularin-related protein 1/2 [EC:3.1.3.64 3.1.3.95];K13680//beta-mannan synthase [EC:2.4.1.32];K19307//25S rRNA (uracil2634-N3)-methyltransferase [EC:2.1.1.313]	gi|413943121|gb|AFW75770.1|//putative protein of unknown function (DUF668) domain family protein [Zea mays];gi|670412933|ref|XP_008647637.1|//PREDICTED: uncharacterized protein LOC100275634 isoform X1 [Zea mays]
Zm00001d027412	-1.02801	4.45501e-05	-0.974694	5.15664e-05	-0.614572	0.0283275	-1.09877	0.000156712	-1.13345	8.54884e-05	-1.00576	0.00144592	0.232942	0.673279	-0.276816	0.607166	-0.034899	0.952569	-0.502083	0.0810478	-0.509239	0.0456638	-0.541448	0.0510245	NA	NA	NA	K11592//endoribonuclease Dicer [EC:3.1.26.-]	gi|909159045|gb|AKT74387.1|//dicer-like protein 1 [Zea mays]
Zm00001d011519	-1.40307	0.000287766	-1.02796	0.00902857	-0.905925	0.0268349	-1.04846	0.0285117	-0.692535	0.175091	-1.01292	0.0689708	-0.344602	0.483373	-0.350809	0.464098	-0.219626	0.644004	-0.755014	0.0705279	-0.579255	0.203896	-0.868434	0.0249381	GO:0016020//membrane;GO:0044464//cell part	GO:0046873//metal ion transmembrane transporter activity;GO:0008324//cation transmembrane transporter activity	GO:0055085//transmembrane transport;GO:0006812//cation transport;GO:0030001//metal ion transport	NA	gi|226528976|ref|NP_001145465.1|//uncharacterized protein LOC100278854 [Zea mays]
Zm00001d044023	-1.36065	1.93792e-05	-1.13735	0.000802659	-1.51468	2.75913e-06	-1.22331	0.0138356	-1.18905	0.0185125	-1.07477	0.0531796	-0.682216	0.0663241	-1.08629	0.00315636	-0.83542	0.0202786	0.174623	0.810891	0.0831894	0.910127	-0.0595069	0.934705	GO:0031410//cytoplasmic vesicle	GO:0004175//endopeptidase activity;GO:0004222//metalloendopeptidase activity	GO:0006508//proteolysis;GO:0019538//protein metabolic process	K07765//S2P endopeptidase [EC:3.4.24.85]	gi|670383120|ref|XP_008672341.1|//PREDICTED: hypothetical protein isoform X3 [Zea mays];gi|226492182|ref|NP_001140322.1|//uncharacterized protein LOC100272369 [Zea mays];gi|670383114|ref|XP_008672338.1|//PREDICTED: hypothetical protein isoform X1 [Zea mays]
Zm00001d050196	-1.06908	1.37274e-05	-0.764409	0.0266412	-0.874557	0.00327166	-1.41576	0.000290162	-1.69776	5.14471e-05	-1.07647	0.00620612	2.71757	3.01825e-11	2.18695	1.39144e-06	1.8938	7.49193e-05	0.733399	0.170707	0.164875	0.839834	0.60916	0.256077	GO:0031410//cytoplasmic vesicle;GO:0016023//cytoplasmic membrane-bounded vesicle	GO:0003824//catalytic activity	NA	K01061//carboxymethylenebutenolidase [EC:3.1.1.45]	gi|514792159|ref|XP_004972504.1|//PREDICTED: endo-1,3;1,4-beta-D-glucanase-like [Setaria italica];gi|673921589|ref|NP_001288380.1|//endo-1,3;1,4-beta-D-glucanase-like precursor [Zea mays]
Zm00001d027596	-1.01879	7.70542e-07	-0.822768	4.48116e-05	-0.873144	3.76812e-06	-1.21719	9.78347e-07	-1.45305	7.5711e-10	-1.07795	0.000135632	-0.824444	0.000937604	-0.630161	0.0141381	-0.926844	0.000107683	-0.406801	0.349472	-0.329846	0.488239	-0.445103	0.280047	NA	NA	NA	NA	gi|924183711|ref|NP_001145256.2|//uncharacterized protein LOC100278544 [Zea mays];gi|670359469|ref|XP_008672040.1|//PREDICTED: uncharacterized protein LOC100278544 isoform X2 [Zea mays]
Zm00001d028986	-1.01653	0.00595843	-0.958599	0.0138885	-1.2335	0.000977063	-1.56695	0.00656336	-1.26465	0.0246886	-1.07864	0.0804421	1.46931	0.00350297	1.02928	0.0976985	1.07208	0.0699289	-0.750255	0.231817	-0.16499	0.823536	-0.241686	0.767337	GO:0043231//intracellular membrane-bounded organelle	GO:0003677//DNA binding;GO:0001071//nucleic acid binding transcription factor activity	GO:0006351//transcription, DNA-templated	K18490//homeobox protein OTX2;K13172//serine/arginine repetitive matrix protein 2;K14306//nuclear pore complex protein Nup62	gi|670363366|ref|XP_008655176.1|//PREDICTED: WUSCHEL-related homeobox 6-like [Zea mays];gi|242035881|ref|XP_002465335.1|//hypothetical protein SORBIDRAFT_01g036670 [Sorghum bicolor]
Zm00001d050198	-1.28966	1.98082e-09	-0.93915	0.00479097	-0.911076	0.00139661	-1.11832	0.00210216	-1.47493	1.97463e-06	-1.12743	0.00112617	2.72192	9.16287e-14	2.3962	4.04821e-10	2.15968	1.89206e-08	0.718154	0.0126544	0.721679	0.00898711	1.14568	5.89997e-06	GO:0031410//cytoplasmic vesicle	GO:0003824//catalytic activity	NA	K01061//carboxymethylenebutenolidase [EC:3.1.1.45]	gi|673921589|ref|NP_001288380.1|//endo-1,3;1,4-beta-D-glucanase-like precursor [Zea mays]
Zm00001d044153	-1.45127	4.7537e-05	-0.448572	0.573421	-0.312349	0.619606	-3.33998	5.53813e-09	-2.1843	1.18876e-05	-1.15611	0.0690465	1.92719	0.121273	3.32199	0.000435811	3.03928	0.00167248	0.253464	0.810891	0.297336	0.767593	0.797414	0.172507	GO:0005783//endoplasmic reticulum	GO:0009055//electron carrier activity;GO:0016705//oxidoreductase activity, acting on paired donors, with incorporation or reduction of molecular oxygen;GO:0020037//heme binding;GO:0005506//iron ion binding;GO:0004497//monooxygenase activity;GO:0016491//oxidoreductase activity	GO:0008152//metabolic process;GO:0055114//oxidation-reduction process	K07428//cytochrome P450, family 4, subfamily X [EC:1.14.14.1];K07426//cytochrome P450, family 4, subfamily B, polypeptide 1 [EC:1.14.14.1]	gi|890765496|ref|NP_001141098.2|//cytochrome P450 10 [Zea mays]
Zm00001d034453	-3.02631	8.12277e-14	-0.884438	0.252641	-1.3677	0.00284093	-2.41826	0.000888365	-1.38236	0.107577	-1.25739	0.13004	-0.217274	0.88963	1.25174	0.217728	1.93927	0.0159357	-1.30424	0.26248	-0.569696	0.741886	-0.222065	0.883508	GO:0043231//intracellular membrane-bounded organelle;GO:0009570//chloroplast stroma	GO:0016836//hydro-lyase activity;GO:0004834//tryptophan synthase activity	GO:0006568//tryptophan metabolic process;GO:0000162//tryptophan biosynthetic process;GO:0042742//defense response to bacterium;GO:0052544//defense response by callose deposition in cell wall	K13222//indole-3-glycerol-phosphate lyase [EC:4.1.2.8]	gi|673921621|ref|NP_001288398.1|//indole-3-glycerol phosphate lyase, chloroplastic-like [Zea mays]
Zm00001d045370	-2.06343	3.78606e-08	-2.11491	3.1671e-06	-2.28487	1.68103e-07	-1.21132	0.0265288	-0.869679	0.0953086	-1.25996	0.0751913	0.223313	0.77223	1.08598	0.0508145	0.659257	0.331894	-0.583495	0.195968	-0.681508	0.119481	-0.519057	0.265666	GO:0044464//cell part	NA	NA	NA	gi|226510077|ref|NP_001145623.1|//uncharacterized protein LOC100279109 [Zea mays]
Zm00001d019881	-1.05911	0.000121585	-0.981959	8.80845e-08	-0.73675	0.00220517	-1.22787	0.00565752	-1.28528	0.00248147	-1.2634	0.00382274	-0.607918	0.0892783	-0.804861	0.012576	-0.602573	0.0636288	-0.602841	0.00374498	-0.32288	0.231928	-0.371216	0.119549	GO:0031410//cytoplasmic vesicle	NA	NA	K10691//E3 ubiquitin-protein ligase UBR4 [EC:2.3.2.27]	gi|670426315|ref|XP_008653801.1|//PREDICTED: auxin transport protein BIG [Zea mays];gi|992162421|gb|KXG24895.1|//hypothetical protein SORBI_007G098500 [Sorghum bicolor]
Zm00001d005783	-1.28457	0.00754612	-0.602947	0.242483	-0.759719	0.153401	-1.82817	8.88715e-05	-1.63247	0.00031674	-1.26482	0.00923292	-0.580276	0.309924	-0.474214	0.439984	-0.219742	0.719796	-0.0190352	0.994848	0.115447	0.886135	0.00635095	0.998862	GO:0031410//cytoplasmic vesicle	NA	NA	K05387//glutamate receptor, ionotropic, plant	gi|670378537|ref|XP_008670208.1|//PREDICTED: glutamate receptor 2.9-like [Zea mays]
Zm00001d036530	-1.08547	0.000559105	-0.835394	0.00102554	-0.854693	0.00872416	-1.65949	0.00010622	-1.50899	0.00026336	-1.27197	0.00836569	-0.798188	0.0186254	-0.775121	0.0131968	-0.81885	0.00666947	-0.378052	0.26248	-0.199721	0.640114	-0.31016	0.319854	GO:0044464//cell part	GO:0032561//guanyl ribonucleotide binding	GO:0035556//intracellular signal transduction	K07943//ADP-ribosylation factor-like protein 2	gi|293336324|ref|NP_001168281.1|//uncharacterized protein LOC100382045 [Zea mays];gi|413949998|gb|AFW82647.1|//hypothetical protein ZEAMMB73_016301 [Zea mays];gi|413933456|gb|AFW68007.1|//hypothetical protein ZEAMMB73_684400 [Zea mays];gi|670434404|ref|XP_008657726.1|//PREDICTED: post-GPI attachment to proteins factor 3-like, partial [Zea mays]
novel_G001788	-1.20252	0.0366978	-0.944311	0.109803	-1.05833	0.0902276	-1.56142	0.0154989	-1.3682	0.0305741	-1.2813	0.0698508	-1.77907	0.11859	-2.5249	0.029367	-2.0184	0.0697208	-0.37044	0.739239	0.143921	0.930133	0.296265	0.84495	NA	NA	NA	K00021//hydroxymethylglutaryl-CoA reductase (NADPH) [EC:1.1.1.34]	gi|226528288|ref|NP_001144595.1|//uncharacterized protein LOC100277610 [Zea mays]
Zm00001d052530	-1.07377	2.91127e-06	-0.918896	0.0071628	-0.897205	6.30985e-06	-3.38215	9.1801e-16	-3.95858	1.03697e-19	-1.29198	0.0246222	-0.597843	0.0760808	0.116801	0.760064	-0.921556	0.00388496	-0.743919	0.00799766	-1.01995	8.50105e-05	-0.803035	0.00688625	NA	GO:0005506//iron ion binding;GO:0016491//oxidoreductase activity	GO:0008152//metabolic process	K13407//fatty acid omega-hydroxylase [EC:1.14.-.-]	gi|985567407|ref|NP_001306672.1|//cytochrome P450 94C1-like [Zea mays]
Zm00001d025524	-1.41741	0.00087866	-0.86815	0.069259	-0.794627	0.128497	-2.0804	0.000595758	-2.21219	1.28302e-05	-1.32906	0.0279448	1.80945	0.0747874	3.42986	5.17061e-07	2.5507	0.0017552	-0.131704	0.862314	0.292309	0.665749	0.584912	0.221248	GO:0043231//intracellular membrane-bounded organelle	GO:0016702//oxidoreductase activity, acting on single donors with incorporation of molecular oxygen, incorporation of two atoms of oxygen;GO:0005506//iron ion binding;GO:0046914//transition metal ion binding;GO:0016165//linoleate 13S-lipoxygenase activity	GO:0009555//pollen development;GO:0080086//stamen filament development;GO:0009620//response to fungus;GO:0009901//anther dehiscence;GO:0006633//fatty acid biosynthetic process;GO:0031408//oxylipin biosynthetic process;GO:0055114//oxidation-reduction process	K00454//lipoxygenase [EC:1.13.11.12]	gi|220715238|gb|ACL81191.1|//tasselseed 1b [Zea mays]
Zm00001d044703	-1.27694	0.00139688	-1.0197	0.0630115	-0.98319	0.044501	-1.95622	0.00574223	-3.02209	2.93044e-05	-1.34227	0.0840574	2.37484	0.00105638	2.20063	0.0040817	1.44658	0.114118	-0.605907	0.427729	-0.533787	0.455295	-0.19839	0.798201	NA	GO:0005506//iron ion binding;GO:0016491//oxidoreductase activity	GO:0008152//metabolic process	K13407//fatty acid omega-hydroxylase [EC:1.14.-.-]	gi|308080016|ref|NP_001183398.1|//putative cytochrome P450 superfamily protein [Zea mays]
novel_G000368	-1.01057	0.0310718	-0.682599	0.198338	-0.762282	0.129795	-1.36465	0.00799314	-1.37049	0.00611846	-1.37961	0.013229	-1.75107	0.272745	-0.914102	0.619699	-1.0242	0.572844	-0.240554	0.688037	-0.231613	0.696821	-0.282609	0.564162	NA	NA	NA	K01738//cysteine synthase A [EC:2.5.1.47];K13024//inositol-hexakisphosphate/diphosphoinositol-pentakisphosphate 1-kinase [EC:2.7.4.24];K16196//eukaryotic translation initiation factor 2-alpha kinase 4 [EC:2.7.11.1];K04730//interleukin-1 receptor-associated kinase 1 [EC:2.7.11.1]	gi|670428768|ref|XP_008655231.1|//PREDICTED: uncharacterized protein LOC100382585 isoform X1 [Zea mays]
Zm00001d032334	-1.23574	0.000264274	-0.972567	0.00170964	-0.922429	0.00926755	-1.63308	1.8364e-06	-1.27605	0.000158936	-1.38986	5.49964e-05	0.709748	0.124235	0.588515	0.288361	0.73163	0.10751	-0.278205	0.763396	-0.444639	0.597387	-0.294491	0.758449	GO:0031224//intrinsic component of membrane;GO:0016021//integral component of membrane	GO:0000287//magnesium ion binding;GO:0042625//ATPase activity, coupled to transmembrane movement of ions;GO:0005524//ATP binding;GO:0019829//cation-transporting ATPase activity;GO:0046872//metal ion binding;GO:0032559//adenyl ribonucleotide binding;GO:0004012//phospholipid-translocating ATPase activity;GO:0005548//phospholipid transporter activity	GO:0009206//purine ribonucleoside triphosphate biosynthetic process;GO:0006869//lipid transport;GO:0015914//phospholipid transport;GO:0006812//cation transport	K01530//phospholipid-translocating ATPase [EC:3.6.3.1]	gi|670366586|ref|XP_008664712.1|//PREDICTED: putative phospholipid-transporting ATPase 8 [Zea mays]
Zm00001d042435	-1.11947	0.000369408	-0.971328	0.00105403	-0.912235	0.00321941	-1.40432	2.01194e-05	-1.68292	1.44256e-07	-1.41163	0.000186394	-0.557666	0.103376	-0.529112	0.147677	-0.619375	0.064883	-0.453032	0.191787	-0.511237	0.123685	-0.683485	0.0184041	GO:0032039//integrator complex	NA	GO:0016180//snRNA processing	K13146//integrator complex subunit 9	gi|944243931|gb|KQL08239.1|//hypothetical protein SETIT_000449mg [Setaria italica];gi|670384502|ref|XP_008673086.1|//PREDICTED: hypothetical protein isoform X1 [Zea mays]
Zm00001d044646	-1.02824	3.37747e-05	-0.986832	0.000162759	-0.98636	0.000198975	-1.37136	3.39404e-07	-1.27871	2.14245e-06	-1.42405	1.32601e-07	-0.0533129	0.875149	-0.0559599	0.876157	-0.132299	0.719796	-0.337954	0.162686	-0.257637	0.288261	-0.226977	0.330153	GO:0043231//intracellular membrane-bounded organelle;GO:0044424//intracellular part;GO:0044464//cell part;GO:0005737//cytoplasm	GO:0030246//carbohydrate binding;GO:0046914//transition metal ion binding;GO:0008483//transaminase activity;GO:0004360//glutamine-fructose-6-phosphate transaminase (isomerizing) activity	GO:0016051//carbohydrate biosynthetic process;GO:0005975//carbohydrate metabolic process	K17604//zinc finger SWIM domain-containing protein 3;K13963//serpin B;K00820//glucosamine--fructose-6-phosphate aminotransferase (isomerizing) [EC:2.6.1.16];K01188//beta-glucosidase [EC:3.2.1.21];K16675//palmitoyltransferase ZDHHC9/14/18 [EC:2.3.1.225]	gi|670390538|ref|XP_008675589.1|//PREDICTED: probable protein S-acyltransferase 4 isoform X2 [Zea mays];gi|836939456|ref|NP_001296820.1|//glucosamine fructose-6-phosphate aminotraansferase 1 [Zea mays];gi|670390520|ref|XP_008675579.1|//PREDICTED: protein FAR1-RELATED SEQUENCE 5 isoform X1 [Zea mays];gi|413936074|gb|AFW70625.1|//hypothetical protein ZEAMMB73_488002 [Zea mays];gi|670390534|ref|XP_0…
Zm00001d005361	-1.03953	0.0153207	-0.772597	0.0831536	-0.83232	0.0823046	-1.1554	0.00503063	-1.40155	0.000263788	-1.43544	0.00116307	-0.777365	0.0534323	-1.67888	3.62317e-06	-1.61021	2.5512e-05	0.0265302	0.985412	-0.157839	0.822355	-0.365756	0.635152	NA	GO:0004674//protein serine/threonine kinase activity;GO:0005524//ATP binding;GO:0032559//adenyl ribonucleotide binding;GO:0004672//protein kinase activity	GO:0006464//cellular protein modification process;GO:0006468//protein phosphorylation	K08287//dual-specificity kinase [EC:2.7.12.1]	gi|308080058|ref|NP_001183232.1|//putative protein kinase superfamily protein [Zea mays];gi|414589070|tpg|DAA39641.1|//TPA: putative protein kinase superfamily protein [Zea mays];gi|743805879|ref|XP_010927537.1|//PREDICTED: serine/threonine-protein kinase AFC2-like [Elaeis guineensis]
Zm00001d007901	-1.02866	1.73943e-08	-0.764849	0.00168063	-0.709338	0.00250958	-1.5715	7.11659e-07	-1.66757	6.70033e-08	-1.43587	1.32952e-05	0.709381	0.0582268	0.505635	0.179311	0.818421	0.00553066	-0.995684	1.16099e-06	-0.668957	0.00139844	-0.281697	0.294353	NA	NA	NA	NA	gi|670380470|ref|XP_008670968.1|//PREDICTED: high mobility group nucleosome-binding domain-containing protein 5-like [Zea mays]
Zm00001d021240	-1.20239	1.65879e-07	-0.923601	0.000145755	-1.02244	0.000105886	-1.75763	5.07306e-12	-2.11898	1.30678e-18	-1.46265	2.17126e-09	-0.51469	0.0738161	-0.928083	0.000535237	-1.08938	2.47955e-05	0.126301	0.810891	-0.126036	0.807738	-0.237047	0.539842	GO:0044464//cell part;GO:0005622//intracellular	GO:0005097//Rab GTPase activator activity;GO:0005099//Ras GTPase activator activity	GO:0032318//regulation of Ras GTPase activity;GO:0032851//positive regulation of Rab GTPase activity	K20168//TBC1 domain family member 15	gi|670424536|ref|XP_008652966.1|//PREDICTED: GTPase-activating protein gyp7-like [Zea mays]
Zm00001d034461	-3.53994	2.09459e-13	-1.28312	0.083377	-1.71531	0.00049646	-2.53247	0.0028419	-1.17832	0.238717	-1.475	0.098452	0.406815	0.804307	0.818392	0.593406	1.24808	0.320865	0.352575	0.749419	0.414586	0.73297	NA	NA	GO:0043231//intracellular membrane-bounded organelle;GO:0009570//chloroplast stroma	GO:0016836//hydro-lyase activity;GO:0004834//tryptophan synthase activity	GO:0006568//tryptophan metabolic process;GO:0000162//tryptophan biosynthetic process;GO:0042742//defense response to bacterium;GO:0052544//defense response by callose deposition in cell wall	K13222//indole-3-glycerol-phosphate lyase [EC:4.1.2.8]	gi|194695852|gb|ACF82010.1|//unknown [Zea mays]
Zm00001d011720	-1.02511	1.04281e-05	-0.879997	0.00109458	-0.781657	0.0036728	-1.7922	6.93691e-11	-1.45163	9.88001e-08	-1.50376	5.15643e-08	0.0205942	0.972529	-0.45026	0.264419	-0.539015	0.133639	-0.363838	0.367707	-0.481904	0.159476	-0.498452	0.11182	GO:0043231//intracellular membrane-bounded organelle	NA	NA	K08869//aarF domain-containing kinase;K09839//violaxanthin de-epoxidase [EC:1.23.5.1]	gi|293331259|ref|NP_001168131.1|//uncharacterized protein LOC100381876 [Zea mays]
Zm00001d011133	-1.87108	0.0102874	-0.878401	0.242222	-1.15819	0.125989	-2.64095	0.0148105	-2.71633	0.0178844	-1.56175	0.16289	-1.3914	0.132022	0.0826279	0.932643	-0.772519	0.352234	-0.419261	0.792107	-0.465071	0.760978	0.10269	0.942854	GO:0043231//intracellular membrane-bounded organelle	NA	NA	K18835//WRKY transcription factor 2;K13424//WRKY transcription factor 33;K18834//WRKY transcription factor 1	gi|670428312|ref|XP_008654941.1|//PREDICTED: WRKY7 - superfamily of TFs having WRKY and zinc finger domains isoform X1 [Zea mays]
Zm00001d010448	-1.04646	0.0107535	-0.840102	0.0466733	-0.824535	0.0645512	-1.97947	3.44496e-07	-1.45422	0.000114758	-1.56205	7.42262e-05	0.332357	0.51887	-0.950291	0.0451977	-0.508649	0.344866	-0.908439	0.0164892	-0.639336	0.132417	-0.786522	0.0476602	NA	GO:0004674//protein serine/threonine kinase activity;GO:0005524//ATP binding;GO:0032559//adenyl ribonucleotide binding;GO:0004672//protein kinase activity;GO:0004871//signal transducer activity	GO:0006464//cellular protein modification process;GO:0006468//protein phosphorylation	K04730//interleukin-1 receptor-associated kinase 1 [EC:2.7.11.1];K13420//LRR receptor-like serine/threonine-protein kinase FLS2 [EC:2.7.11.1]	gi|212275718|ref|NP_001131018.1|//putative leucine-rich repeat receptor-like protein kinase family protein precursor [Zea mays]
Zm00001d012382	-1.69207	0.0216809	-2.33488	0.00255046	-1.35858	0.0814445	-2.93388	0.0131654	-1.84557	0.169924	-1.57131	0.26801	0.229565	0.904153	0.968214	0.581507	-0.0417581	0.987706	-0.69625	0.65755	-0.497113	0.790003	-0.594683	0.726705	NA	NA	GO:0009409//response to cold;GO:0050896//response to stimulus	K15223//upstream activation factor subunit UAF30;K13172//serine/arginine repetitive matrix protein 2	gi|670433147|ref|XP_008657063.1|//PREDICTED: universal stress protein A-like protein [Zea mays]
Zm00001d038675	-1.09711	0.000262549	-0.932189	0.00178804	-0.745147	0.0265679	-1.54341	0.00065175	-1.61346	0.000267991	-1.61954	2.06572e-05	-0.690798	0.0265343	-0.43774	0.186246	-0.536162	0.0709973	-0.78145	0.0100202	-1.10431	0.000115375	-0.646035	0.0386024	GO:0043231//intracellular membrane-bounded organelle	GO:0032559//adenyl ribonucleotide binding;GO:0016772//transferase activity, transferring phosphorus-containing groups;GO:0005543//phospholipid binding	GO:0009987//cellular process;GO:0006796//phosphate-containing compound metabolic process	K10999//cellulose synthase A [EC:2.4.1.12];K08244//alpha-glucan, water dikinase [EC:2.7.9.4];K05658//ATP-binding cassette, subfamily B (MDR/TAP), member 1 [EC:3.6.3.44];K17917//sorting nexin-1/2	gi|226493506|ref|NP_001151779.1|//CRAL/TRIO domain containing protein [Zea mays];gi|224035677|gb|ACN36914.1|//unknown [Zea mays];gi|413942424|gb|AFW75073.1|//hypothetical protein ZEAMMB73_551723 [Zea mays];gi|413920326|gb|AFW60258.1|//hypothetical protein ZEAMMB73_139468 [Zea mays];gi|670395012|ref|XP_008677933.1|//PREDICTED: uncharacterized protein LOC103652744 [Zea mays];gi|670418184|ref|XP_008…
Zm00001d018868	-1.26768	3.18014e-06	-0.842782	0.00567867	-0.749905	0.0150331	-1.8572	2.65515e-05	-1.63436	0.000307936	-1.67075	0.000132723	-0.198498	0.718997	-0.186557	0.729934	-0.692416	0.136817	-0.295026	0.671191	-0.220919	0.757556	-0.0855921	0.89796	NA	NA	NA	NA	gi|670422253|ref|XP_008652052.1|//PREDICTED: cylicin-2-like [Zea mays]
Zm00001d023400	-1.24923	7.84313e-08	-0.76883	0.022694	-0.621365	0.0399382	-3.66217	6.8602e-15	-4.2144	2.81795e-18	-1.67912	0.0017149	-0.277307	0.646975	0.689273	0.115736	-0.6535	0.178276	-0.783184	0.0331441	-0.59834	0.0569946	0.0105108	0.998654	NA	GO:0005506//iron ion binding;GO:0016491//oxidoreductase activity	GO:0008152//metabolic process	K13407//fatty acid omega-hydroxylase [EC:1.14.-.-]	gi|670444043|ref|XP_008662461.1|//PREDICTED: cytochrome P450 94C1-like [Zea mays]
Zm00001d043653	-1.22914	2.73832e-05	-0.938165	0.00133381	-0.714203	0.0548291	-1.83715	1.0157e-06	-1.65853	2.84139e-06	-1.69271	1.04887e-06	0.321573	0.569306	0.0258847	0.97889	-0.0584998	0.925488	-0.636315	0.161865	-0.433644	0.346309	-0.771895	0.0423647	GO:0043231//intracellular membrane-bounded organelle	GO:0016791//phosphatase activity	GO:0046854//phosphatidylinositol phosphorylation	K20279//synaptojanin [EC:3.1.3.36]	gi|414880740|tpg|DAA57871.1|//TPA: hypothetical protein ZEAMMB73_219431 [Zea mays];gi|670389400|ref|XP_008675103.1|//PREDICTED: type I inositol 1,4,5-trisphosphate 5-phosphatase 1-like isoform X2 [Zea mays];gi|670389398|ref|XP_008675102.1|//PREDICTED: type I inositol 1,4,5-trisphosphate 5-phosphatase 1-like isoform X1 [Zea mays]
Zm00001d044387	-1.92249	0.00013945	-0.327356	0.808604	-0.798229	0.149109	-3.90191	9.52915e-16	-4.43911	8.71755e-23	-1.72439	0.000347794	-0.413765	0.819324	1.86541	0.174854	1.2419	0.444075	-1.26834	0.251174	-0.651173	0.652679	-1.14673	0.318925	GO:0016020//membrane	GO:0022804//active transmembrane transporter activity	GO:0015837//amine transport	K15015//solute carrier family 32 (vesicular inhibitory amino acid transporter)	gi|670390199|ref|XP_008675444.1|//PREDICTED: vacuolar amino acid transporter 1-like [Zea mays]
novel_G001959	-4.6293	5.56439e-09	-1.57259	0.084635	-1.07956	0.150287	-2.11347	0.00277372	-4.62578	8.14278e-09	-1.76038	0.0649315	-1.4905	0.305787	-1.61805	0.237056	-0.829323	0.297295	-0.1464	0.930179	-0.674668	0.583598	-0.686235	0.573169	NA	NA	NA	K00921//1-phosphatidylinositol-3-phosphate 5-kinase [EC:2.7.1.150]	gi|413948435|gb|AFW81084.1|//hypothetical protein ZEAMMB73_434316 [Zea mays]
Zm00001d042211	-1.35107	1.62891e-05	-1.10245	0.000329221	-0.862888	0.0125074	-2.02875	0.00010791	-2.90806	3.09234e-08	-1.77239	0.00124434	-0.91129	0.0446685	-0.85479	0.0623913	-1.54162	0.000530849	-0.783339	0.00462371	-1.11096	2.14328e-05	-0.698198	0.0110545	GO:0009523//photosystem II	GO:0046872//metal ion binding	GO:0044237//cellular metabolic process	K11517//(S)-2-hydroxy-acid oxidase [EC:1.1.3.15];K02717//photosystem II oxygen-evolving enhancer protein 2	gi|414878822|tpg|DAA55953.1|//TPA: hypothetical protein ZEAMMB73_857058 [Zea mays]
Zm00001d045269	-1.05093	0.0329084	-0.900715	0.0785311	-1.1086	0.0474183	-1.16472	0.00592292	-1.86213	3.60958e-08	-1.77486	7.04354e-05	-0.537935	0.302711	-2.63189	1.15034e-05	-2.10022	8.03949e-05	-1.11726	0.133052	-1.00514	0.171798	-1.39709	0.0422633	GO:0031224//intrinsic component of membrane;GO:0031410//cytoplasmic vesicle;GO:0016021//integral component of membrane	GO:0015405//P-P-bond-hydrolysis-driven transmembrane transporter activity;GO:0005524//ATP binding;GO:0032559//adenyl ribonucleotide binding;GO:0017111//nucleoside-triphosphatase activity;GO:0042626//ATPase activity, coupled to transmembrane movement of substances	GO:0006810//transport;GO:0055085//transmembrane transport;GO:0006200//ATP catabolic process;GO:0009207//purine ribonucleoside triphosphate catabolic process	K05666//ATP-binding cassette, subfamily C (CFTR/MRP), member 2	gi|413953087|gb|AFW85736.1|//multidrug resistance-associated protein3 [Zea mays];gi|413953086|gb|AFW85735.1|//multidrug resistance-associated protein3 [Zea mays]
Zm00001d025218	-1.04309	0.0351458	-0.997983	0.0526387	-0.745497	0.20324	-2.19851	8.03905e-07	-2.44551	4.3218e-08	-1.81165	0.000182852	0.81833	0.21662	0.696065	0.369707	0.205189	0.831615	-0.200445	0.775121	0.222625	0.73297	0.228879	0.707855	NA	NA	NA	K11855//ubiquitin carboxyl-terminal hydrolase 36/42 [EC:3.4.19.12]	gi|413918111|gb|AFW58043.1|//MYND finger family protein [Zea mays]
Zm00001d018178	-1.04108	1.86127e-05	-0.796923	0.00168063	-1.05872	0.000135955	-2.98488	3.00159e-11	-2.22201	2.50383e-09	-1.82207	2.17133e-06	-0.45966	0.462401	-0.0893173	0.897708	-1.29965	0.0155323	-0.617742	0.127796	-0.24304	0.620713	-0.230692	0.649008	NA	GO:0003677//DNA binding	GO:0006351//transcription, DNA-templated	K14432//ABA responsive element binding factor	gi|226507468|ref|NP_001150949.1|//bZIP transcription factor ABI5 [Zea mays]
Zm00001d053612	-1.52916	0.00020086	-0.655811	0.236331	-0.823441	0.129442	-2.91061	2.71251e-11	-3.04728	1.71816e-10	-1.83706	6.88889e-05	1.30179	0.000602795	1.66186	3.63702e-06	0.895764	0.0543281	-0.410157	0.511775	0.0104037	0.998052	-0.566499	0.291763	GO:0044464//cell part	GO:0032559//adenyl ribonucleotide binding;GO:0000166//nucleotide binding;GO:0017111//nucleoside-triphosphatase activity	GO:0009207//purine ribonucleoside triphosphate catabolic process	K05681//ATP-binding cassette, subfamily G (WHITE), member 2	gi|670399947|ref|XP_008679861.1|//PREDICTED: putative pleiotropic drug resistance protein 7 [Zea mays]
Zm00001d010617	-1.00639	0.00129128	-0.771147	0.0450937	-0.937238	0.0127276	-2.545	5.83893e-12	-2.92819	3.53833e-13	-1.84231	9.71001e-05	2.63384	1.03235e-06	2.48346	1.46143e-05	2.04079	0.00075908	-0.244668	0.681343	-0.456041	0.240794	-0.226137	0.695805	NA	NA	NA	K13425//WRKY transcription factor 22;K16225//probable WRKY transcription factor 52	gi|670431580|ref|XP_008656398.1|//PREDICTED: probable WRKY transcription factor 38 [Zea mays]
Zm00001d006759	-1.10548	6.45509e-06	-0.853262	0.00269142	-0.971878	0.00026018	-2.22225	3.7372e-14	-2.06022	1.21163e-13	-1.84508	2.70122e-11	1.75822	3.27694e-13	1.32897	1.18201e-08	1.29697	3.63224e-07	-0.44819	0.168433	-0.0262174	0.960476	-0.0964827	0.797223	GO:0043231//intracellular membrane-bounded organelle	GO:0004674//protein serine/threonine kinase activity;GO:0005524//ATP binding;GO:0032559//adenyl ribonucleotide binding;GO:0004672//protein kinase activity	GO:0006464//cellular protein modification process;GO:0006468//protein phosphorylation	K08819//cyclin-dependent kinase 12/13 [EC:2.7.11.22 2.7.11.23]	gi|670371585|ref|XP_008667075.1|//PREDICTED: uncharacterized LOC100191951 isoform X1 [Zea mays];gi|670371587|ref|XP_008667076.1|//PREDICTED: uncharacterized LOC100191951 isoform X2 [Zea mays];gi|670371589|ref|XP_008667077.1|//PREDICTED: uncharacterized LOC100191951 isoform X3 [Zea mays];gi|212274343|ref|NP_001130847.1|//putative protein kinase superfamily protein [Zea mays];gi|414590738|tpg|DAA41…
Zm00001d033624	-1.08415	1.0376e-05	-0.646718	0.0311334	-0.781775	0.00491816	-2.09433	8.57381e-20	-1.99706	7.09436e-16	-1.87315	1.67111e-22	0.145821	0.718997	0.129562	0.726181	-0.0064522	0.990953	-0.344817	0.132132	-0.285483	0.162548	-0.325549	0.0667746	GO:0009507//chloroplast	GO:0016702//oxidoreductase activity, acting on single donors with incorporation of molecular oxygen, incorporation of two atoms of oxygen;GO:0005506//iron ion binding;GO:0046914//transition metal ion binding;GO:0016165//linoleate 13S-lipoxygenase activity	GO:0006633//fatty acid biosynthetic process;GO:0009753//response to jasmonic acid;GO:0031408//oxylipin biosynthetic process;GO:0048364//root development;GO:0055114//oxidation-reduction process;GO:0009816//defense response to bacterium, incompatible interaction;GO:0009737//response to abscisic acid	K15718//linoleate 9S-lipoxygenase [EC:1.13.11.58]	gi|806638806|ref|NP_001105974.2|//lipoxygenase [Zea mays];gi|162459823|ref|NP_001105515.1|//lipoxygenase [Zea mays]
Zm00001d048073	-1.46377	0.000726222	-2.29775	3.74535e-09	-0.117624	0.947725	-2.16241	0.000278534	-2.35273	1.28157e-05	-1.87723	0.0014859	0.615874	0.0374758	-0.303751	0.44651	0.341342	0.398795	-0.874625	0.000393495	-1.34323	1.61131e-07	0.254755	0.536396	NA	GO:0032559//adenyl ribonucleotide binding	GO:0050896//response to stimulus	K09489//heat shock 70kDa protein 4	gi|219884677|gb|ACL52713.1|//unknown [Zea mays]
Zm00001d039112	-1.69724	0.034407	-1.39371	0.093034	-1.50171	0.0953404	-3.21038	3.94716e-05	-3.22972	1.62855e-05	-1.95082	0.00686394	0.235209	0.895355	0.597053	0.726181	-0.270089	0.881458	-1.6132	0.0759069	-0.733858	0.529074	-0.731745	0.52541	NA	NA	NA	NA	gi|293335565|ref|NP_001169937.1|//uncharacterized protein LOC100277384 [Zea mays]
Zm00001d014083	-2.92895	0.00242312	-2.91857	0.00284535	0.62932	0.753163	-2.63039	0.034781	-1.30691	0.385966	-2.02829	0.122072	-1.08852	0.551963	-0.618807	0.726181	-1.6042	0.307251	-1.33073	0.259845	-0.901826	0.544684	-0.529035	0.770621	GO:0043231//intracellular membrane-bounded organelle	GO:0016160//amylase activity;GO:0043167//ion binding	GO:0005976//polysaccharide metabolic process	K01177//beta-amylase [EC:3.2.1.2]	gi|363543175|ref|NP_001241801.1|//uncharacterized protein LOC100856991 [Zea mays];gi|226508680|ref|NP_001147532.1|//beta-amylase [Zea mays]
Zm00001d017022	-3.27182	0.000319486	-3.48825	0.000170155	-2.77373	0.00270543	-2.69823	0.0296715	-2.26638	0.0991548	-2.02959	0.121577	-1.00208	0.589358	-1.50692	0.337689	-1.62508	0.302943	-1.58578	0.127861	-2.2408	0.020019	-1.04346	0.388976	NA	NA	NA	NA	gi|242065586|ref|XP_002454082.1|//hypothetical protein SORBIDRAFT_04g024290 [Sorghum bicolor]
Zm00001d008952	-2.93336	5.77661e-09	-5.00255	1.78315e-14	-4.96675	1.25433e-14	-2.41245	0.00641222	-2.40337	0.00786785	-2.05621	0.029841	-0.726597	0.00850746	-2.73367	6.2316e-24	-2.87265	2.00892e-31	0.226196	0.649539	-1.47964	4.16857e-10	-2.35377	6.77601e-19	GO:0031410//cytoplasmic vesicle	GO:0004553//hydrolase activity, hydrolyzing O-glycosyl compounds;GO:0030246//carbohydrate binding;GO:0005488//binding;GO:0016798//hydrolase activity, acting on glycosyl bonds	GO:0044238//primary metabolic process;GO:0005975//carbohydrate metabolic process	K01179//endoglucanase [EC:3.2.1.4]	gi|670429953|ref|XP_008655783.1|//PREDICTED: endoglucanase 2-like isoform X1 [Zea mays];gi|670429955|ref|XP_008655784.1|//PREDICTED: endoglucanase 2-like isoform X2 [Zea mays]
Zm00001d048268	-2.30685	0.0126109	-1.17612	0.29247	-1.75072	0.0691961	-2.91343	0.00371026	-4.17425	7.426e-06	-2.10724	0.0187879	1.65762	0.257962	2.54545	0.0287999	0.998416	0.570743	0.022586	0.996276	0.514885	0.747276	0.725051	0.574327	NA	NA	NA	K13464//jasmonate ZIM domain-containing protein	gi|413956819|gb|AFW89468.1|//putative tify domain/CCT motif transcription factor family protein [Zea mays]
Zm00001d046999	-1.19001	0.0233181	-1.02069	0.0634015	-0.803863	0.174562	-2.51752	1.73499e-06	-2.23227	2.11443e-06	-2.1416	1.65402e-05	0.106991	0.928737	0.0166426	0.994969	0.331299	0.747009	-0.203438	0.885427	-0.961645	0.394705	-0.431535	0.758702	NA	NA	NA	NA	gi|413955084|gb|AFW87733.1|//hypothetical protein ZEAMMB73_981405 [Zea mays]
Zm00001d037979	-2.32248	0.0136014	-1.43341	0.23265	-1.70708	0.127123	-3.28854	0.00370617	-3.50502	0.00304083	-2.21164	0.060689	-0.384879	0.838108	0.155281	0.93934	-1.50439	0.342174	-0.75738	0.543018	-0.646966	0.630628	-1.25034	0.265701	NA	NA	NA	K03348//anaphase-promoting complex subunit 1	gi|992158424|gb|KXG21768.1|//hypothetical protein SORBI_009G1049001, partial [Sorghum bicolor]
Zm00001d029738	-1.08555	0.000177209	-0.855582	0.0260295	-0.731359	0.0451276	-4.02742	5.96781e-27	-4.55093	2.76102e-32	-2.38938	8.87991e-14	2.22304	0.00302366	2.82621	1.41535e-05	1.21271	0.209492	-0.0170323	0.996276	0.283805	0.800917	0.928376	0.119944	GO:0044464//cell part	NA	NA	NA	gi|670364100|ref|XP_008657930.1|//PREDICTED: uncharacterized protein LOC103637539 [Zea mays]
Zm00001d046454	-1.2253	1.27636e-09	-0.973768	2.97605e-06	-0.848013	9.02553e-05	-2.76217	9.99414e-35	-2.85145	5.94038e-37	-2.44273	4.64512e-28	0.489512	0.0939624	0.0460747	0.909941	0.170904	0.676076	-0.803371	0.000224039	-0.617996	0.003463	-0.612692	0.00597583	GO:0043231//intracellular membrane-bounded organelle	GO:0016297//acyl-[acyl-carrier-protein] hydrolase activity;GO:0016788//hydrolase activity, acting on ester bonds	GO:0006631//fatty acid metabolic process;GO:0006633//fatty acid biosynthetic process	K10781//fatty acyl-ACP thioesterase B [EC:3.1.2.14 3.1.2.21]	gi|670435923|ref|XP_008658570.1|//PREDICTED: myristoyl-acyl carrier protein thioesterase isoform X1 [Zea mays]
Zm00001d033967	-1.23125	0.0160487	-0.939404	0.0860867	-0.637438	0.444796	-2.45283	1.47221e-05	-2.94103	1.69119e-07	-2.48961	1.24086e-05	1.1629	0.241989	1.30559	0.167764	0.970254	0.355423	-0.318377	0.810891	-0.380425	0.791044	-0.259291	0.814004	NA	GO:0046872//metal ion binding;GO:0008270//zinc ion binding	NA	K16277//E3 ubiquitin-protein ligase DRIP [EC:2.3.2.27]	gi|670368280|ref|XP_008665389.1|//PREDICTED: E3 ubiquitin protein ligase DRIP2-like [Zea mays]
Zm00001d017547	-1.26275	7.22097e-07	-0.770644	0.0297343	-0.93624	0.00729644	-3.34053	9.85779e-23	-3.50919	2.83145e-46	-2.5444	2.61281e-17	1.5862	0.0014851	1.83258	0.000118574	1.02788	0.0624147	-0.797016	0.00166649	-0.545804	0.0829505	-0.465056	0.072662	NA	NA	GO:0050896//response to stimulus	NA	gi|194708260|gb|ACF88214.1|//unknown [Zea mays]
novel_G001626	-3.78732	1.43867e-05	-3.76175	2.01594e-05	-0.206764	0.915091	-2.86864	0.0116948	-0.363574	0.856215	-3.48329	0.00118261	-2.44158	0.100572	-2.27432	0.117994	-0.119685	0.957049	-0.175791	0.898778	-0.0756922	0.960302	-2.72436	0.00437365	NA	NA	NA	K02519//translation initiation factor IF-2	gi|670417502|ref|XP_008649567.1|//PREDICTED: translation initiation factor IF-2, chloroplastic [Zea mays]
Zm00001d024852	-1.12396	0.0201492	-0.643701	0.328935	-0.400044	0.652204	-3.65156	5.07594e-09	-2.93614	4.94021e-06	-3.52315	9.15888e-09	NA	NA	0.930659	0.556495	NA	NA	-1.33031	0.0875833	-0.0549379	0.968066	0.452759	0.626651	NA	GO:0003824//catalytic activity	GO:0008152//metabolic process	K05933//aminocyclopropanecarboxylate oxidase [EC:1.14.17.4]	gi|670445346|ref|XP_008662969.1|//PREDICTED: 1-aminocyclopropane-1-carboxylate oxidase-like [Zea mays]
Zm00001d014134	1.60088	4.55722e-06	1.2156	0.00190871	1.03219	0.0336434	4.65358	3.78723e-17	5.71047	5.99769e-25	3.93897	6.3187e-11	2.81661	8.40198e-09	1.28974	0.0554828	1.84705	0.000947199	-0.424793	0.732284	-0.313748	0.807738	0.505807	0.606831	NA	GO:0005506//iron ion binding;GO:0016491//oxidoreductase activity	GO:0008152//metabolic process	K00512//steroid 17alpha-monooxygenase / 17alpha-hydroxyprogesterone aldolase [EC:1.14.14.19 4.1.2.30];K16083//ent-isokaurene C2-hydroxylase [EC:1.14.13.143]	gi|226491590|ref|NP_001141366.1|//uncharacterized protein LOC100273457 [Zea mays]
Zm00001d051908	1.00219	0.12566	2.66356	9.28601e-11	2.78341	6.01205e-14	2.06314	7.12884e-05	3.42075	5.78823e-19	3.58366	4.73168e-21	-1.40116	0.0309535	0.757116	0.241211	1.98093	1.08151e-07	-2.32962	1.09958e-09	-0.702693	0.0936135	-0.270599	0.652924	NA	GO:0003824//catalytic activity	GO:0008152//metabolic process	K13412//calcium-dependent protein kinase [EC:2.7.11.1]	gi|226509844|ref|NP_001148544.1|//uncharacterized protein LOC100282160 [Zea mays];gi|413924056|gb|AFW63988.1|//hypothetical protein ZEAMMB73_114005 [Zea mays];gi|670393670|ref|XP_008677235.1|//PREDICTED: LOC100282160 isoform X1 [Zea mays]
Zm00001d029089	1.6306	0.15832	2.95462	0.000566356	3.26826	9.40765e-05	0.733345	0.641715	3.38444	0.00484392	3.47421	0.00101724	-0.410249	0.816881	0.935772	0.606314	-0.0949643	0.967546	0.741793	0.53247	1.35394	0.229698	4.05081	7.93611e-07	GO:0043231//intracellular membrane-bounded organelle	GO:0004601//peroxidase activity	GO:0008152//metabolic process;GO:0006950//response to stress	K00432//glutathione peroxidase [EC:1.11.1.9]	gi|670363461|ref|XP_008655419.1|//PREDICTED: probable phospholipid hydroperoxide glutathione peroxidase 6, mitochondrial [Zea mays]
Zm00001d033719	0.6655	0.595766	2.87285	0.00339318	1.56306	0.194958	1.16682	0.448545	3.94064	0.000484054	3.46384	0.00104961	0.54314	0.753591	0.378784	0.83139	1.17822	0.50297	1.68527	0.107612	0.800204	0.614596	1.31143	0.281879	GO:0005622//intracellular;GO:0009536//plastid	GO:0008270//zinc ion binding	NA	K12135//zinc finger protein CONSTANS;K14325//RNA-binding protein with serine-rich domain 1;K13171//serine/arginine repetitive matrix protein 1	gi|670368028|ref|XP_008665284.1|//PREDICTED: zinc finger protein CONSTANS-LIKE 16-like [Zea mays]
Zm00001d019855	1.06938	0.315374	1.74828	0.0270106	1.52992	0.0515872	2.19737	0.04745	3.18398	0.00107175	3.46152	3.69711e-05	-0.886909	0.504023	0.245071	0.840221	0.848556	0.373226	1.13736	0.177283	1.00912	0.255987	1.46954	0.0373512	GO:0031410//cytoplasmic vesicle	GO:0016787//hydrolase activity	GO:0044238//primary metabolic process	K00679//phospholipid:diacylglycerol acyltransferase [EC:2.3.1.158];K01188//beta-glucosidase [EC:3.2.1.21];K10396//kinesin family member 5;K01206//alpha-L-fucosidase [EC:3.2.1.51];K10960//geranylgeranyl reductase [EC:1.3.1.83]	gi|414884755|tpg|DAA60769.1|//TPA: anther-specific proline-rich protein APG [Zea mays]
Zm00001d008681	0.909299	0.420179	1.85628	0.012011	2.26956	0.00188048	2.2967	0.00742285	3.46246	1.34831e-06	3.4373	6.21049e-07	-2.93407	3.79134e-05	-0.389817	0.602408	-0.302633	0.682393	0.319909	0.810891	1.10931	0.172771	1.57679	0.0202987	NA	NA	NA	NA	gi|939699097|ref|NP_001148549.2|//ultraviolet-B-repressible protein [Zea mays]
Zm00001d029099	0.826089	0.211544	2.24126	1.667e-06	2.53453	4.14987e-09	1.98666	0.0216053	3.58594	6.23023e-10	3.33911	5.28392e-06	0.656535	0.706305	0.933171	0.549452	3.75871	1.32463e-06	-0.513178	0.739239	0.45123	0.807738	0.826189	0.589918	GO:0031410//cytoplasmic vesicle	NA	NA	NA	gi|224033477|gb|ACN35814.1|//unknown [Zea mays]
Zm00001d020437	1.08501	0.0915305	1.45106	0.00617798	1.37901	0.0137669	2.90777	0.00564293	4.31518	4.14516e-07	3.28531	0.000741885	0.136566	0.939605	1.96866	0.0505151	2.34959	0.00998763	0.151735	0.926209	0.722792	0.564086	1.12316	0.21465	GO:0009536//plastid;GO:0009507//chloroplast	GO:0008757//S-adenosylmethionine-dependent methyltransferase activity	NA	K00592//[ribulose-bisphosphate carboxylase]-lysine N-methyltransferase [EC:2.1.1.127]	gi|293333172|ref|NP_001168589.1|//uncharacterized protein LOC100382373 [Zea mays]
Zm00001d030348	0.280838	0.69247	1.14773	0.00107976	0.60347	0.221514	3.35163	2.09954e-12	3.91364	1.07333e-22	3.26305	2.41605e-12	0.325563	0.858047	1.31838	0.392453	1.18307	0.449679	-0.258341	0.655624	-0.0163369	0.990215	0.123743	0.799848	NA	GO:0046914//transition metal ion binding;GO:0003824//catalytic activity	GO:0008152//metabolic process	K00001//alcohol dehydrogenase [EC:1.1.1.1]	gi|293331273|ref|NP_001169684.1|//putative alcohol dehydrogenase superfamily protein [Zea mays]
Zm00001d007908	1.42131	0.225152	2.25858	0.0347004	2.02451	0.0664371	2.10842	0.0886422	3.58576	0.000200159	3.2534	0.000575168	-1.68238	0.224166	-1.90758	0.161631	-1.66535	0.223868	-0.146404	0.936284	-0.131379	0.943783	0.0961216	0.962017	NA	GO:0003824//catalytic activity	NA	K14493//gibberellin receptor GID1 [EC:3.-.-.-];K17872//NADH:ubiquinone reductase (non-electrogenic) [EC:1.6.5.9];K20506//tuliposide A-converting enzyme [EC:4.2.99.22]	gi|414592028|tpg|DAA42599.1|//TPA: hypothetical protein ZEAMMB73_208866 [Zea mays]
Zm00001d017364	1.45443	0.233814	2.14764	0.0345619	2.3612	0.0147711	1.8872	0.175494	3.17505	0.00542471	3.25129	0.00118157	-0.0575693	0.978671	1.53194	0.340467	2.5445	0.0497958	0.187371	0.810891	0.417058	0.73297	0.90204	0.455742	GO:0043231//intracellular membrane-bounded organelle	NA	NA	K19674//WD repeat-containing protein 35;K03644//lipoyl synthase [EC:2.8.1.8]	gi|670409484|ref|XP_008645976.1|//PREDICTED: ferredoxin-thioredoxin reductase, variable chain, chloroplastic [Zea mays]
Zm00001d043047	2.82168	3.71242e-06	2.38611	0.000743907	2.7656	8.25924e-06	3.76835	0.000535961	4.73723	1.76327e-10	3.16116	0.00038265	3.68936	0.000818492	2.1234	0.130337	4.31313	2.62949e-05	3.07755	2.11633e-05	0.84704	0.57767	2.35743	0.00566202	GO:0031410//cytoplasmic vesicle	NA	NA	NA	gi|162462394|ref|NP_001105040.1|//alpha expansin 1 precursor [Zea mays]
Zm00001d007781	0.650545	0.603661	2.19039	0.0428549	1.0819	0.420801	2.51143	0.0351021	4.20719	1.98922e-05	3.06614	0.00413249	NA	NA	0.924801	0.55743	0.42337	0.719796	NA	NA	NA	NA	NA	NA	NA	GO:0016740//transferase activity	NA	K19861//benzyl alcohol O-benzoyltransferase [EC:2.3.1.196 2.3.1.232]	gi|670380413|ref|XP_008670946.1|//PREDICTED: benzyl alcohol O-benzoyltransferase-like [Zea mays]
Zm00001d031428	-0.269598	0.753679	1.176	0.00240347	0.763756	0.22044	0.924105	0.623066	2.59437	0.0336458	3.06076	0.00141505	-2.2666	0.0376073	0.860642	0.325488	1.60233	0.0153535	0.1794	0.810891	0.745251	0.545662	2.62888	0.00636122	GO:0043231//intracellular membrane-bounded organelle;GO:0009707//chloroplast outer membrane;GO:0005739//mitochondrion	GO:0030246//carbohydrate binding;GO:0016757//transferase activity, transferring glycosyl groups;GO:0046509//1,2-diacylglycerol 3-beta-galactosyltransferase activity;GO:0005488//binding	GO:0006664//glycolipid metabolic process;GO:0019374//galactolipid metabolic process;GO:0016036//cellular response to phosphate starvation;GO:0009247//glycolipid biosynthetic process;GO:0030259//lipid glycosylation;GO:0006631//fatty acid metabolic process;GO:0030258//lipid modification	K03715//1,2-diacylglycerol 3-beta-galactosyltransferase [EC:2.4.1.46]	gi|293333818|ref|NP_001170057.1|//uncharacterized protein LOC100383973 [Zea mays]
Zm00001d048569	1.09135	0.371058	2.672	0.00796122	3.064	0.00100012	1.03118	0.503274	3.38347	0.00493136	2.91297	0.0107996	NA	NA	0.795244	0.603983	3.38922	0.00930557	-0.0130543	0.996276	-0.20198	0.807738	0.324348	0.799984	NA	GO:0046914//transition metal ion binding;GO:0003676//nucleic acid binding	NA	NA	gi|226500396|ref|NP_001140295.1|//uncharacterized protein LOC100272340 [Zea mays]
Zm00001d028950	1.56322	0.190867	2.25342	0.0296162	2.63892	0.00561228	2.72293	0.0261666	2.75549	0.0368133	2.82851	0.0148241	-2.1965	0.0283097	-1.50106	0.159599	-0.896543	0.384	1.00431	0.386489	1.88049	0.0699498	2.12391	0.0387661	GO:0043231//intracellular membrane-bounded organelle	NA	NA	NA	gi|670363361|ref|XP_008655163.1|//PREDICTED: uncharacterized protein LOC100277223 [Zea mays]
Zm00001d019560	0.911591	0.528461	1.98902	0.0440422	2.01559	0.046002	3.17817	0.00233013	3.41806	0.000351678	2.69182	0.0061712	0.444107	0.718997	1.63855	0.292777	2.82184	0.0427345	-0.189193	0.890676	-0.0283262	0.996909	0.302246	0.84618	NA	NA	GO:0000003//reproduction	K13754//solute carrier family 24 (sodium/potassium/calcium exchanger), member 6	gi|162463154|ref|NP_001105043.1|//beta-expansin 4 precursor [Zea mays]
Zm00001d034538	1.68132	0.0869966	2.98803	1.06113e-05	3.08079	4.27681e-06	1.53166	0.303904	2.93852	0.00674848	2.60061	0.015894	-1.12447	0.499055	1.60039	0.0907784	2.39754	0.00111279	-0.0250473	0.996276	0.713935	0.66646	0.313835	0.838356	NA	NA	NA	NA	gi|670368860|ref|XP_008665633.1|//PREDICTED: uncharacterized protein LOC103644215 [Zea mays]
Zm00001d020017	0.0911574	0.944894	1.37106	0.00743664	1.14797	0.0760176	1.06418	0.466885	2.51646	0.0034405	2.57986	0.00194897	0.906568	0.611984	2.15305	0.0820706	2.4436	0.0350841	-0.592085	0.723271	-0.134752	0.942421	-0.855284	0.552855	GO:0031410//cytoplasmic vesicle	GO:0004175//endopeptidase activity;GO:0005515//protein binding	GO:0044092//negative regulation of molecular function;GO:0019538//protein metabolic process	K13199//plasminogen activator inhibitor 1 RNA-binding protein	gi|670423487|ref|XP_008652529.1|//PREDICTED: subtilisin-like protease [Zea mays]
Zm00001d008963	1.63167	0.0907001	2.5232	0.000554579	2.21762	0.0051401	1.88501	0.116322	3.10818	0.000930418	2.57766	0.0079475	0.622304	0.704452	1.89907	0.0599271	2.50549	0.00373633	0.419906	0.810891	0.962826	0.456033	1.26283	0.241333	NA	NA	NA	NA	gi|670429963|ref|XP_008655787.1|//PREDICTED: GDT1-like protein 1, chloroplastic [Zea mays]
Zm00001d045395	0.956111	0.278112	1.54745	0.0177846	1.32412	0.0681352	1.93667	0.0684029	3.18943	1.47986e-05	2.53026	0.00353174	0.455781	0.718997	1.60337	0.0767063	1.68715	0.0430126	0.217833	0.894593	0.610503	0.675589	1.16039	0.223506	GO:0031224//intrinsic component of membrane	GO:0005402//cation:sugar symporter activity	GO:0071702//organic substance transport	K08150//MFS transporter, SP family, solute carrier family 2 (myo-inositol transporter), member 13;K08145//MFS transporter, SP family, solute carrier family 2 (facilitated glucose transporter), member 8	gi|413953279|gb|AFW85928.1|//hexose carrier protein HEX6 [Zea mays]
Zm00001d021329	0.982163	0.499446	2.71581	0.00396055	1.59407	0.191145	2.55735	0.0416572	3.49482	0.00335433	2.52581	0.0370843	-0.560095	0.745109	1.53392	0.286187	2.3151	0.051562	-0.959025	0.471337	-0.661203	0.677074	0.142413	0.923583	NA	GO:0016746//transferase activity, transferring acyl groups	NA	K13065//shikimate O-hydroxycinnamoyltransferase [EC:2.3.1.133]	gi|414886490|tpg|DAA62504.1|//TPA: agmatine coumaroyltransferase [Zea mays]
Zm00001d048116	0.979936	0.278703	1.89041	0.00159461	1.97666	0.0023858	2.05178	0.00051576	2.55803	4.14516e-07	2.46657	4.12106e-06	0.466013	0.657495	0.916703	0.277064	1.55583	0.0128461	-0.192527	0.810891	-0.100498	0.907078	0.0793979	0.922332	NA	NA	NA	NA	gi|212274609|ref|NP_001130536.1|//uncharacterized protein LOC100191635 [Zea mays]
Zm00001d022320	0.50217	0.790164	3.03175	5.60847e-05	0.882573	0.589396	1.67454	0.0204414	2.56778	7.79455e-07	2.45209	1.44845e-06	-4.72196	2.05249e-09	-1.83354	0.00138934	-2.53706	2.46256e-06	-0.434182	0.810891	-0.492661	0.786997	-0.687529	0.647018	NA	NA	NA	K14493//gibberellin receptor GID1 [EC:3.-.-.-]	gi|670425544|ref|XP_008653406.1|//PREDICTED: probable carboxylesterase 18 [Zea mays]
Zm00001d006610	1.31914	0.0689196	1.74476	0.00306257	2.08647	0.000222026	2.21085	0.000798871	2.56818	4.535e-05	2.41746	0.000319995	1.99291	0.0177212	1.5573	0.107147	2.43875	0.00110074	0.329338	0.810891	0.895699	0.308941	1.10851	0.14987	NA	GO:0016859//cis-trans isomerase activity	GO:0044267//cellular protein metabolic process	NA	gi|670379242|ref|XP_008670491.1|//PREDICTED: peptidyl-prolyl cis-trans isomerase CYP37, chloroplastic [Zea mays]
Zm00001d024241	1.05948	0.151162	1.41201	0.0240397	1.27706	0.0624673	1.63489	0.141293	2.17769	0.0235806	2.34666	0.00834762	-0.892058	0.437933	-0.186301	0.8749	0.52023	0.615803	0.396394	0.763539	0.556109	0.627951	0.393393	0.757092	GO:0043231//intracellular membrane-bounded organelle;GO:0009570//chloroplast stroma	NA	NA	K13412//calcium-dependent protein kinase [EC:2.7.11.1]	gi|670442672|ref|XP_008661699.1|//PREDICTED: uncharacterized protein LOC100275650 isoform X2 [Zea mays];gi|670442682|ref|XP_008661704.1|//PREDICTED: uncharacterized protein LOC100275650 isoform X1 [Zea mays];gi|670442678|ref|XP_008661702.1|//PREDICTED: uncharacterized protein LOC100275650 isoform X5 [Zea mays];gi|670442676|ref|XP_008661701.1|//PREDICTED: uncharacterized protein LOC100275650 isofo…
Zm00001d024382	0.105677	0.906515	2.09111	5.9445e-17	0.972142	0.0118354	0.916908	0.205738	2.23092	1.53836e-11	2.25871	2.29245e-07	-1.3994	0.342977	0.0472434	0.985886	0.926093	0.422507	-0.519142	0.52771	-0.180311	0.856089	0.407319	0.592874	GO:0030312//external encapsulating structure;GO:0005576//extracellular region	GO:0016758//transferase activity, transferring hexosyl groups;GO:0016798//hydrolase activity, acting on glycosyl bonds	GO:0044042//glucan metabolic process	K08235//xyloglucan:xyloglucosyl transferase [EC:2.4.1.207]	gi|223975465|gb|ACN31920.1|//unknown [Zea mays]
Zm00001d027313	1.04925	0.251108	1.4653	0.0455241	1.08226	0.220866	2.68146	0.00980122	4.02448	7.00449e-07	2.24465	0.047604	2.52152	0.0361322	1.77196	0.23852	4.39848	6.84634e-07	0.0483183	0.978801	1.02007	0.0726318	1.19821	0.0400034	GO:0031410//cytoplasmic vesicle;GO:0030312//external encapsulating structure;GO:0005576//extracellular region	GO:0016758//transferase activity, transferring hexosyl groups;GO:0016798//hydrolase activity, acting on glycosyl bonds	GO:0044042//glucan metabolic process	K08235//xyloglucan:xyloglucosyl transferase [EC:2.4.1.207]	gi|212720754|ref|NP_001132709.1|//uncharacterized protein LOC100194192 precursor [Zea mays]
Zm00001d035683	1.28113	0.284948	2.23125	0.0127884	1.60654	0.160797	1.08838	0.469654	3.78946	0.00132101	2.22172	0.0818834	-2.38889	0.110431	-2.22365	0.130372	-2.35973	0.109136	NA	NA	NA	NA	NA	NA	NA	GO:0016787//hydrolase activity;GO:0004867//serine-type endopeptidase inhibitor activity;GO:0004866//endopeptidase inhibitor activity	GO:0009611//response to wounding;GO:0006950//response to stress	NA	gi|226503924|ref|NP_001151896.1|//subtilisin-chymotrypsin inhibitor CI-1B [Zea mays]
Zm00001d034082	2.12001	0.0391877	2.38407	0.0137455	2.1108	0.0406183	1.21998	0.463976	2.64692	0.0214575	2.17739	0.0691609	0.590926	0.737883	-0.462102	0.726181	1.19983	0.494971	1.20449	0.288368	1.51992	0.166049	1.94083	0.0655853	GO:0043231//intracellular membrane-bounded organelle	NA	NA	NA	gi|992279292|gb|KXG37501.1|//hypothetical protein SORBI_001G083100 [Sorghum bicolor]
Zm00001d012646	1.27549	0.117539	1.69791	0.00616174	1.31118	0.087615	1.30339	0.14806	2.29516	0.000146073	2.08222	0.000982212	-0.0768754	0.954134	0.541239	0.599008	1.1619	0.114854	0.162145	0.923041	1.2636	0.160399	0.978624	0.351743	GO:0043231//intracellular membrane-bounded organelle	NA	NA	K01051//pectinesterase [EC:3.1.1.11]	gi|670433400|ref|XP_008657190.1|//PREDICTED: uncharacterized protein LOC103636608 isoform X2 [Zea mays];gi|992273452|gb|KXG33466.1|//hypothetical protein SORBI_003G310800 [Sorghum bicolor];gi|992273451|gb|KXG33465.1|//hypothetical protein SORBI_003G310800 [Sorghum bicolor]
Zm00001d014498	1.71828	0.135907	2.66631	0.00578061	2.70878	0.00428294	1.79854	0.19875	3.5547	0.00242128	2.05988	0.117085	NA	NA	NA	NA	NA	NA	NA	NA	0.198873	0.807738	0.199871	0.795806	GO:0043231//intracellular membrane-bounded organelle	GO:0046872//metal ion binding;GO:0016717//oxidoreductase activity, acting on paired donors, with oxidation of a pair of donors resulting in the reduction of molecular oxygen to two molecules of water	GO:0032787//monocarboxylic acid metabolic process	K03921//acyl-[acyl-carrier-protein] desaturase [EC:1.14.19.2 1.14.19.11 1.14.19.26]	gi|930697379|ref|NP_001151143.2|//acyl-desaturase [Zea mays]
Zm00001d010336	0.931692	0.0179182	1.25801	0.00083492	1.39641	3.8388e-05	1.60544	0.000191794	1.96205	2.16911e-07	2.03021	5.20264e-07	0.209108	0.744892	0.439331	0.483676	0.564825	0.294573	0.529666	0.372402	0.780431	0.0828228	1.04378	0.0083639	NA	GO:0016671//oxidoreductase activity, acting on a sulfur group of donors, disulfide as acceptor	GO:0008152//metabolic process	K07305//peptide-methionine (R)-S-oxide reductase [EC:1.8.4.12];K04730//interleukin-1 receptor-associated kinase 1 [EC:2.7.11.1]	gi|194703344|gb|ACF85756.1|//unknown [Zea mays];gi|670409100|ref|XP_008645814.1|//PREDICTED: uncharacterized protein LOC103627297 [Zea mays]
Zm00001d011117	-0.165015	0.839509	1.01425	0.0173025	0.927065	0.0442692	0.398635	0.837201	2.48	0.0193202	1.99137	0.0821074	-0.544061	0.761315	1.05422	0.526183	2.79223	0.00312902	-0.432389	0.76352	0.322793	0.807738	0.610998	0.580055	NA	GO:0009055//electron carrier activity;GO:0016705//oxidoreductase activity, acting on paired donors, with incorporation or reduction of molecular oxygen;GO:0020037//heme binding;GO:0005506//iron ion binding;GO:0004497//monooxygenase activity;GO:0016491//oxidoreductase activity	GO:0008152//metabolic process;GO:0055114//oxidation-reduction process	K07437//cytochrome P450, family 26, subfamily A	gi|308081720|ref|NP_001183271.1|//putative cytochrome P450 superfamily protein [Zea mays]
Zm00001d002721	0.0363696	0.992036	1.39068	0.0417222	1.21219	0.102975	0.780734	0.474187	1.74751	0.0460485	1.96247	0.00442346	NA	NA	2.06241	0.167764	4.5618	6.79647e-05	0.654242	0.662771	1.3626	0.25407	1.41771	0.23515	GO:0031410//cytoplasmic vesicle	NA	GO:0010876//lipid localization	K02883//large subunit ribosomal protein L18e;K11855//ubiquitin carboxyl-terminal hydrolase 36/42 [EC:3.4.19.12]	gi|226494937|ref|NP_001141168.1|//cortical cell-delineating protein precursor [Zea mays]
Zm00001d034900	0.88557	0.0365258	1.62118	7.10503e-08	1.39866	8.44551e-06	1.32241	0.0169013	2.06252	1.1772e-06	1.9563	1.87334e-05	0.271657	0.603337	0.860691	0.0170195	1.4722	1.58741e-06	-0.0174429	0.995882	0.688886	0.135487	0.890604	0.0234352	GO:0043231//intracellular membrane-bounded organelle;GO:0009535//chloroplast thylakoid membrane	NA	GO:0009773//photosynthetic electron transport in photosystem I	NA	gi|239050005|ref|NP_001141772.2|//uncharacterized protein LOC100273908 [Zea mays]
Zm00001d000279	1.47129	0.226154	3.26493	0.000177385	3.23046	0.0001761	0.828564	0.599944	2.95979	0.0213939	1.94332	0.145099	NA	NA	0.743816	0.621637	2.24941	0.130841	0.97143	0.480638	1.18753	0.354142	1.78888	0.0932456	GO:0009536//plastid	GO:0016831//carboxy-lyase activity;GO:0046872//metal ion binding;GO:0016491//oxidoreductase activity	GO:0015977//carbon fixation;GO:0043094//cellular metabolic compound salvage	K01601//ribulose-bisphosphate carboxylase large chain [EC:4.1.1.39]	gi|413946210|gb|AFW78859.1|//ribulose bisphosphate carboxylase large chain Precursor [Zea mays]
Zm00001d052409	0.538822	0.617034	1.40511	0.0334241	1.28246	0.0649495	1.25105	0.0840042	1.90659	0.000312413	1.90442	0.000443175	0.305953	0.852285	1.99633	0.0648264	2.13842	0.0276569	0.963433	0.471337	1.6544	0.0908802	1.93476	0.0333663	GO:0043231//intracellular membrane-bounded organelle	NA	NA	NA	gi|413924766|gb|AFW64698.1|//hypothetical protein ZEAMMB73_469827 [Zea mays]
Zm00001d036345	0.970417	0.0851581	1.52506	1.80036e-05	1.71029	8.53348e-07	1.5186	1.78352e-05	1.67146	2.27854e-07	1.85489	6.34086e-08	-0.207335	0.718997	0.785412	0.0648264	1.46485	3.13251e-06	-0.147862	0.810891	0.348701	0.442459	0.357512	0.400582	GO:0009536//plastid	GO:0004337//geranyltranstransferase activity	GO:0016109//tetraterpenoid biosynthetic process	K02291//phytoene synthase [EC:2.5.1.32]	gi|167908781|ref|NP_001108124.2|//phytoene synthase, chloroplastic [Zea mays]
Zm00001d052318	0.342304	0.75128	1.20027	0.0219119	0.446817	0.690088	1.4273	0.0161095	2.02583	3.95638e-07	1.8292	1.08085e-05	0.830211	0.516039	1.27014	0.246022	1.79361	0.0401308	0.0452433	0.978801	0.139318	0.899081	0.487761	0.585424	NA	NA	NA	NA	gi|670398590|ref|XP_008679330.1|//PREDICTED: protein trichome birefringence-like 34 [Zea mays]
Zm00001d045373	0.136799	0.887824	1.0295	0.0284753	0.966586	0.1082	1.51744	0.0048378	1.99588	7.426e-06	1.82844	0.000235645	-0.045916	0.964519	0.884662	0.104772	0.887626	0.122397	0.0721785	0.935237	0.293061	0.69636	0.348469	0.597343	GO:0009507//chloroplast	NA	NA	K00939//adenylate kinase [EC:2.7.4.3]	gi|226502772|ref|NP_001145920.1|//uncharacterized protein LOC100279441 [Zea mays]
Zm00001d040705	0.432693	0.32181	1.22249	1.18869e-05	0.474752	0.334129	2.76024	1.19102e-20	2.60752	8.76286e-17	1.73494	3.94796e-07	0.940074	0.194254	-0.245919	0.830706	1.12886	0.12895	0.625699	0.288301	0.831931	0.0975565	1.2456	0.00489485	NA	GO:0016209//antioxidant activity;GO:0005506//iron ion binding;GO:0003824//catalytic activity	GO:0008152//metabolic process;GO:0006950//response to stress	K00430//peroxidase [EC:1.11.1.7]	gi|226506908|ref|NP_001141196.1|//uncharacterized protein LOC100273283 [Zea mays]
Zm00001d005038	1.57894	0.053161	2.302	0.00051621	1.29422	0.180771	1.23306	0.380398	2.3735	0.0124152	1.64209	0.138191	-0.108651	0.890305	-0.458922	0.593406	-0.585662	0.442436	1.4824	0.132991	0.869274	0.541441	1.06525	0.368248	GO:0043231//intracellular membrane-bounded organelle	NA	NA	K03239//translation initiation factor eIF-2B subunit alpha	gi|670377827|ref|XP_008669925.1|//PREDICTED: protein LURP-one-related 5-like [Zea mays]
Zm00001d009028	1.05331	0.0887085	1.37426	0.0077924	1.88559	1.02957e-05	1.25566	0.0252157	2.22837	7.2367e-08	1.64043	0.00107595	0.0301239	0.981713	0.81331	0.321275	1.8453	0.000933618	0.302332	0.815676	1.19101	0.133324	1.56248	0.0206709	GO:0031224//intrinsic component of membrane;GO:0009941//chloroplast envelope	NA	GO:0051234//establishment of localization	K15283//solute carrier family 35, member E1	gi|670428996|ref|XP_008655365.1|//PREDICTED: uncharacterized protein LOC100501361 isoform X1 [Zea mays]
Zm00001d047442	0.834518	0.570037	1.85314	0.0366207	1.81592	0.0508596	1.40865	0.190416	2.69896	0.0005159	1.62779	0.110824	-4.69116	6.83523e-19	-2.44392	7.28344e-11	-2.75546	5.71191e-12	-0.640917	0.470563	0.167672	0.866926	-0.0598148	0.957968	GO:0043231//intracellular membrane-bounded organelle	NA	NA	K15032//mTERF domain-containing protein, mitochondrial	gi|413955671|gb|AFW88320.1|//putative mitochondrial transcription termination factor family protein [Zea mays]
Zm00001d040264	1.27281	0.290547	2.23053	0.0378504	1.37451	0.275591	1.91706	0.165076	2.66985	0.0455075	1.62179	0.25218	0.945785	0.562551	1.88152	0.216233	3.01059	0.0271538	0.328802	0.810891	0.916383	0.515422	1.05844	0.428615	NA	NA	NA	K09490//heat shock 70kDa protein 5;K13172//serine/arginine repetitive matrix protein 2;K11324//DNA methyltransferase 1-associated protein 1	gi|212275041|ref|NP_001130618.1|//uncharacterized protein LOC100191717 [Zea mays];gi|670382537|ref|XP_008672037.1|//PREDICTED: uncharacterized protein LOC100191717 isoform X1 [Zea mays]
Zm00001d023376	0.0341143	0.942468	1.04377	2.26907e-08	0.707516	0.000815293	1.3298	0.000391002	2.24255	1.10403e-11	1.60349	1.84584e-05	-0.592644	0.000541596	0.665399	0.000332679	0.508402	0.00200332	-0.480545	0.00259784	-0.00473244	0.997571	-0.00207599	0.998862	GO:0005886//plasma membrane	NA	NA	K08360//cytochrome b-561 [EC:1.16.5.1];K04730//interleukin-1 receptor-associated kinase 1 [EC:2.7.11.1];K13412//calcium-dependent protein kinase [EC:2.7.11.1];K13172//serine/arginine repetitive matrix protein 2;K01953//asparagine synthase (glutamine-hydrolysing) [EC:6.3.5.4];K13171//serine/arginine repetitive matrix protein 1	gi|308080598|ref|NP_001183689.1|//uncharacterized protein LOC100502283 [Zea mays]
Zm00001d041965	1.53074	0.000789421	2.02717	2.66515e-07	1.59532	0.000595692	1.62567	9.00769e-05	1.57816	2.10832e-05	1.59962	0.000135457	1.54257	0.000487172	1.04223	0.0509247	1.47962	0.000606492	-0.064048	0.912138	-0.445403	0.273726	-0.0559802	0.915385	NA	NA	NA	K15697//RING finger protein 114 [EC:2.3.2.27]	gi|238014610|gb|ACR38340.1|//unknown [Zea mays]
Zm00001d017024	0.934585	0.125643	1.07222	0.0278463	0.887147	0.129018	1.6577	0.0731771	2.06263	0.0152626	1.59926	0.110355	0.576395	0.434709	0.61346	0.365134	0.84078	0.153792	0.36134	0.653027	0.521285	0.391898	0.604898	0.266413	NA	GO:0003677//DNA binding;GO:0008234//cysteine-type peptidase activity;GO:0003682//chromatin binding;GO:0004221//ubiquitin thiolesterase activity	GO:0006511//ubiquitin-dependent protein catabolic process	K09422//myb proto-oncogene protein, plant;K20115//[pyruvate, phosphate dikinase]-phosphate phosphotransferase / [pyruvate, phosphate dikinase] kinase [EC:2.7.4.27 2.7.11.32];K11838//ubiquitin carboxyl-terminal hydrolase 7 [EC:3.4.19.12];K10357//myosin V	gi|413937820|gb|AFW72371.1|//hypothetical protein ZEAMMB73_797688 [Zea mays];gi|242071441|ref|XP_002450997.1|//hypothetical protein SORBIDRAFT_05g022390 [Sorghum bicolor];gi|414591666|tpg|DAA42237.1|//TPA: hypothetical protein ZEAMMB73_593994 [Zea mays]
Zm00001d014919	1.59942	0.0074027	2.17264	1.38088e-05	2.58628	6.74057e-08	0.752824	0.150649	1.54244	4.82595e-05	1.57692	7.69442e-05	-0.846559	0.12594	0.431202	0.492669	1.36077	0.000157791	-2.01753	2.58719e-05	-1.32755	0.00482809	-1.03444	0.0427591	GO:0048046//apoplast;GO:0005777//peroxisome;GO:0009507//chloroplast	GO:0016614//oxidoreductase activity, acting on CH-OH group of donors;GO:0016616//oxidoreductase activity, acting on the CH-OH group of donors, NAD or NADP as acceptor;GO:0000166//nucleotide binding;GO:0008266//poly(U) RNA binding;GO:0051287//NAD binding	GO:0055114//oxidation-reduction process	K15893//hydroxypyruvate reductase 1	gi|670402618|ref|XP_008681191.1|//PREDICTED: uncharacterized protein LOC100193709 isoform X1 [Zea mays]
Zm00001d019398	0.749567	0.50299	1.93837	0.00321134	1.25024	0.161343	1.55806	0.0210454	1.8345	0.00570541	1.54811	0.0151134	1.10563	0.420657	1.13916	0.379496	2.19127	0.0166607	0.0244774	0.996276	-0.76629	0.587677	0.905632	0.384034	GO:0043231//intracellular membrane-bounded organelle	NA	NA	K05681//ATP-binding cassette, subfamily G (WHITE), member 2	gi|414884259|tpg|DAA60273.1|//TPA: hypothetical protein ZEAMMB73_786491 [Zea mays];gi|670422804|ref|XP_008652262.1|//PREDICTED: ABC transporter G family member 11-like isoform X1 [Zea mays]
Zm00001d033055	0.953964	0.0119439	1.18385	0.000480263	0.859189	0.0495503	1.43006	0.0018962	1.95332	1.23767e-09	1.47658	0.00025273	0.285273	0.710017	0.206372	0.739639	0.643975	0.187681	-0.555046	0.337137	-0.214721	0.807738	0.161202	0.80332	NA	NA	NA	K01904//4-coumarate--CoA ligase [EC:6.2.1.12]	gi|242039023|ref|XP_002466906.1|//hypothetical protein SORBIDRAFT_01g016420 [Sorghum bicolor];gi|414871532|tpg|DAA50089.1|//TPA: putative AMP-dependent synthetase and ligase superfamily protein [Zea mays]
Zm00001d051691	1.57817	0.0799293	2.03255	0.0122391	1.60792	0.0892427	2.02239	0.0722273	2.21652	0.045399	1.47136	0.302995	1.18366	0.4544	2.20128	0.0567751	2.75805	0.00879776	0.307762	0.851214	0.910553	0.531465	0.848312	0.573558	NA	NA	NA	NA	gi|293332747|ref|NP_001170212.1|//uncharacterized protein LOC100384163 [Zea mays]
Zm00001d045139	0.936478	8.41717e-07	1.04077	4.94131e-07	0.758088	0.000194744	1.64354	3.39946e-07	1.51686	2.89953e-06	1.45382	2.21024e-05	-0.174069	0.68026	-0.171256	0.611859	-0.0191545	0.963648	0.224489	0.351103	0.282201	0.167746	0.395863	0.0223296	GO:0043231//intracellular membrane-bounded organelle;GO:0016020//membrane;GO:0031410//cytoplasmic vesicle;GO:0031090//organelle membrane;GO:0016021//integral component of membrane	GO:0046872//metal ion binding;GO:0015405//P-P-bond-hydrolysis-driven transmembrane transporter activity;GO:0016462//pyrophosphatase activity;GO:0004427//inorganic diphosphatase activity;GO:0009678//hydrogen-translocating pyrophosphatase activity	GO:0006818//hydrogen transport;GO:0015992//proton transport	K01507//inorganic pyrophosphatase [EC:3.6.1.1]	gi|734359020|gb|KHN15033.1|//Pyrophosphate-energized vacuolar membrane proton pump [Glycine soja];gi|413952943|gb|AFW85592.1|//vacuolar proton pump-like protein [Zea mays]
Zm00001d037318	0.979617	0.00876259	1.02186	0.00114819	0.685822	0.116444	1.75951	3.32288e-05	1.9016	4.07842e-11	1.44279	5.35238e-05	-2.81195	1.70251e-39	-2.33893	1.04216e-23	-2.47896	8.41707e-30	-0.880847	0.000929351	-0.917039	0.000260863	-0.945801	0.000305701	NA	NA	NA	K00666//fatty-acyl-CoA synthase [EC:6.2.1.-];K10526//OPC-8:0 CoA ligase 1 [EC:6.2.1.-]	gi|413944279|gb|AFW76928.1|//putative AMP-dependent synthetase and ligase superfamily protein [Zea mays]
Zm00001d035367	1.05021	1.71906e-07	1.07549	6.05859e-08	0.782601	0.00285211	1.17473	0.000755686	1.30725	4.87574e-05	1.42852	6.12318e-05	0.470544	0.136928	0.658159	0.0191671	0.439486	0.160231	1.10664	1.03781e-07	0.500663	0.0109849	0.59305	0.000289622	GO:0031224//intrinsic component of membrane;GO:0016020//membrane	NA	NA	NA	gi|226493197|ref|NP_001144335.1|//uncharacterized protein LOC100277233 [Zea mays]
Zm00001d039745	0.440783	0.584098	1.09508	0.0162871	1.01835	0.0565875	0.748177	0.32998	1.29557	0.0375396	1.41241	0.0178625	-0.580817	0.19599	-0.0995241	0.863406	0.223906	0.661952	0.439259	0.514685	0.366945	0.630514	0.304073	0.698442	GO:0043231//intracellular membrane-bounded organelle;GO:0009507//chloroplast	GO:0003824//catalytic activity;GO:0016791//phosphatase activity	GO:0008152//metabolic process	K17508//protein phosphatase PTC7 [EC:3.1.3.16]	gi|414876212|tpg|DAA53343.1|//TPA: protein phosphatase 2C [Zea mays]
Zm00001d043538	0.73978	0.229631	1.29238	0.0152663	0.556783	0.492321	1.7119	0.00373719	1.81725	0.00171499	1.39999	0.019741	0.234378	0.883266	0.981527	0.49338	2.69948	0.00107385	0.0380865	0.982026	0.203537	0.809846	1.15489	0.0283344	NA	NA	NA	K06699//proteasome activator subunit 4;K12472//epidermal growth factor receptor substrate 15;K13171//serine/arginine repetitive matrix protein 1	gi|226505472|ref|NP_001141101.1|//uncharacterized protein LOC100273184 precursor [Zea mays]
Zm00001d008529	0.721633	0.119399	1.0558	0.00947963	1.07492	0.0221343	1.69648	6.38066e-05	1.96452	2.19074e-10	1.3904	0.00018751	0.986082	0.000736109	0.466984	0.173373	1.01262	7.21518e-05	0.306991	0.634527	0.325467	0.638813	0.833049	0.0348047	NA	GO:0005488//binding;GO:0016788//hydrolase activity, acting on ester bonds;GO:0004518//nuclease activity	GO:0006259//DNA metabolic process	NA	gi|194701406|gb|ACF84787.1|//unknown [Zea mays]
Zm00001d034479	1.32152	5.94855e-09	1.08951	3.91019e-05	0.87125	0.00103559	1.65665	6.78019e-05	1.56917	6.18854e-05	1.38799	0.000735516	1.02967	5.97719e-09	0.793834	6.43516e-06	0.669949	5.09969e-05	1.2223	1.72969e-12	0.97889	1.09898e-09	0.813797	8.65205e-07	GO:0043231//intracellular membrane-bounded organelle;GO:0000785//chromatin	GO:0003676//nucleic acid binding	GO:0034728//nucleosome organization	K11275//histone H1/5	gi|414873403|tpg|DAA51960.1|//TPA: putative histone H1/H5 domain family protein [Zea mays]
Zm00001d024927	0.622311	0.570822	1.56335	0.0133498	1.12402	0.147076	1.43446	0.00557909	1.83688	1.03322e-05	1.36774	0.0101292	1.44679	0.166009	1.11701	0.360673	2.58211	0.000295281	-0.304894	0.810891	0.392778	0.749292	0.663439	0.456143	NA	GO:0046914//transition metal ion binding	NA	K15407//queuine tRNA-ribosyltransferase subunit QTRTD1 [EC:2.4.2.29];K10661//E3 ubiquitin-protein ligase MARCH6 [EC:2.3.2.27]	gi|293337213|ref|NP_001168524.1|//protein binding protein [Zea mays]
Zm00001d016062	1.09401	0.236708	1.72362	0.00720125	0.951381	0.339704	1.36435	0.0529578	1.75193	0.00275687	1.33622	0.0540536	1.41407	0.351981	1.52838	0.310425	1.96804	0.118258	0.48685	0.78389	0.981121	0.430303	1.05619	0.372174	GO:0009536//plastid	NA	NA	K13412//calcium-dependent protein kinase [EC:2.7.11.1];K13172//serine/arginine repetitive matrix protein 2	gi|670403020|ref|XP_008681410.1|//PREDICTED: uncharacterized protein LOC100273041 isoform X1 [Zea mays]
Zm00001d013240	1.03722	0.0387405	1.29173	0.00278304	1.22041	0.00986299	0.72789	0.290139	1.35157	0.00537563	1.30505	0.00923682	0.780825	0.185645	1.06036	0.0518116	1.16341	0.0197859	-0.00832373	0.996276	0.197967	0.807738	0.322553	0.64766	GO:0043231//intracellular membrane-bounded organelle	NA	NA	NA	gi|413933014|gb|AFW67565.1|//hypothetical protein ZEAMMB73_215876 [Zea mays]
Zm00001d052224	0.705456	0.0343652	1.33789	4.80288e-06	0.8958	0.00657749	1.38248	8.77547e-05	1.51391	3.05788e-06	1.30471	0.000121283	0.092532	0.848348	0.796462	0.0211218	0.78891	0.0211068	0.0452365	0.933563	0.289248	0.44236	0.327751	0.289681	GO:0031410//cytoplasmic vesicle	NA	NA	K08360//cytochrome b-561 [EC:1.16.5.1];K13412//calcium-dependent protein kinase [EC:2.7.11.1];K13171//serine/arginine repetitive matrix protein 1;K10956//protein transport protein SEC61 subunit alpha	gi|413924513|gb|AFW64445.1|//wound/stress protein [Zea mays]
Zm00001d009481	1.20698	0.0333017	1.36859	0.00733976	1.69106	0.000779975	0.675265	0.385887	1.3081	0.0152074	1.27987	0.0213268	-3.7456	5.8622e-25	-2.50753	7.86193e-16	-3.13532	7.14132e-22	0.799965	0.486428	0.964677	0.353741	1.6195	0.0275187	NA	NA	NA	NA	gi|670430566|ref|XP_008656011.1|//PREDICTED: uncharacterized protein LOC103635300 [Zea mays]
Zm00001d052184	1.08573	0.142245	1.4369	0.00818605	1.66996	0.00166316	0.575869	0.460654	1.32834	0.0114769	1.27885	0.0186186	0.553783	0.553759	0.570539	0.520407	1.40798	0.0172919	-0.0998898	0.935841	0.308746	0.801803	0.53194	0.539465	GO:0043231//intracellular membrane-bounded organelle	NA	NA	NA	gi|413924447|gb|AFW64379.1|//threonine endopeptidase [Zea mays]
Zm00001d012689	1.28981	0.0287866	1.56226	0.0019711	1.57725	0.00325869	0.409378	0.651801	1.0901	0.0386194	1.27242	0.0232496	1.00782	0.198556	1.13926	0.134908	1.54202	0.0198442	0.248126	0.87718	1.13734	0.21789	1.52832	0.0451135	GO:0043231//intracellular membrane-bounded organelle	NA	NA	NA	gi|670433434|ref|XP_008657205.1|//PREDICTED: protein CURVATURE THYLAKOID 1C, chloroplastic-like [Zea mays]
Zm00001d023340	1.05202	0.0355085	1.36096	0.0017299	1.21699	0.0141211	0.842371	0.117015	1.39026	0.000840493	1.20721	0.00632446	1.03505	0.0666141	0.958718	0.100061	1.32547	0.00782647	0.310378	0.7414	0.341806	0.73297	0.568673	0.429764	GO:0043231//intracellular membrane-bounded organelle;GO:0009570//chloroplast stroma	GO:0008135//translation factor activity, nucleic acid binding;GO:0003746//translation elongation factor activity	GO:0006518//peptide metabolic process;GO:0006412//translation;GO:0006414//translational elongation;GO:0043043//peptide biosynthetic process	K02356//elongation factor P	gi|226497352|ref|NP_001152316.1|//uncharacterized protein LOC100285955 [Zea mays];gi|413916030|gb|AFW55962.1|//elongation factor P [Zea mays]
Zm00001d012824	0.504264	0.0994686	1.03335	8.01731e-05	0.803275	0.0112463	0.937492	0.0221013	1.037	0.0153635	1.19917	0.00515971	-0.310881	0.409891	0.25251	0.536904	0.310849	0.349423	0.658335	0.028173	0.951344	0.000464625	1.01316	0.000121712	NA	GO:0003723//RNA binding;GO:0004525//ribonuclease III activity	GO:0006396//RNA processing	K02184//formin 2	gi|226502082|ref|NP_001146877.1|//RNA binding protein precursor [Zea mays]
Zm00001d029074	0.660751	0.172791	1.04611	0.0030552	0.871852	0.0366468	0.865443	0.081089	1.37138	0.000603218	1.16451	0.0151948	-0.244467	0.61695	0.385708	0.353856	0.566478	0.0891784	-0.0759091	0.922794	0.0855803	0.907819	0.442488	0.363521	GO:0009536//plastid	GO:0016831//carboxy-lyase activity	GO:0006779//porphyrin-containing compound biosynthetic process	K01599//uroporphyrinogen decarboxylase [EC:4.1.1.37]	gi|806638691|ref|NP_001105610.2|//uroporphyrinogen decarboxylase, chloroplastic [Zea mays]
Zm00001d033338	0.696136	0.228845	1.25706	0.00203992	1.22697	0.00477466	0.522057	0.389849	1.11753	0.00551063	1.16121	0.00748963	0.682921	0.273227	0.770861	0.202622	1.06592	0.0336637	0.288939	0.732607	0.354388	0.624003	0.445405	0.473468	GO:0043231//intracellular membrane-bounded organelle;GO:0009941//chloroplast envelope;GO:0009570//chloroplast stroma	GO:0003824//catalytic activity;GO:0016491//oxidoreductase activity	GO:0008152//metabolic process;GO:0055114//oxidation-reduction process	K14521//N-acetyltransferase 10 [EC:2.3.1.-];K05275//pyridoxine 4-dehydrogenase [EC:1.1.1.65];K15303//aflatoxin B1 aldehyde reductase;K09338//homeobox-leucine zipper protein	gi|226491818|ref|NP_001142068.1|//putative oxidoreductase, aldo/keto reductase family protein [Zea mays];gi|115454109|ref|NP_001050655.1|//Os03g0611200 [Oryza sativa Japonica Group];gi|223944203|gb|ACN26185.1|//unknown [Zea mays]
Zm00001d022092	1.34211	4.64012e-06	1.15312	3.35978e-05	0.613766	0.0871261	1.27272	0.0531814	1.29457	0.0474103	1.1611	0.101531	1.92546	2.98046e-15	0.483173	0.0989493	0.246454	0.427431	-0.483998	0.0692113	-1.01698	2.99884e-05	-0.646532	0.0155813	NA	GO:0016782//transferase activity, transferring sulfur-containing groups	NA	K01016//estrone sulfotransferase [EC:2.8.2.4];K01025	gi|226493285|ref|NP_001146492.1|//flavonol 4-sulfotransferase [Zea mays]
Zm00001d033256	1.27482	0.0223089	1.22518	0.0303363	1.24547	0.00687742	1.31765	0.142644	1.73493	0.0347073	1.14086	0.260815	0.390634	0.710475	1.34988	0.0616043	0.34929	0.719796	0.743095	0.0160601	0.276404	0.605457	1.17866	7.86056e-06	NA	NA	NA	NA	gi|414871791|tpg|DAA50348.1|//TPA: hypothetical protein ZEAMMB73_447128 [Zea mays]
Zm00001d002687	1.15589	0.00532541	1.20619	0.00402238	1.12557	0.013437	1.04704	0.118863	1.40256	0.0117611	1.09284	0.152365	0.996624	0.13495	0.859091	0.252952	1.52972	0.00597586	1.12678	0.00904176	0.954534	0.0407578	1.39152	0.00071982	GO:0044464//cell part	GO:0005506//iron ion binding;GO:0016491//oxidoreductase activity	GO:0008152//metabolic process	K15398//fatty acid omega-hydroxylase [EC:1.14.-.-]	gi|670371598|ref|XP_008667081.1|//PREDICTED: uncharacterized protein LOC100192011 isoform X1 [Zea mays]
Zm00001d003889	0.839204	0.358858	1.37629	0.0311735	0.93523	0.361433	1.03519	0.166578	1.42619	0.0224395	1.0917	0.128849	0.686853	0.344723	0.753842	0.343146	0.799507	0.237666	-0.0305378	0.990394	0.0410703	0.978022	-0.0432547	0.975831	NA	NA	NA	NA	gi|670376604|ref|XP_008669489.1|//PREDICTED: uncharacterized protein LOC103646543 isoform X1 [Zea mays];gi|670376606|ref|XP_008669490.1|//PREDICTED: uncharacterized protein LOC103646543 isoform X2 [Zea mays]
Zm00001d018891	1.36395	0.00235426	1.68181	1.23081e-05	1.73952	0.000241557	0.790136	0.149524	1.17657	0.0129699	0.990769	0.127939	-0.252693	0.718997	-0.223766	0.760916	0.094105	0.893327	0.601662	0.221395	0.679347	0.132819	0.960148	0.0111054	NA	NA	NA	K00962//polyribonucleotide nucleotidyltransferase [EC:2.7.7.8]	gi|670422293|ref|XP_008652072.1|//PREDICTED: probable polyribonucleotide nucleotidyltransferase 1, chloroplastic [Zea mays]
Zm00001d012677	0.45614	0.128394	1.05643	3.36483e-06	0.89717	0.000201999	1.18832	9.05987e-06	1.21274	5.69243e-06	0.944103	0.000846345	0.223298	0.562551	0.494977	0.140159	0.770805	0.00515152	0.271429	0.632872	0.333414	0.503833	0.477265	0.22303	GO:0000145//exocyst;GO:0043234//protein complex;GO:0031410//cytoplasmic vesicle;GO:0005773//vacuole	GO:0008081//phosphoric diester hydrolase activity;GO:0008889//glycerophosphodiester phosphodiesterase activity	GO:0019400//alditol metabolic process;GO:0006071//glycerol metabolic process;GO:0016192//vesicle-mediated transport;GO:0006629//lipid metabolic process;GO:0006887//exocytosis	K01126//glycerophosphoryl diester phosphodiesterase [EC:3.1.4.46];K07195//exocyst complex component 7	gi|944074398|gb|KQK09882.1|//hypothetical protein BRADI_2g50730 [Brachypodium distachyon];gi|413952353|gb|AFW85002.1|//hypothetical protein ZEAMMB73_934683 [Zea mays];gi|357136587|ref|XP_003569885.1|//PREDICTED: exocyst complex component EXO70B1 [Brachypodium distachyon]
Zm00001d048728	1.65589	0.146984	3.11796	0.00019722	2.84425	0.00110014	1.84317	0.187215	3.51299	0.00287488	0.934042	0.553229	2.26166	0.135804	2.25392	0.124208	1.25315	0.439639	-0.0339368	0.995882	-0.13942	0.940072	0.465559	0.790065	NA	NA	NA	NA	gi|670400484|ref|XP_008680069.1|//PREDICTED: CASP-like protein Sb05g025800 [Zea mays]
Zm00001d004187	1.05077	0.445872	2.55161	0.00953761	1.72977	0.143583	1.4173	0.289181	2.40857	0.016139	0.925836	0.601481	0.103356	0.963735	2.08833	0.0893297	2.07689	0.0857484	-0.197168	0.810891	-0.00234585	0.999414	-0.0070929	0.998862	GO:0043231//intracellular membrane-bounded organelle	NA	NA	K13496//UDP-glucosyl transferase 73C [EC:2.4.1.-];K12356//coniferyl-alcohol glucosyltransferase [EC:2.4.1.111]	gi|670376924|ref|XP_008669604.1|//PREDICTED: UDP-glycosyltransferase 92A1-like [Zea mays]
Zm00001d043520	0.996249	0.0540234	1.11744	0.0207057	0.79818	0.257508	1.2488	0.0157903	1.32247	0.00819024	0.892401	0.203161	2.25082	0.00972689	1.90373	0.0581318	2.27651	0.00828368	1.05321	0.40675	0.529125	0.774752	0.424896	0.795806	NA	NA	NA	K12662//U4/U6 small nuclear ribonucleoprotein PRP4	gi|226532166|ref|NP_001143291.1|//uncharacterized protein LOC100275827 [Zea mays]
Zm00001d048717	0.482124	0.625335	1.13589	0.0498981	0.938065	0.183227	0.294006	0.617121	1.59685	3.78424e-08	0.834522	0.0874297	-0.376208	0.62826	0.223793	0.750031	0.324142	0.643094	-0.609264	0.37502	0.145127	0.858529	0.287862	0.712809	GO:0043231//intracellular membrane-bounded organelle;GO:0009536//plastid	GO:0016149//translation release factor activity, codon specific;GO:0003747//translation release factor activity	GO:0006415//translational termination;GO:0006412//translation	K02835//peptide chain release factor 1	gi|413920293|gb|AFW60225.1|//hypothetical protein ZEAMMB73_878070 [Zea mays];gi|413920290|gb|AFW60222.1|//hypothetical protein ZEAMMB73_878070 [Zea mays]
Zm00001d045188	1.44073	3.35938e-10	1.34033	7.36773e-10	1.31081	1.61246e-07	0.891924	0.025748	1.0735	0.00109802	0.830093	0.0416254	0.66025	0.0582716	0.465799	0.174775	0.345372	0.336954	-0.211196	0.792673	-0.134901	0.845438	-0.117048	0.864122	GO:0031410//cytoplasmic vesicle	GO:0005506//iron ion binding;GO:0016491//oxidoreductase activity	GO:0008152//metabolic process	K00517	gi|413953002|gb|AFW85651.1|//putative cytochrome P450 superfamily protein [Zea mays]
Zm00001d016661	1.24428	4.69386e-07	1.07566	2.61165e-06	0.775795	0.00457686	0.990785	0.0640011	1.22324	0.00937665	0.740087	0.194285	0.1087	0.763201	0.654184	0.0390846	0.250564	0.443892	0.102389	0.835686	0.0260458	0.969831	-0.00487511	0.998862	GO:0044424//intracellular part	GO:0016859//cis-trans isomerase activity;GO:0005488//binding	GO:0044267//cellular protein metabolic process	K01802//peptidylprolyl isomerase [EC:5.2.1.8]	gi|670408905|ref|XP_008645736.1|//PREDICTED: peptidyl-prolyl cis-trans isomerase [Zea mays]
Zm00001d007850	2.03652	0.0605491	2.49023	0.0160882	1.46488	0.234619	1.30463	0.330899	2.88756	0.000656132	0.729823	0.71379	NA	NA	0.41681	0.726181	NA	NA	0.335189	0.810891	0.329721	0.807738	0.360005	0.795806	NA	GO:0003676//nucleic acid binding	NA	K12581//CCR4-NOT transcription complex subunit 7/8;K02437//glycine cleavage system H protein;K13126//polyadenylate-binding protein;K01054//acylglycerol lipase [EC:3.1.1.23]	gi|670425972|ref|XP_008653606.1|//PREDICTED: NAC transcription factor 29-like [Zea mays]
Zm00001d009603	0.404509	0.488961	1.03728	0.0076532	0.939987	0.01835	0.847773	0.0928863	1.45143	1.55813e-05	0.727086	0.142675	-1.50631	3.92795e-09	-1.47558	1.602e-06	-1.31254	3.34805e-09	-0.226382	0.72121	0.0764791	0.902349	0.145551	0.795806	GO:0031224//intrinsic component of membrane	GO:0022857//transmembrane transporter activity	GO:0071702//organic substance transport	K08145//MFS transporter, SP family, solute carrier family 2 (facilitated glucose transporter), member 8	gi|259489860|ref|NP_001159053.1|//solute carrier family 2, facilitated glucose transporter member 8 [Zea mays]
Zm00001d002751	1.48102	0.00125659	1.16841	0.0293885	1.06314	0.0636596	0.140772	0.886566	1.09252	0.042094	0.226716	0.836378	0.388006	0.484709	0.364283	0.554009	0.447202	0.384877	0.620816	0.294744	0.650176	0.264872	0.398336	0.597343	NA	GO:0016787//hydrolase activity;GO:0004067//asparaginase activity;GO:0003824//catalytic activity	NA	K01444//N4-(beta-N-acetylglucosaminyl)-L-asparaginase [EC:3.5.1.26]	gi|1000814497|ref|NP_001146491.2|//uncharacterized protein LOC100280081 precursor [Zea mays]
Zm00001d041082	1.85983	1.06115e-19	1.23592	7.23619e-07	0.956433	0.00991125	0.923218	0.000895432	1.0586	0.00499595	-0.171972	0.836378	2.29176	3.37884e-18	-0.11006	0.843276	0.139252	0.777858	-0.0995704	0.863275	-0.319429	0.494697	-0.541468	0.173376	GO:0043231//intracellular membrane-bounded organelle	GO:0046872//metal ion binding;GO:0003824//catalytic activity;GO:0010333//terpene synthase activity	GO:0016101//diterpenoid metabolic process	K14038//ent-pimara-8(14),15-diene synthase [EC:4.2.3.30];K04121//ent-kaurene synthase [EC:4.2.3.19]	gi|226532520|ref|NP_001146027.1|//uncharacterized protein LOC100279558 [Zea mays];gi|414877817|tpg|DAA54948.1|//TPA: hypothetical protein ZEAMMB73_701970 [Zea mays]
Zm00001d018297	-1.45223	5.63826e-09	-1.03266	3.8892e-05	-0.574251	0.141235	-0.943508	0.0121735	-1.06763	0.000220533	-0.389339	0.363003	-1.09604	0.000596686	-0.190595	0.671544	0.0106872	0.985486	-0.0862988	0.823396	-0.0224697	0.965963	0.290441	0.347217	NA	GO:0005515//protein binding	GO:0044267//cellular protein metabolic process	K03686//molecular chaperone DnaJ;K09523//DnaJ homolog subfamily C member 3;K09512//DnaJ homolog subfamily B member 6;K07238//zinc transporter, ZIP family;K09506//DnaJ homolog subfamily A member 5;K09514//DnaJ homolog subfamily B member 8	gi|670404527|ref|XP_008643924.1|//PREDICTED: uncharacterized protein LOC100381479 isoform X1 [Zea mays]
Zm00001d051626	-0.700698	0.214276	-1.37669	0.00661559	-1.18218	0.0281727	-0.38928	0.716265	-1.32181	0.0114922	-0.448918	0.593529	0.346966	0.562685	0.293982	0.646469	-0.180388	0.788925	1.22322	0.132801	1.00525	0.276485	1.23364	0.134786	GO:0043231//intracellular membrane-bounded organelle;GO:0031224//intrinsic component of membrane;GO:0005783//endoplasmic reticulum;GO:0016021//integral component of membrane	GO:0050661//NADP binding;GO:0016616//oxidoreductase activity, acting on the CH-OH group of donors, NAD or NADP as acceptor;GO:0004420//hydroxymethylglutaryl-CoA reductase (NADPH) activity;GO:0048037//cofactor binding;GO:0042282//hydroxymethylglutaryl-CoA reductase activity	GO:0016126//sterol biosynthetic process;GO:0006732//coenzyme metabolic process;GO:0015936//coenzyme A metabolic process;GO:0016104//triterpenoid biosynthetic process;GO:0055114//oxidation-reduction process;GO:0006629//lipid metabolic process	K00021//hydroxymethylglutaryl-CoA reductase (NADPH) [EC:1.1.1.34]	gi|413923672|gb|AFW63604.1|//hypothetical protein ZEAMMB73_527074 [Zea mays]
Zm00001d038780	-0.724433	0.0201413	-1.01924	0.00710361	-1.04497	0.000284652	-1.2436	0.0161095	-1.93013	0.000119241	-0.469274	0.609238	-2.20172	0.0260865	-1.1791	0.293977	-2.55544	0.00938104	-0.719386	0.0243694	-0.712662	0.0342858	-0.489805	0.147642	NA	NA	NA	NA	gi|293334877|ref|NP_001170079.1|//uncharacterized protein LOC100383996 [Zea mays]
Zm00001d008734	-0.987285	0.0270424	-1.51042	5.46299e-05	-1.48849	0.000170445	-0.413823	0.512697	-1.02655	0.00839222	-0.74845	0.147348	0.140376	0.811879	-0.508496	0.305746	-0.281063	0.598315	0.249112	0.632143	-0.40604	0.362116	-0.287915	0.584833	GO:0043231//intracellular membrane-bounded organelle	GO:0005488//binding	NA	K16241//transcription factor HY5	gi|670429682|ref|XP_008655674.1|//PREDICTED: transcription factor HY5-like [Zea mays]
Zm00001d004416	-2.26	1.00459e-07	-1.83463	6.87538e-06	-1.93401	6.27077e-06	-1.18814	0.0602425	-1.29269	0.0320768	-0.756924	0.325974	-0.217152	0.765357	-0.401823	0.619699	0.244327	0.719796	0.0808529	0.946629	0.732426	0.316225	0.436936	0.642453	NA	NA	NA	K11699//RNA-dependent RNA polymerase [EC:2.7.7.48]	gi|414588061|tpg|DAA38632.1|//TPA: hypothetical protein ZEAMMB73_690745 [Zea mays];gi|670374252|ref|XP_008668493.1|//PREDICTED: uncharacterized protein LOC100384503 isoform X2 [Zea mays];gi|670374250|ref|XP_008668492.1|//PREDICTED: uncharacterized protein LOC100384503 isoform X1 [Zea mays];gi|670374254|ref|XP_008668494.1|//PREDICTED: uncharacterized protein LOC100384503 isoform X3 [Zea mays]
Zm00001d026231	-1.00586	0.205451	-1.60831	0.0281794	-1.97075	0.00529308	-1.85364	0.0325916	-2.33781	0.0135832	-0.810367	0.437129	0.00992122	0.998742	-0.131804	0.950884	0.372157	0.835777	0.201576	0.890186	1.11608	0.14916	0.712059	0.489243	NA	NA	NA	NA	gi|162459099|ref|NP_001105201.1|//zea floricaula/leafy 1 [Zea mays]
Zm00001d043094	-0.68676	0.0102752	-1.06146	0.00013516	-0.762601	0.00463417	-0.794098	0.0302105	-1.21356	0.000282126	-0.819351	0.0268192	0.316968	0.343168	-0.178565	0.652338	-0.431539	0.142278	-0.410979	0.184834	-0.919961	0.000353627	-0.666259	0.0141024	NA	GO:0003677//DNA binding	GO:0006355//regulation of transcription, DNA-templated	K01074//palmitoyl-protein thioesterase [EC:3.1.2.22];K19090//CRISPR-associated protein Cas5t;K02437//glycine cleavage system H protein;K13126//polyadenylate-binding protein;K12581//CCR4-NOT transcription complex subunit 7/8;K00430//peroxidase [EC:1.11.1.7];K19589//release factor glutamine methyltransferase [EC:2.1.1.297];K05941//glutathione gamma-glutamylcysteinyltransferase [EC:2.3.2.15];K01054/…	gi|414879990|tpg|DAA57121.1|//TPA: putative NAC domain and pentatricopeptide repeat containing protein [Zea mays];gi|414879993|tpg|DAA57124.1|//TPA: putative NAC domain and pentatricopeptide repeat containing protein [Zea mays];gi|670388947|ref|XP_008674901.1|//PREDICTED: pentatricopeptide repeat-containing protein At2g22410, mitochondrial-like [Zea mays];gi|670384787|ref|XP_008673234.1|//PREDICT…
Zm00001d038503	-1.93194	1.79273e-10	-1.45605	3.82542e-07	-1.21337	0.000282716	-0.593312	0.558177	-2.50068	0.00104061	-0.823553	0.410563	-0.801867	0.0466693	-0.945651	0.0212475	-0.867211	0.0240105	-0.444469	0.807139	-0.378262	0.807738	-0.30285	0.836095	GO:0031410//cytoplasmic vesicle;GO:0005886//plasma membrane;GO:0009507//chloroplast	GO:0004674//protein serine/threonine kinase activity;GO:0005524//ATP binding;GO:0032559//adenyl ribonucleotide binding;GO:0004672//protein kinase activity	GO:0006464//cellular protein modification process;GO:0006468//protein phosphorylation	K04730//interleukin-1 receptor-associated kinase 1 [EC:2.7.11.1]	gi|670418017|ref|XP_008649788.1|//PREDICTED: probable LRR receptor-like serine/threonine-protein kinase At1g06840 isoform X1 [Zea mays];gi|670417995|ref|XP_008649777.1|//PREDICTED: probable LRR receptor-like serine/threonine-protein kinase At1g06840 [Zea mays]
novel_G000785	-1.3258	0.013199	-1.34695	0.0119926	-1.05809	0.0692337	-0.268631	0.85123	-2.56	0.0223548	-0.849211	0.5488	-1.7393	4.13026e-05	-0.995015	0.0171742	-1.00147	0.0164345	-0.252172	0.810891	-0.390909	0.689052	-0.740021	0.3006	NA	NA	NA	NA	gi|670391130|ref|XP_008675897.1|//PREDICTED: uncharacterized protein LOC103652016 [Zea mays]
Zm00001d009626	-1.41525	0.00134316	-1.72787	8.25872e-06	-1.54299	5.60716e-05	-0.882709	0.0506269	-1.19578	0.00424118	-0.877788	0.111713	-0.238543	0.717747	-0.0560173	0.934551	-0.117972	0.847465	-1.08846	0.000674643	-0.939054	0.00145585	-0.356269	0.368094	NA	GO:0004721//phosphoprotein phosphatase activity	NA	K14497//protein phosphatase 2C [EC:3.1.3.16]	gi|293332683|ref|NP_001167952.1|//putative protein phosphatase 2C family protein [Zea mays]
Zm00001d035346	-1.03503	4.02837e-05	-1.00619	2.46728e-06	-0.944774	0.000661286	-0.907757	0.0329899	-1.10075	0.00373912	-0.878658	0.0642945	-0.663485	0.0554443	-0.923117	0.00798052	-0.811117	0.0144974	0.111234	0.854231	0.426909	0.29104	0.20106	0.725589	GO:0043231//intracellular membrane-bounded organelle	GO:0043169//cation binding;GO:0046872//metal ion binding;GO:0003993//acid phosphatase activity;GO:0016747//transferase activity, transferring acyl groups other than amino-acyl groups;GO:0003824//catalytic activity;GO:0016791//phosphatase activity	GO:0044237//cellular metabolic process;GO:0005985//sucrose metabolic process;GO:0006796//phosphate-containing compound metabolic process	K11982//E3 ubiquitin-protein ligase RNF115/126 [EC:2.3.2.27];K12448//UDP-arabinose 4-epimerase [EC:5.1.3.5];K12391//AP-1 complex subunit gamma-1;K14457//2-acylglycerol O-acyltransferase 2 [EC:2.3.1.22];K15255//ATP-dependent DNA helicase PIF1 [EC:3.6.4.12];K02184//formin 2;K03255//protein TIF31	gi|242088287|ref|XP_002439976.1|//hypothetical protein SORBIDRAFT_09g023710 [Sorghum bicolor];gi|414877384|tpg|DAA54515.1|//TPA: hypothetical protein ZEAMMB73_972082 [Zea mays];gi|670414533|ref|XP_008648464.1|//PREDICTED: uncharacterized protein LOC103629041 isoform X2 [Zea mays];gi|226532584|ref|NP_001144511.1|//uncharacterized protein LOC100277503 [Zea mays];gi|413941863|gb|AFW74512.1|//hypothe…
Zm00001d037712	-0.809583	0.0917542	-1.0299	0.0062118	-0.481848	0.422442	-0.668308	0.282482	-1.04785	0.0452553	-0.881694	0.141651	-0.282598	0.607414	-0.466382	0.361319	-0.383021	0.474611	-0.257973	0.755876	-0.282465	0.745988	-0.307485	0.700977	GO:0043231//intracellular membrane-bounded organelle	NA	NA	K20478//golgin subfamily B member 1	gi|670417154|ref|XP_008649432.1|//PREDICTED: MAR-binding filament-like protein 1 [Zea mays]
Zm00001d038475	-0.93489	0.0114925	-1.55533	7.51471e-08	-1.09793	0.00101786	-0.240925	0.770149	-1.0094	0.0289255	-0.892156	0.0813276	0.219653	0.745887	-0.520155	0.432785	-0.28917	0.700995	0.379424	0.390082	0.35436	0.474879	0.264027	0.650258	NA	NA	NA	K14572//midasin	gi|751995459|gb|AJG05486.1|//AAA family ATPase midasin [Zea mays];gi|670417963|ref|XP_008649760.1|//PREDICTED: midasin isoform X2 [Zea mays]
Zm00001d008546	-0.912452	0.000347041	-1.43419	4.16138e-08	-1.12149	3.33022e-05	-0.790383	0.00571743	-1.09842	0.00125208	-0.91355	0.00023215	0.0728666	0.815819	0.378394	0.102079	0.085612	0.737884	-0.372408	0.401497	-0.726709	0.0231688	-1.21505	1.39941e-06	NA	NA	NA	K09286//EREBP-like factor	gi|413947300|gb|AFW79949.1|//putative AP2/EREBP transcription factor superfamily protein isoform 1 [Zea mays]
novel_G001253	-0.972423	0.168637	-1.20084	0.0458301	-1.13294	0.0855618	-1.11335	0.0837918	-1.58524	0.0106936	-0.914166	0.208449	NA	NA	0.903752	0.564374	NA	NA	0.00419333	0.998789	0.257394	0.814136	0.274544	0.795806	NA	GO:0046983//protein dimerization activity;GO:0003676//nucleic acid binding	NA	K00872//homoserine kinase [EC:2.7.1.39];K10398//kinesin family member 11;K17479//glutaredoxin domain-containing cysteine-rich protein 1;K01507//inorganic pyrophosphatase [EC:3.6.1.1];K05658//ATP-binding cassette, subfamily B (MDR/TAP), member 1 [EC:3.6.3.44]	gi|670401804|ref|XP_008680763.1|//PREDICTED: serine/arginine repetitive matrix protein 1-like [Zea mays]
Zm00001d002761	-2.01377	0.0097231	-1.74908	0.0341632	-2.468	0.0026951	-1.47476	0.0652832	-2.01165	0.00587074	-0.921762	0.326707	0.349285	0.75639	0.856419	0.419599	0.789305	0.444926	-0.704025	0.570163	-0.746505	0.546672	0.239928	0.84801	NA	NA	NA	K09286//EREBP-like factor	gi|226532834|ref|NP_001140538.1|//putative AP2/EREBP transcription factor superfamily protein [Zea mays]
Zm00001d049762	-1.38261	0.00026038	-1.12391	0.00345182	-0.866224	0.0464609	-0.905878	0.13354	-1.26568	0.0197165	-0.936685	0.173126	-0.06417	0.936556	-0.0178673	0.99386	0.603923	0.282131	0.663609	0.654406	-0.00440372	0.999414	0.189988	0.890926	NA	NA	NA	K03006//DNA-directed RNA polymerase II subunit RPB1 [EC:2.7.7.6];K14325//RNA-binding protein with serine-rich domain 1	gi|413921574|gb|AFW61506.1|//hypothetical protein ZEAMMB73_167223 [Zea mays]
Zm00001d037652	-2.10321	0.0068244	-2.95344	0.00011269	-1.9633	0.018853	-0.970702	0.0515439	-1.08359	0.0281135	-0.974278	0.0581866	-0.945135	0.0141148	-0.603388	0.143955	-0.806217	0.0458782	0.247298	0.876342	0.127129	0.940612	0.483562	0.744661	GO:0031224//intrinsic component of membrane;GO:0044424//intracellular part;GO:0044464//cell part;GO:0005737//cytoplasm	GO:0015405//P-P-bond-hydrolysis-driven transmembrane transporter activity;GO:0016853//isomerase activity;GO:0005488//binding;GO:0016872//intramolecular lyase activity;GO:0004512//inositol-3-phosphate synthase activity;GO:0000166//nucleotide binding;GO:0032559//adenyl ribonucleotide binding;GO:0017111//nucleoside-triphosphatase activity	GO:0042742//defense response to bacterium;GO:0006020//inositol metabolic process;GO:0009628//response to abiotic stimulus;GO:0044281//small molecule metabolic process;GO:0008654//phospholipid biosynthetic process;GO:0006021//inositol biosynthetic process;GO:0009791//post-embryonic development;GO:0044238//primary metabolic process;GO:0006659//phosphatidylserine biosynthetic process;GO:0044237//cel…	K01858//myo-inositol-1-phosphate synthase [EC:5.5.1.4]	gi|413956740|gb|AFW89389.1|//hypothetical protein ZEAMMB73_648945 [Zea mays];gi|14548092|sp|Q41107.1|INO1_PHAVU//RecName: Full=Inositol-3-phosphate synthase; Short=MIP synthase; AltName: Full=Myo-inositol 1-phosphate synthase; Short=IPS; Short=MI-1-P synthase
Zm00001d003275	-1.41144	0.00165008	-1.18698	0.0141131	-1.15081	0.0130194	-1.15601	0.0098428	-1.04928	0.0159959	-0.983827	0.026633	-0.700997	0.0751562	-0.785018	0.0439084	-0.72858	0.0445803	-1.12553	0.00417475	-0.970889	0.0124347	-0.73618	0.0636083	GO:0043231//intracellular membrane-bounded organelle	GO:0008757//S-adenosylmethionine-dependent methyltransferase activity	GO:0043412//macromolecule modification;GO:0006730//one-carbon metabolic process	K00573//protein-L-isoaspartate(D-aspartate) O-methyltransferase [EC:2.1.1.77]	gi|212723648|ref|NP_001131659.1|//protein-L-isoaspartate O-methyltransferase [Zea mays]
Zm00001d005779	-1.45372	9.85266e-13	-1.08159	3.12284e-08	-1.06768	1.56119e-06	-1.33201	0.00173863	-1.15277	0.00426661	-0.991841	0.0246472	-1.06675	9.42322e-05	-0.843759	0.0053801	-0.82468	0.00357034	-0.513737	0.0996868	-0.0614835	0.908099	-0.318975	0.36087	GO:0043231//intracellular membrane-bounded organelle;GO:0016020//membrane;GO:0031410//cytoplasmic vesicle;GO:0016021//integral component of membrane	GO:0016879//ligase activity, forming carbon-nitrogen bonds;GO:0003677//DNA binding;GO:0015405//P-P-bond-hydrolysis-driven transmembrane transporter activity;GO:0016462//pyrophosphatase activity;GO:0004427//inorganic diphosphatase activity;GO:0046914//transition metal ion binding;GO:0003676//nucleic acid binding;GO:0001071//nucleic acid binding transcription factor activity;GO:0046872//metal ion b…	GO:0007165//signal transduction;GO:0006464//cellular protein modification process;GO:0006351//transcription, DNA-templated;GO:0006818//hydrogen transport;GO:0015992//proton transport	K14431//transcription factor TGA;K14491//two-component response regulator ARR-B family;K03144//transcription initiation factor TFIIH subunit 4;K01507//inorganic pyrophosphatase [EC:3.6.1.1];K10575//ubiquitin-conjugating enzyme E2 G1 [EC:2.3.2.23]	gi|414589529|tpg|DAA40100.1|//TPA: hypothetical protein ZEAMMB73_417245 [Zea mays];gi|670400068|ref|XP_008679906.1|//PREDICTED: pyrophosphate-energized vacuolar membrane proton pump-like [Zea mays];gi|125556248|gb|EAZ01854.1|//hypothetical protein OsI_23875 [Oryza sativa Indica Group];gi|475567618|gb|EMT15308.1|//Pyrophosphate-energized vacuolar membrane proton pump 1 [Aegilops tauschii];gi|41458…
Zm00001d027899	-1.22374	0.00149645	-1.18749	0.00103867	-0.8295	0.149499	-3.08766	3.57062e-05	-3.52877	4.95569e-06	-0.999775	0.362393	-0.207697	0.890264	0.468495	0.729934	-1.49097	0.330655	-1.24408	0.0421936	-0.816524	0.231703	-0.432823	0.59842	NA	NA	NA	K13464//jasmonate ZIM domain-containing protein	gi|226493619|ref|NP_001151145.1|//ZIM motif family protein [Zea mays]
Zm00001d017268	-0.845193	0.257177	-1.57374	0.0213776	-1.27058	0.136092	-1.8202	0.0392945	-2.79966	0.00143098	-1.01627	0.383105	1.18773	0.400405	0.424412	0.798755	-0.793026	0.682468	0.00999392	0.996276	-0.207749	0.890406	0.0437458	0.989572	NA	NA	NA	K09422//myb proto-oncogene protein, plant	gi|829569679|ref|NP_001296459.1|//myb-related protein Myb4 [Zea mays]
Zm00001d012401	-0.896517	0.00446437	-1.04724	7.06772e-05	-0.826605	0.00106552	-0.979864	0.00223505	-1.05062	0.000365081	-1.02398	0.00124336	-0.779338	0.0719827	-0.494059	0.28566	-1.05111	0.0162594	-0.157223	0.733449	-0.541788	0.0612929	-0.0927496	0.838026	NA	GO:0046872//metal ion binding;GO:0016787//hydrolase activity;GO:0004721//phosphoprotein phosphatase activity;GO:0004722//protein serine/threonine phosphatase activity	GO:0009414//response to water deprivation;GO:0009409//response to cold;GO:0006470//protein dephosphorylation;GO:0010119//regulation of stomatal movement;GO:0009788//negative regulation of abscisic acid-activated signaling pathway	K14497//protein phosphatase 2C [EC:3.1.3.16]	gi|413951964|gb|AFW84613.1|//putative protein phosphatase 2C family protein [Zea mays]
Zm00001d022589	-1.53441	0.111247	-2.98237	0.00106149	-1.04933	0.431312	-0.984243	0.0434643	-1.06302	0.0327674	-1.05784	0.0374569	NA	NA	NA	NA	NA	NA	NA	NA	NA	NA	NA	NA	NA	NA	NA	NA	gi|212275660|ref|NP_001130940.1|//uncharacterized protein LOC100192045 [Zea mays];gi|670415455|ref|XP_008648782.1|//PREDICTED: uncharacterized protein LOC103629438 isoform X2 [Zea mays];gi|413947900|gb|AFW80549.1|//hypothetical protein ZEAMMB73_597615 [Zea mays];gi|670415453|ref|XP_008648781.1|//PREDICTED: uncharacterized protein LOC103629438 isoform X1 [Zea mays]
Zm00001d007567	0.0015612	0.999423	-1.0294	0.0286926	-0.377366	0.627829	-0.0676543	0.942737	-1.20933	0.0420829	-1.06845	0.110824	0.575174	0.30385	-0.330789	0.651009	-0.403412	0.552406	0.682893	0.0459	-0.230358	0.73215	-0.309285	0.611112	GO:0043231//intracellular membrane-bounded organelle;GO:0000785//chromatin	GO:0003676//nucleic acid binding	GO:0034728//nucleosome organization	K11251//histone H2A	gi|414591658|tpg|DAA42229.1|//TPA: hypothetical protein ZEAMMB73_352405 [Zea mays];gi|293334481|ref|NP_001169736.1|//uncharacterized protein LOC100383617 [Zea mays]
Zm00001d016364	-1.06725	1.64123e-05	-1.00059	0.00214748	-0.79892	0.0137669	-1.02451	0.0454665	-1.19928	0.0116542	-1.07536	0.0364172	-1.10359	4.19242e-07	-0.411229	0.067008	-1.06248	2.46537e-08	-0.659402	0.00178748	-0.941472	1.65223e-06	-0.845841	1.04755e-05	GO:0016020//membrane;GO:0031410//cytoplasmic vesicle	NA	NA	K17345//tetraspanin-5	gi|212276295|ref|NP_001130594.1|//uncharacterized protein LOC100191693 precursor [Zea mays]
Zm00001d042033	-0.403619	0.423425	-1.10197	0.00427304	-0.513333	0.314583	-1.32526	0.002008	-1.16395	0.00619683	-1.10066	0.0142191	0.208531	0.749028	0.0332081	0.97515	0.161791	0.8121	0.0709344	0.927695	-0.0994707	0.901483	-0.195076	0.795806	NA	NA	NA	K17964//leucine-rich PPR motif-containing protein, mitochondrial	gi|670387961|ref|XP_008674497.1|//PREDICTED: LOW QUALITY PROTEIN: pentatricopeptide repeat-containing protein At2g26790, mitochondrial-like [Zea mays]
Zm00001d005470	-1.10217	0.0104992	-1.50528	0.00112671	-1.29165	0.00788018	-1.11637	0.0198443	-1.54725	0.000940669	-1.10237	0.0323614	-1.959	0.00105939	-0.916302	0.133317	-1.7415	0.00276599	0.72791	0.104617	-0.459242	0.522166	0.18901	0.795806	NA	NA	NA	NA	gi|670378208|ref|XP_008670081.1|//PREDICTED: protein YLS9-like [Zea mays]
Zm00001d041550	-0.851931	1.93971e-05	-1.08154	4.14403e-08	-0.662407	0.00346008	-0.983502	2.16105e-05	-1.49328	2.54647e-22	-1.10905	3.8259e-10	-0.344929	0.143454	-0.625786	0.00193906	-0.780649	2.61855e-05	-0.203794	0.287943	-0.54598	8.18647e-05	-0.895032	9.6092e-11	NA	GO:0032559//adenyl ribonucleotide binding	NA	K03283//heat shock 70kDa protein 1/8	gi|985567380|ref|NP_001306686.1|//probable mediator of RNA polymerase II transcription subunit 37c [Zea mays];gi|728811652|gb|KHG00348.1|//Heat shock 70 kDa 4 -like protein [Gossypium arboreum];gi|473741345|gb|EMS45385.1|//Heat shock cognate 70 kDa protein 1 [Triticum urartu]
Zm00001d017752	-0.646082	0.0820791	-1.23927	0.000642281	-1.18728	0.000270842	-2.00841	0.00177298	-3.01505	9.03768e-06	-1.14888	0.0881007	0.957526	0.423626	0.657484	0.623979	-0.641783	0.693242	0.792221	0.230733	0.396646	0.678473	0.660767	0.317034	NA	NA	NA	NA	gi|226507530|ref|NP_001150134.1|//transcription factor GT-3b [Zea mays]
Zm00001d039933	-1.19452	0.335827	-2.13902	0.0317025	-0.143287	0.947817	-2.60603	0.00539681	-2.53335	0.00580544	-1.19654	0.276913	-0.924204	0.619878	-0.839937	0.648653	-1.54123	0.331604	-2.09915	0.0287212	-1.67456	0.0989979	-2.14496	0.0273007	NA	NA	NA	K13993//HSP20 family protein	gi|308081297|ref|NP_001183377.1|//uncharacterized protein LOC100501790 [Zea mays]
Zm00001d039037	-1.16006	2.45082e-12	-1.02476	4.58599e-07	-0.841366	1.98109e-06	-1.65786	4.80569e-11	-1.93448	2.02323e-16	-1.19732	2.85587e-06	-1.10164	1.57937e-05	-0.705259	0.00748596	-0.919496	0.0004502	-0.628763	0.00944256	-0.899194	3.62935e-05	-0.604879	0.0126667	NA	GO:0005524//ATP binding;GO:0032559//adenyl ribonucleotide binding;GO:0004702//receptor signaling protein serine/threonine kinase activity;GO:0004707//MAP kinase activity	GO:0000165//MAPK cascade;GO:0006464//cellular protein modification process;GO:0006468//protein phosphorylation	K04371//mitogen-activated protein kinase 1/3 [EC:2.7.11.24]	gi|242091391|ref|XP_002441528.1|//hypothetical protein SORBIDRAFT_09g028690 [Sorghum bicolor]
Zm00001d034190	-0.427176	0.631551	-1.4513	0.0290544	-0.662504	0.471725	-1.30708	0.0843376	-2.50253	0.0012747	-1.19849	0.171343	0.729135	0.633068	1.91534	0.0525967	0.630268	0.686858	0.790381	0.370716	0.816069	0.362758	0.508427	0.651427	NA	NA	NA	NA	gi|670368505|ref|XP_008665485.1|//PREDICTED: uncharacterized protein LOC103644071 [Zea mays]
Zm00001d014723	-1.06401	0.0678011	-1.23298	0.00632354	-1.11439	0.034668	-1.08305	0.12943	-1.50604	0.0420829	-1.20553	0.117116	-0.0421106	0.959314	-0.0612755	0.944434	0.229808	0.719796	0.194906	0.82391	0.47002	0.507216	0.00961626	0.998862	NA	NA	NA	K14491//two-component response regulator ARR-B family	gi|670407133|ref|XP_008645056.1|//PREDICTED: uncharacterized protein LOC103626423 [Zea mays]
Zm00001d042319	-0.970811	0.00220109	-1.00338	0.000601393	-1.24463	7.2222e-05	-1.31701	0.0748674	-1.62524	0.026784	-1.20877	0.135178	-0.302988	0.718997	0.311052	0.670249	-0.15207	0.834866	0.0488422	0.953845	0.147106	0.828855	-0.0638101	0.92804	NA	NA	NA	K13415//protein brassinosteroid insensitive 1 [EC:2.7.10.1 2.7.11.1]	gi|670388296|ref|XP_008674641.1|//PREDICTED: squamosa promoter-binding-like protein 2 [Zea mays]
Zm00001d025153	-1.31163	0.000484932	-1.35798	0.000217765	-0.896572	0.0325584	-1.28056	0.00288339	-1.39094	0.00103085	-1.26053	0.00516795	-1.05604	0.0110857	-0.977721	0.0290512	-0.785881	0.0719399	-0.220532	0.780118	-0.160659	0.810563	-0.391078	0.590348	GO:0044464//cell part	NA	NA	K01530//phospholipid-translocating ATPase [EC:3.6.3.1]	gi|670445705|ref|XP_008663123.1|//PREDICTED: phospholipid-transporting ATPase 2-like isoform X2 [Zea mays];gi|670445703|ref|XP_008663122.1|//PREDICTED: phospholipid-transporting ATPase 2-like isoform X1 [Zea mays];gi|992164027|gb|KXG26005.1|//hypothetical protein SORBI_006G0405001, partial [Sorghum bicolor]
Zm00001d043060	-1.10728	0.000503743	-1.87275	8.23728e-10	-1.91315	9.06797e-09	-1.54768	0.158429	-2.10512	0.049809	-1.28497	0.2587	0.392693	0.692022	0.185662	0.842794	-0.360142	0.719796	0.22723	0.693829	-0.300849	0.5109	-0.586488	0.0903393	NA	GO:0043565//sequence-specific DNA binding;GO:0003700//sequence-specific DNA binding transcription factor activity	GO:0006355//regulation of transcription, DNA-templated	K13425//WRKY transcription factor 22;K13172//serine/arginine repetitive matrix protein 2	gi|670388889|ref|XP_008674881.1|//PREDICTED: probable WRKY transcription factor 4 [Zea mays]
novel_G000404	-2.12485	0.0245792	-2.31359	0.00906271	-1.54981	0.110952	-1.22003	0.0808013	-1.72281	0.00742802	-1.28687	0.0678683	NA	NA	NA	NA	NA	NA	NA	NA	NA	NA	0.201617	0.795806	GO:0032777//Piccolo NuA4 histone acetyltransferase complex	NA	NA	NA	gi|242078745|ref|XP_002444141.1|//hypothetical protein SORBIDRAFT_07g009500 [Sorghum bicolor]
Zm00001d044056	-0.98118	0.00958274	-1.2428	0.00160801	-0.81699	0.0564255	-1.41354	1.72393e-08	-1.67141	4.6185e-12	-1.29714	1.61403e-06	0.895194	0.00684919	0.799065	0.0233271	0.751388	0.0254525	0.0614728	0.912509	-0.330071	0.454986	-0.327964	0.42193	GO:0043231//intracellular membrane-bounded organelle;GO:0031224//intrinsic component of membrane;GO:0016021//integral component of membrane	GO:0005249//voltage-gated potassium channel activity;GO:0005267//potassium channel activity	GO:0009651//response to salt stress;GO:0071805//potassium ion transmembrane transport;GO:0030001//metal ion transport;GO:0009860//pollen tube growth;GO:0048767//root hair elongation	K04908//potassium voltage-gated channel Eag-related subfamily H member 5;K06694//26S proteasome non-ATPase regulatory subunit 10	gi|670389815|ref|XP_008675279.1|//PREDICTED: potassium channel AKT1-like [Zea mays]
Zm00001d022415	-1.17516	6.15437e-09	-1.08589	0.000288281	-1.07348	0.000370617	-2.47877	4.1698e-17	-2.90756	1.32045e-27	-1.29826	0.00126953	-0.954743	0.0143369	-0.180961	0.726181	-1.36252	0.000543738	-1.1542	1.70737e-07	-0.977969	1.99606e-05	-0.854555	1.04755e-05	NA	NA	NA	NA	gi|219885781|gb|ACL53265.1|//unknown [Zea mays]
Zm00001d012935	-1.51675	0.00313307	-2.1854	0.000259984	-1.02178	0.122192	-1.82207	0.0049794	-1.81651	0.00737319	-1.34122	0.06094	-1.82992	1.09799e-05	-0.953806	0.0354666	-1.44476	0.000442325	-0.31402	0.788735	-0.763902	0.332679	-0.380528	0.712809	GO:0044464//cell part	NA	GO:0006810//transport	K14611//solute carrier family 23 (nucleobase transporter), member 1/2	gi|675269454|ref|NP_001288584.1|//nucleobase-ascorbate transporter 6-like [Zea mays];gi|194698592|gb|ACF83380.1|//unknown [Zea mays]
Zm00001d034946	-0.825673	0.0845694	-1.75702	5.68755e-07	-1.01113	0.115814	-3.94284	8.5182e-05	-4.60521	1.45938e-05	-1.37925	0.333536	1.87758	0.216089	3.08451	0.00864267	0.48153	0.78075	-0.0480322	0.990394	-0.176675	0.920369	0.932554	0.431408	GO:0043231//intracellular membrane-bounded organelle	GO:0003676//nucleic acid binding	NA	K12134//circadian clock associated 1;K12133//MYB-related transcription factor LHY	gi|226504058|ref|NP_001142828.1|//putative MYB DNA-binding domain superfamily protein [Zea mays]
Zm00001d000447	-0.900934	0.140184	-1.2179	0.0399074	-0.662042	0.384846	-1.23536	0.0480038	-2.85412	7.95061e-05	-1.38379	0.0527385	3.69981	5.27387e-06	3.04351	0.00074568	2.52467	0.0104511	1.10903	0.0856165	0.386239	0.751033	0.424876	0.707155	GO:0043231//intracellular membrane-bounded organelle	NA	NA	NA	gi|922959955|ref|NP_001144795.2|//uncharacterized protein LOC100277867 [Zea mays]
novel_G001086	-0.804797	0.102623	-1.05285	0.0120512	-0.743455	0.159248	-1.36448	0.00236592	-1.33462	0.0026046	-1.43292	0.00338338	-0.697358	0.604554	-0.341436	0.799291	0.0084622	0.997107	-0.526389	0.328663	-0.548964	0.302513	-0.785189	0.0901703	NA	NA	NA	NA	gi|413941961|gb|AFW74610.1|//hypothetical protein ZEAMMB73_083606 [Zea mays]
Zm00001d043877	-1.38876	0.0545415	-1.85447	0.00736831	-1.59752	0.0735779	-2.1494	0.00218576	-2.94022	7.22311e-05	-1.46081	0.0646799	0.39559	0.708765	-0.00656944	0.998257	-0.380219	0.719796	-1.4124	0.072599	-1.44535	0.0889882	-1.81181	0.0196011	NA	GO:0003676//nucleic acid binding	NA	NA	gi|414881014|tpg|DAA58145.1|//TPA: putative NAC domain transcription factor superfamily protein [Zea mays]
Zm00001d010751	-0.790884	0.0297765	-1.21753	3.20852e-08	-0.880401	0.0491015	-1.20594	0.01403	-1.46102	0.00103546	-1.47591	0.00327367	2.71892	2.2655e-09	3.30225	9.77378e-14	2.78208	2.70277e-09	0.910237	0.000109107	0.200117	0.706039	0.864965	0.000224213	NA	NA	NA	NA	gi|924859492|ref|NP_001148471.2|//seed specific protein Bn15D17A [Zea mays]
Zm00001d002052	-2.31571	1.7628e-07	-2.41065	3.62174e-07	-2.4308	1.5636e-07	-0.471073	0.646172	-1.50473	0.0240525	-1.47757	0.0477363	0.383852	0.558249	-0.779885	0.182476	-0.886015	0.118005	-0.809314	0.00174324	-0.814208	0.00139844	-1.03969	2.82726e-06	NA	GO:0016787//hydrolase activity;GO:0003824//catalytic activity	NA	K13051//beta-aspartyl-peptidase (threonine type) [EC:3.4.19.5]	gi|670374831|ref|XP_008668775.1|//PREDICTED: probable isoaspartyl peptidase/L-asparaginase 2 [Zea mays]
Zm00001d049127	-0.815935	0.161891	-1.13883	0.0435051	-0.765119	0.259517	-1.53962	0.000327971	-1.95691	2.82683e-06	-1.58399	0.00034284	1.58347	0.0229696	0.752732	0.477241	0.515113	0.623858	-0.0974729	0.931507	-0.273157	0.807738	-0.12937	0.896268	NA	NA	NA	NA	gi|670395397|ref|XP_008678096.1|//PREDICTED: uncharacterized protein At1g18480 [Zea mays]
Zm00001d030683	-0.642742	0.0671464	-1.27035	3.92831e-05	-0.761501	0.0299391	-1.70053	9.01494e-06	-1.79734	3.58144e-07	-1.59046	0.000197408	-0.607376	0.0327376	-0.513501	0.077773	-1.19178	1.93796e-06	-0.362104	0.337205	-0.551539	0.0695263	-0.538229	0.075013	NA	NA	NA	K03006//DNA-directed RNA polymerase II subunit RPB1 [EC:2.7.7.6];K14306//nuclear pore complex protein Nup62	gi|670364899|ref|XP_008660643.1|//PREDICTED: uncharacterized protein LOC103639683 [Zea mays]
Zm00001d034551	-1.7247	0.00843622	-1.18611	0.0467012	-1.07464	0.109653	-1.27313	0.120812	-1.78585	0.0319059	-1.59357	0.0488537	-1.05464	0.0202015	-0.860434	0.0270321	-0.441192	0.277238	-0.449564	0.570048	-0.508958	0.536524	-0.443797	0.573375	NA	GO:0004553//hydrolase activity, hydrolyzing O-glycosyl compounds	GO:0044238//primary metabolic process;GO:0045229//external encapsulating structure organization	K01184//polygalacturonase [EC:3.2.1.15];K01213//galacturan 1,4-alpha-galacturonidase [EC:3.2.1.67]	gi|670368864|ref|XP_008665635.1|//PREDICTED: polygalacturonase-like [Zea mays]
Zm00001d038288	-3.05201	4.56242e-11	-2.64666	2.49284e-07	-1.94831	0.000251582	-1.86342	0.0519907	-2.88823	0.0029774	-1.59861	0.144234	-3.77851	0.00024097	-1.11793	0.226404	-3.44019	0.000436111	-0.784545	0.592046	-0.262381	0.870157	-0.100469	0.953351	GO:0043231//intracellular membrane-bounded organelle	GO:0003676//nucleic acid binding	NA	K08869//aarF domain-containing kinase;K12133//MYB-related transcription factor LHY;K17613//calcineurin-binding protein cabin-1	gi|670417767|ref|XP_008649677.1|//PREDICTED: transcription factor DIVARICATA-like [Zea mays]
Zm00001d050133	-0.905442	0.520044	-5.51735	4.50838e-14	-0.951607	0.539406	-2.36064	0.0651849	-6.41493	2.31737e-13	-1.6662	0.243544	-0.862903	0.621539	-1.74559	0.254257	-0.794648	0.682081	-0.269055	0.811708	-0.839791	0.475667	-0.902278	0.44061	GO:0009536//plastid	GO:0016774//phosphotransferase activity, carboxyl group as acceptor;GO:0016616//oxidoreductase activity, acting on the CH-OH group of donors, NAD or NADP as acceptor;GO:0032559//adenyl ribonucleotide binding;GO:0031406//carboxylic acid binding	GO:0000097//sulfur amino acid biosynthetic process;GO:0006796//phosphate-containing compound metabolic process	K12524//bifunctional aspartokinase / homoserine dehydrogenase 1 [EC:2.7.2.4 1.1.1.3]	gi|670396467|ref|XP_008678502.1|//PREDICTED: bifunctional aspartokinase/homoserine dehydrogenase 1, chloroplastic [Zea mays]
Zm00001d044378	-1.32575	0.0617301	-1.91064	0.00659128	-1.29042	0.0865069	-3.00013	0.00320273	-3.11728	0.00277432	-1.67328	0.098452	-0.265145	0.846584	0.178473	0.892689	-1.45792	0.271243	0.736099	0.535867	1.24043	0.280941	1.02562	0.391604	NA	NA	NA	NA	gi|308080074|ref|NP_001183280.1|//uncharacterized protein LOC100277071 precursor [Zea mays]
Zm00001d014703	-0.478049	0.158595	-1.00534	0.000436952	-0.807825	0.0157087	-1.30801	0.00138323	-1.5862	7.58315e-05	-1.6767	2.64982e-05	-0.334097	0.270176	-0.462649	0.0893356	-0.735103	0.00237553	0.110856	0.82906	0.049405	0.932657	0.0148356	0.992171	NA	NA	NA	K20495	gi|670404705|ref|XP_008644017.1|//PREDICTED: uncharacterized protein LOC100382664 isoform X1 [Zea mays]
Zm00001d011655	-1.91264	6.4985e-07	-2.11044	7.29333e-10	-1.38991	1.14888e-06	-2.43742	0.0167852	-2.01933	0.036839	-1.68194	0.0866851	-1.4867	0.0278714	0.367813	0.527154	-1.48595	0.00579586	-0.212398	0.865417	0.472665	0.639735	0.655669	0.409177	NA	NA	NA	K04421//mitogen-activated protein kinase kinase kinase 3 [EC:2.7.11.25];K11228//mitogen-activated protein kinase kinase kinase [EC:2.7.11.1]	gi|413951013|gb|AFW83662.1|//putative MAPKKK family protein kinase [Zea mays]
Zm00001d009874	-1.31172	0.279677	-2.06478	0.0432162	-1.74549	0.0968945	-2.05656	0.00559182	-3.03241	0.000155535	-1.68729	0.0340963	-0.293531	0.753444	-0.449008	0.66455	-0.537026	0.702586	-1.4555	0.200547	-1.77851	0.0894173	-1.80831	0.0906067	NA	NA	NA	K09527//DnaJ homolog subfamily C member 7	gi|670430951|ref|XP_008656159.1|//PREDICTED: LOW QUALITY PROTEIN: dentin sialophosphoprotein-like [Zea mays]
Zm00001d014794	-2.62945	3.44991e-05	-2.327	6.31662e-05	-1.34351	0.0389405	-3.05246	5.14917e-18	-3.39849	3.33551e-21	-1.69069	8.99673e-06	-1.04081	0.0269915	-0.229397	0.726181	-1.63938	0.000230301	-1.00363	0.00346838	-0.651279	0.0621862	0.205731	0.732937	GO:0005886//plasma membrane	NA	GO:0009644//response to high light intensity;GO:0009414//response to water deprivation;GO:0009409//response to cold;GO:0009651//response to salt stress	K19366//spartin	gi|815890931|ref|NP_001104872.2|//physical impedance induced protein 2 [Zea mays]
Zm00001d033475	-0.401183	0.700816	-1.42544	0.0469251	-0.480943	0.707256	-1.34115	0.0579944	-1.70132	0.0222444	-1.70906	0.0145172	-1.00852	0.152813	-0.145899	0.859284	-0.6711	0.323923	-0.38337	0.780335	-0.236264	0.839185	0.17905	0.876492	NA	NA	NA	K13754//solute carrier family 24 (sodium/potassium/calcium exchanger), member 6	gi|226503045|ref|NP_001145820.1|//putative sodium/calcium exchanger family protein [Zea mays]
Zm00001d018122	-0.919137	0.0419442	-1.0316	0.0074529	-0.802337	0.0538122	-2.14884	1.34905e-09	-1.92055	1.56659e-08	-1.72178	0.000234481	-2.06992	8.03358e-10	-0.7875	0.00562847	-1.36141	3.45462e-07	-0.93943	0.227603	-0.848573	0.294787	-1.00743	0.181881	NA	NA	NA	K10664//E3 ubiquitin-protein ligase ATL6/9/15/31/42/55 [EC:2.3.2.27]	gi|670410288|ref|XP_008646294.1|//PREDICTED: E3 ubiquitin-protein ligase ATL31-like [Zea mays]
Zm00001d017284	-0.850317	0.0347782	-1.16344	0.00402238	-1.07939	0.00482044	-1.43824	0.00613855	-1.70337	0.000888061	-1.72688	0.000833045	-0.132352	0.736226	-0.729371	0.0219958	-1.28753	5.96802e-06	0.510101	0.0359706	0.016461	0.978899	-0.270151	0.392993	GO:0043231//intracellular membrane-bounded organelle	GO:0005515//protein binding;GO:0003676//nucleic acid binding	GO:0006351//transcription, DNA-templated;GO:0009755//hormone-mediated signaling pathway	K14486//auxin response factor	gi|295844290|gb|ADG43142.1|//auxin response factor 8 [Zea mays]
Zm00001d048345	-0.754101	0.00276293	-1.11767	3.06064e-05	-0.886908	0.00124968	-1.7136	1.67956e-10	-2.15758	9.8556e-20	-1.74763	9.7067e-13	-0.372174	0.186974	-0.475416	0.0817021	-0.903753	9.38627e-05	-0.483415	0.0883472	-0.355825	0.217983	-0.148984	0.715365	GO:0043231//intracellular membrane-bounded organelle	GO:0005524//ATP binding;GO:0032559//adenyl ribonucleotide binding;GO:0016301//kinase activity;GO:0004672//protein kinase activity	GO:0006464//cellular protein modification process;GO:0006468//protein phosphorylation	K14500//BR-signaling kinase [EC:2.7.11.1]	gi|670434984|ref|XP_008658054.1|//PREDICTED: uncharacterized protein LOC100192644 isoform X1 [Zea mays]
Zm00001d042898	-1.43838	1.18613e-06	-1.04109	0.00300534	-1.26088	1.11929e-05	-2.20424	4.26229e-13	-2.37791	6.89306e-20	-1.80729	1.89455e-08	-2.09558	1.07546e-12	-0.839259	0.0063537	-1.41111	1.19196e-06	-0.879362	0.000528396	-0.537697	0.0961685	-0.236859	0.513468	NA	GO:0004175//endopeptidase activity	GO:0019538//protein metabolic process	K00924;K02882//large subunit ribosomal protein L18Ae	gi|242059211|ref|XP_002458751.1|//hypothetical protein SORBIDRAFT_03g039590 [Sorghum bicolor]
Zm00001d016697	-0.928715	0.0689643	-1.0848	0.0349971	-0.846361	0.162389	-1.6235	0.0117756	-2.13267	0.0005698	-1.82349	0.00556951	0.704564	0.449386	1.38195	0.0474043	0.882856	0.28435	0.392937	0.509836	0.492724	0.353128	0.771895	0.0467386	GO:0005576//extracellular region	GO:0046914//transition metal ion binding	NA	K19476//vacuolar protein sorting-associated protein IST1;K11426//SET and MYND domain-containing protein	gi|413937123|gb|AFW71674.1|//germin-like protein subfamily 3 member 2 [Zea mays]
Zm00001d033222	-0.987662	0.0276783	-1.21896	0.00057342	-0.981191	0.00706199	-1.50167	0.0333285	-1.50971	0.0206488	-1.83769	0.00244132	-0.645332	0.386691	0.797714	0.165709	-0.621741	0.374808	0.205745	0.821051	0.407978	0.628824	1.24583	0.00617006	GO:0009532//plastid stroma	GO:0043169//cation binding;GO:0010436//carotenoid dioxygenase activity	GO:0050896//response to stimulus;GO:0009687//abscisic acid metabolic process	K09840//9-cis-epoxycarotenoid dioxygenase [EC:1.13.11.51]	gi|414871750|tpg|DAA50307.1|//TPA: viviparous14 [Zea mays]
Zm00001d049597	-0.986829	0.000871279	-1.26079	0.000255459	-0.92491	0.00927435	-1.05351	0.138067	-1.93329	0.00158932	-1.8719	0.000682313	2.35578	5.4549e-11	1.79235	3.78808e-06	1.84928	3.64381e-06	0.165198	0.7549	0.280701	0.527927	1.19064	5.77325e-08	GO:0043231//intracellular membrane-bounded organelle	GO:0046872//metal ion binding;GO:0003824//catalytic activity;GO:0050662//coenzyme binding	GO:0008152//metabolic process	K17871//NADH:ubiquinone reductase (non-electrogenic) [EC:1.6.5.9]	gi|413921325|gb|AFW61257.1|//hypothetical protein ZEAMMB73_607293 [Zea mays]
Zm00001d039944	-0.655194	0.119565	-1.06884	0.0288638	-0.7695	0.113588	-2.92926	1.47352e-06	-3.41019	1.93834e-07	-1.93795	0.00285485	-0.832125	0.437362	0.126885	0.938981	-1.1626	0.237473	-0.380952	0.606571	-0.461849	0.499976	0.140096	0.854098	NA	GO:0046872//metal ion binding	NA	K13448//calcium-binding protein CML	gi|670385923|ref|XP_008673745.1|//PREDICTED: probable calcium-binding protein CML16 [Zea mays]
Zm00001d028118	-0.907559	0.0271166	-1.19853	0.00165523	-0.893079	0.0356869	-2.30441	6.76058e-08	-2.65373	7.0979e-07	-1.97029	0.000956609	1.26933	0.00202947	1.53292	9.91873e-05	0.763457	0.113504	0.462807	0.423882	0.347799	0.593435	1.01927	0.00524838	NA	NA	NA	NA	gi|922959889|ref|NP_001144875.2|//uncharacterized protein LOC100277970 [Zea mays]
Zm00001d015515	-0.731957	0.00012155	-1.00837	0.000117036	-0.917078	6.40354e-06	-2.58219	8.66912e-20	-3.182	2.35038e-34	-1.99416	1.95356e-11	-0.0750095	0.87782	0.0958114	0.834883	-0.929677	0.0076019	-0.450699	0.0512564	-0.906451	9.07117e-08	-0.653135	4.21387e-07	GO:0043231//intracellular membrane-bounded organelle	GO:0001071//nucleic acid binding transcription factor activity	GO:0016101//diterpenoid metabolic process;GO:0006950//response to stress	K18834//WRKY transcription factor 1	gi|413935888|gb|AFW70439.1|//putative WRKY DNA-binding domain superfamily protein [Zea mays]
Zm00001d042063	-0.645688	0.0333582	-1.20394	0.000322569	-0.915481	0.00650549	-3.77745	9.82227e-17	-5.46598	1.76846e-26	-2.02556	0.000135675	1.64502	0.000942131	2.41387	6.81918e-09	0.509155	0.485796	-0.825844	0.0231808	-0.739905	0.0256285	-0.261207	0.612645	NA	NA	NA	NA	gi|670387986|ref|XP_008674509.1|//PREDICTED: uncharacterized protein LOC103650721 [Zea mays]
Zm00001d052405	-1.03219	0.0797254	-1.64388	0.00708286	-0.35164	0.751149	-2.58144	2.91804e-09	-2.98281	1.63819e-10	-2.07946	0.000133914	0.786884	0.52946	1.59587	0.0361945	1.67033	0.0171952	-1.20704	0.0255378	-0.255262	0.746306	0.680141	0.112646	GO:0043231//intracellular membrane-bounded organelle;GO:0005634//nucleus	GO:0003677//DNA binding;GO:0003700//sequence-specific DNA binding transcription factor activity;GO:0003676//nucleic acid binding;GO:0001071//nucleic acid binding transcription factor activity	GO:0009744//response to sucrose;GO:0006355//regulation of transcription, DNA-templated;GO:0006351//transcription, DNA-templated;GO:0006110//regulation of glycolytic process;GO:0019432//triglyceride biosynthetic process	K09285//AP2-like factor, ANT lineage	gi|670392292|ref|XP_008676522.1|//PREDICTED: WRI1 transcription factor2 isoform X1 [Zea mays];gi|212721372|ref|NP_001131733.1|//WRI1 transcription factor 2 [Zea mays];gi|413924759|gb|AFW64691.1|//WRI1 transcription factor2 [Zea mays];gi|413924757|gb|AFW64689.1|//WRI1 transcription factor2 isoform 1 [Zea mays]
Zm00001d018786	-0.923522	0.0114861	-1.35087	5.41023e-05	-0.99443	0.00596947	-2.74101	2.35656e-12	-2.21999	3.37628e-07	-2.22517	5.62167e-09	0.188119	0.818459	-0.451693	0.58057	0.183279	0.814915	-0.389652	0.810891	-0.686833	0.579453	-0.717151	0.559042	NA	GO:0043531//ADP binding;GO:0032559//adenyl ribonucleotide binding	GO:0012501//programmed cell death;GO:0006952//defense response;GO:0006950//response to stress	K13457//disease resistance protein RPM1	gi|242042936|ref|XP_002459339.1|//hypothetical protein SORBIDRAFT_02g002770 [Sorghum bicolor];gi|992275808|gb|KXG34380.1|//hypothetical protein SORBI_002G031100 [Sorghum bicolor]
Zm00001d001996	-2.48144	0.00010231	-3.02443	5.49763e-06	-2.52276	8.40251e-05	-0.929047	0.461528	-2.25916	0.0275176	-2.25526	0.0259893	-2.09756	0.0102431	-0.702935	0.40674	-1.83201	0.016615	0.832221	0.442555	0.379451	0.807738	0.741535	0.551855	NA	NA	NA	NA	gi|223949779|gb|ACN28973.1|//unknown [Zea mays]
Zm00001d047209	-1.24003	2.89682e-05	-1.04037	0.00101297	-0.99393	0.00492879	-2.56325	1.90346e-12	-2.03786	3.41581e-08	-2.26077	2.14191e-09	-0.454848	0.140189	-0.176663	0.650789	-0.206078	0.547832	-1.06486	1.80162e-06	-0.626982	0.00530531	-0.610424	0.0107612	GO:0043231//intracellular membrane-bounded organelle;GO:0005634//nucleus	GO:0003677//DNA binding;GO:0005515//protein binding	GO:0009607//response to biotic stimulus	K15115//solute carrier family 25 (mitochondrial folate transporter), member 32;K10592//E3 ubiquitin-protein ligase HUWE1 [EC:2.3.2.26];K06694//26S proteasome non-ATPase regulatory subunit 10;K10990//RecQ-mediated genome instability protein 1;K20032//palmitoyltransferase ZDHHC13/17 [EC:2.3.1.225];K14325//RNA-binding protein with serine-rich domain 1;K12271//signal recognition particle 43 kDa prote…	gi|670439238|ref|XP_008660006.1|//PREDICTED: calmodulin-binding transcription activator 1-like isoform X1 [Zea mays];gi|413955356|gb|AFW88005.1|//hypothetical protein ZEAMMB73_058713 [Zea mays];gi|670439240|ref|XP_008660007.1|//PREDICTED: calmodulin-binding transcription activator 1-like isoform X2 [Zea mays]
Zm00001d038712	-1.52268	0.0856215	-2.68134	0.00136185	-1.34439	0.139225	-4.13909	1.14269e-15	-3.30938	5.38091e-14	-2.47067	5.0168e-06	3.46243	0.000619443	3.07356	0.00360059	2.47234	0.0367205	-0.411629	0.787844	-0.208607	0.886334	-0.143376	0.915875	GO:0043231//intracellular membrane-bounded organelle	NA	NA	NA	gi|226501632|ref|NP_001142982.1|//uncharacterized protein LOC100275438 [Zea mays]
Zm00001d009221	-1.2122	0.254602	-3.8686	6.87538e-06	-1.09268	0.401553	-2.81237	0.000618499	-2.32619	0.021376	-2.49934	0.00497292	-1.71181	0.117026	-0.957167	0.441701	-1.06873	0.364495	-0.57477	0.73801	-0.764464	0.636248	-1.61382	0.154557	NA	NA	NA	K17491//protein phosphatase 4 regulatory subunit 3	gi|670429034|ref|XP_008655389.1|//PREDICTED: uncharacterized protein LOC100502168 isoform X3 [Zea mays]
Zm00001d043741	-2.49601	2.6129e-10	-2.32926	1.96146e-09	-1.79384	7.85164e-09	-3.59575	5.46833e-15	-3.68101	1.06898e-15	-2.65008	1.83512e-05	-2.66906	1.23812e-08	-0.639849	0.144649	-2.10096	1.23762e-07	-0.973782	0.374032	-0.0258438	0.996909	0.0854582	0.954084	GO:0043231//intracellular membrane-bounded organelle	NA	NA	K04421//mitogen-activated protein kinase kinase kinase 3 [EC:2.7.11.25];K11228//mitogen-activated protein kinase kinase kinase [EC:2.7.11.1]	gi|670389476|ref|XP_008675137.1|//PREDICTED: mitogen-activated protein kinase kinase kinase A-like [Zea mays]
Zm00001d013530	-0.651698	0.458421	-1.55464	0.0291883	-0.75919	0.418372	-2.98033	1.4653e-10	-3.06965	1.25116e-11	-2.68807	3.80172e-09	0.536943	0.618717	0.771449	0.418491	0.534213	0.608862	0.0206499	0.995882	-0.0175701	0.997696	0.282882	0.793317	GO:0043231//intracellular membrane-bounded organelle	NA	NA	K07199//5'-AMP-activated protein kinase, regulatory beta subunit;K05747//Wiskott-Aldrich syndrome protein	gi|670405993|ref|XP_008644597.1|//PREDICTED: nucleolin 1-like [Zea mays]
novel_G002132	-2.83204	1.11689e-05	-3.52435	2.98624e-07	-0.45774	0.764669	-4.61483	4.6422e-13	-6.74417	7.30479e-15	-4.69523	6.82161e-14	-1.69139	0.040429	-1.42436	0.14334	-1.58828	0.0527797	0.336466	0.810891	0.148915	0.913472	-0.00407102	0.998862	NA	NA	NA	K12448//UDP-arabinose 4-epimerase [EC:5.1.3.5];K09833//homogentisate phytyltransferase / homogentisate geranylgeranyltransferase [EC:2.5.1.115 2.5.1.116];K04460//serine/threonine-protein phosphatase 5 [EC:3.1.3.16]	gi|670401291|ref|XP_008680492.1|//PREDICTED: serine/threonine-protein phosphatase 7 long form homolog [Zea mays]
Zm00001d049387	2.29466	2.77939e-07	3.32524	2.69948e-17	3.51832	1.7878e-20	3.74782	4.31186e-21	5.24535	1.93809e-51	5.3061	2.21868e-43	-1.63084	6.64438e-10	0.114102	0.792703	0.986571	4.73562e-06	-0.497073	0.364966	0.868736	0.00222585	1.19928	5.49896e-05	GO:0043231//intracellular membrane-bounded organelle;GO:0009523//photosystem II	NA	GO:0044237//cellular metabolic process	K03541//photosystem II 10kDa protein	gi|195610816|gb|ACG27238.1|//photosystem II 10 kDa polypeptide [Zea mays]
Zm00001d044925	3.25196	8.54725e-05	4.40232	3.63513e-10	4.37382	1.89247e-10	2.49193	0.00279404	3.84962	1.57538e-11	4.6994	9.01473e-23	-0.0468419	0.967451	1.22562	0.0511832	2.04669	4.04661e-05	-0.172023	0.87158	0.160457	0.881547	0.701309	0.258421	GO:0043231//intracellular membrane-bounded organelle	NA	NA	NA	gi|195648877|gb|ACG43906.1|//CP12-1 [Zea mays]
Zm00001d026603	1.21304	0.0114313	1.57833	0.000290933	1.55854	0.00031971	2.15807	1.78734e-06	3.02831	3.53421e-13	3.03482	1.33115e-12	-0.657056	0.0821181	0.532101	0.132847	0.747784	0.0227063	0.147402	0.797096	0.81983	0.000802855	1.08714	2.51139e-06	GO:0005739//mitochondrion;GO:0031969//chloroplast membrane;GO:0009570//chloroplast stroma	GO:0051003//ligase activity, forming nitrogen-metal bonds, forming coordination complexes;GO:0005524//ATP binding;GO:0016851//magnesium chelatase activity	GO:0006779//porphyrin-containing compound biosynthetic process;GO:0015979//photosynthesis;GO:0015995//chlorophyll biosynthetic process	K03403//magnesium chelatase subunit H [EC:6.6.1.1]	gi|670443442|ref|XP_008662141.1|//PREDICTED: uncharacterized protein LOC100382191 isoform X1 [Zea mays]
Zm00001d028750	3.48378	2.98331e-45	4.32694	1.1165e-46	4.55705	6.10816e-54	2.75653	5.99175e-07	3.54334	1.27765e-14	3.0348	3.35433e-10	-0.478619	0.0829963	0.908846	0.000161409	1.00171	1.29596e-06	-0.447246	0.301186	-0.634204	0.102672	0.606898	0.075692	NA	GO:0005524//ATP binding;GO:0032559//adenyl ribonucleotide binding;GO:0016884//carbon-nitrogen ligase activity, with glutamine as amido-N-donor;GO:0004066//asparagine synthase (glutamine-hydrolyzing) activity	GO:0009064//glutamine family amino acid metabolic process;GO:0070981//L-asparagine biosynthetic process;GO:0006528//asparagine metabolic process	K01953//asparagine synthase (glutamine-hydrolysing) [EC:6.3.5.4]	gi|212275181|ref|NP_001131014.1|//asparagine synthetase 3 [Zea mays];gi|224033935|gb|ACN36043.1|//unknown [Zea mays]
Zm00001d026436	1.08308	0.00594922	1.87247	3.48676e-06	2.31835	1.48207e-17	1.87969	0.0459278	2.64021	0.00740192	2.98976	7.26401e-05	0.34239	0.850733	2.10694	0.142778	4.137	5.50893e-05	0.998157	0.41468	1.06594	0.362492	2.61926	0.000281147	GO:0031410//cytoplasmic vesicle	NA	GO:0010876//lipid localization	K02883//large subunit ribosomal protein L18e;K11855//ubiquitin carboxyl-terminal hydrolase 36/42 [EC:3.4.19.12]	gi|226498076|ref|NP_001141199.1|//uncharacterized protein LOC100273286 precursor [Zea mays]
Zm00001d019898	1.90659	1.86132e-06	1.76102	0.000183296	2.23819	1.92242e-09	2.34018	5.81834e-06	2.75036	6.21463e-10	2.70729	1.25438e-09	-0.251261	0.674748	0.533552	0.230928	0.60312	0.183781	0.968553	0.0439325	0.972686	0.03947	1.23458	0.00560851	GO:0043231//intracellular membrane-bounded organelle;GO:0005840//ribosome;GO:0030529//ribonucleoprotein complex	GO:0000166//nucleotide binding;GO:0005488//binding;GO:0003676//nucleic acid binding	NA	K13126//polyadenylate-binding protein	gi|670421167|ref|XP_008651468.1|//PREDICTED: plastid-specific 30S ribosomal protein 2 isoform X1 [Zea mays]
Zm00001d029027	1.72004	8.63997e-06	2.29508	1.65334e-13	2.12585	6.66437e-11	1.7509	7.34043e-06	2.43478	2.0797e-13	2.58349	1.35581e-12	-0.393616	0.426342	0.843526	0.0202546	0.886725	0.00736171	0.496237	0.407528	0.94902	0.0151735	1.22426	0.000537575	GO:0043231//intracellular membrane-bounded organelle	NA	NA	NA	gi|212721604|ref|NP_001131876.1|//uncharacterized protein LOC100193255 [Zea mays]
Zm00001d046923	1.51101	0.000672681	1.88924	5.34402e-05	2.05107	1.15963e-07	1.65332	0.00632168	2.39673	1.70706e-08	2.55411	6.07494e-09	-0.0980911	0.907605	0.655717	0.33239	1.24677	0.0171854	0.543803	0.177128	0.717975	0.0370514	0.736509	0.0276318	GO:0043231//intracellular membrane-bounded organelle	GO:0016616//oxidoreductase activity, acting on the CH-OH group of donors, NAD or NADP as acceptor;GO:0031406//carboxylic acid binding;GO:0000166//nucleotide binding	GO:0006563//L-serine metabolic process	K00058//D-3-phosphoglycerate dehydrogenase [EC:1.1.1.95]	gi|194707240|gb|ACF87704.1|//unknown [Zea mays]
Zm00001d034192	1.12506	0.00911743	1.51439	1.71089e-05	1.59742	3.33357e-06	1.88085	4.28599e-07	2.45632	5.66155e-15	2.32101	1.01495e-10	0.232344	0.718997	0.950426	0.0217662	1.28753	0.000260163	0.430787	0.446568	0.61351	0.211786	0.939126	0.00765064	GO:0000314//organellar small ribosomal subunit;GO:0009532//plastid stroma;GO:0009526//plastid envelope	GO:0005198//structural molecule activity	GO:0010467//gene expression	K02996//small subunit ribosomal protein S9	gi|829569733|ref|NP_001105916.2|//lethal embryo mutant 1 [Zea mays]
Zm00001d053960	1.27421	2.10171e-05	1.16699	0.000174187	0.677925	0.0710157	2.4189	5.23236e-21	1.82088	1.18036e-11	2.18889	9.85046e-14	0.778451	0.00462166	0.421965	0.19428	0.25914	0.480159	0.646554	0.0242157	0.26062	0.543843	0.616216	0.031799	GO:0043231//intracellular membrane-bounded organelle;GO:0009570//chloroplast stroma	GO:0016836//hydro-lyase activity;GO:0051539//4 iron, 4 sulfur cluster binding;GO:0051536//iron-sulfur cluster binding;GO:0016835//carbon-oxygen lyase activity;GO:0050486//intramolecular transferase activity, transferring hydroxy groups	GO:0046686//response to cadmium ion;GO:0008652//cellular amino acid biosynthetic process;GO:0006520//cellular amino acid metabolic process;GO:0019761//glucosinolate biosynthetic process	K01703//3-isopropylmalate/(R)-2-methylmalate dehydratase large subunit [EC:4.2.1.33 4.2.1.35]	gi|670392414|ref|XP_008676590.1|//PREDICTED: uncharacterized protein LOC100193712 isoform X2 [Zea mays];gi|670392412|ref|XP_008676589.1|//PREDICTED: uncharacterized protein LOC100193712 isoform X1 [Zea mays];gi|212723504|ref|NP_001132276.1|//uncharacterized protein LOC100193712 [Zea mays];gi|670392416|ref|XP_008676591.1|//PREDICTED: uncharacterized protein LOC100193712 isoform X3 [Zea mays]
Zm00001d016895	1.406	0.0175661	1.66602	0.00943976	1.50973	0.0196269	2.78787	1.17097e-09	2.70792	1.02102e-10	2.13635	6.85745e-05	0.163041	0.848348	-0.00991925	0.995507	0.127848	0.885207	0.520307	0.474252	0.387161	0.665263	1.13593	0.0134462	NA	GO:0004871//signal transducer activity;GO:0003824//catalytic activity	NA	K17872//NADH:ubiquinone reductase (non-electrogenic) [EC:1.6.5.9];K20506//tuliposide A-converting enzyme [EC:4.2.99.22]	gi|924859500|ref|NP_001148459.2|//gibberellin receptor GID1L2 [Zea mays]
Zm00001d011596	1.51158	1.05085e-06	1.43674	2.80197e-06	1.66745	2.00449e-08	1.65966	1.40486e-06	2.06151	3.58692e-11	2.03252	1.08256e-09	-0.0486212	0.906313	0.481366	0.155212	0.634008	0.0210876	0.774031	0.00385198	0.966246	2.45381e-05	1.01502	4.24297e-06	GO:0043231//intracellular membrane-bounded organelle;GO:0016020//membrane;GO:0005840//ribosome;GO:0030529//ribonucleoprotein complex;GO:0009570//chloroplast stroma	GO:0003723//RNA binding;GO:0005198//structural molecule activity;GO:0003735//structural constituent of ribosome	GO:0010467//gene expression;GO:0006412//translation	K02968//small subunit ribosomal protein S20	gi|194701092|gb|ACF84630.1|//unknown [Zea mays]
Zm00001d038161	1.47343	3.81376e-05	1.76741	3.14919e-10	2.06114	6.27674e-13	1.33882	0.00182266	2.2883	6.77505e-15	2.01982	5.40354e-10	-0.88937	0.0109791	-0.0725696	0.886812	0.326274	0.377791	0.521377	0.409357	0.713023	0.166253	1.21481	0.00208135	GO:0043231//intracellular membrane-bounded organelle	NA	NA	K01006//pyruvate, orthophosphate dikinase [EC:2.7.9.1]	gi|670414051|ref|XP_008648241.1|//PREDICTED: uncharacterized protein LOC100501929 isoform X1 [Zea mays]
Zm00001d008610	1.55331	0.00023662	1.78582	4.71998e-05	1.8732	2.34572e-06	1.69371	5.40769e-05	1.8679	1.16315e-06	1.93362	1.57678e-06	-0.319845	0.578564	0.51637	0.251178	0.710242	0.0724079	0.524732	0.196841	0.81045	0.0126138	1.00565	0.000234251	GO:0044429//mitochondrial part	NA	NA	K15414//complement component 1 Q subcomponent-binding protein, mitochondrial	gi|194696094|gb|ACF82131.1|//unknown [Zea mays]
Zm00001d030786	2.49978	0.0057367	3.73747	1.59037e-07	3.66237	3.05469e-07	1.10782	0.0484061	1.7515	6.94389e-06	1.92652	2.33428e-06	-0.049235	0.938846	0.335098	0.546481	0.450482	0.342174	0.339188	0.738059	0.771568	0.195859	1.00711	0.035811	GO:0043231//intracellular membrane-bounded organelle;GO:0009507//chloroplast	GO:0005515//protein binding;GO:0031072//heat shock protein binding;GO:0051082//unfolded protein binding	GO:0044267//cellular protein metabolic process	NA	gi|162462326|ref|NP_001105880.1|//bundle sheath defective 2 [Zea mays]
Zm00001d040340	1.13765	0.0024792	1.36551	1.56497e-05	0.749708	0.10258	1.88111	5.45309e-07	2.02889	2.46408e-08	1.8566	1.77437e-06	-1.26484	0.000100464	-1.0543	0.00162008	-0.787033	0.00893275	-0.164276	0.810891	0.0717508	0.926982	0.229063	0.732937	GO:0044464//cell part	NA	NA	NA	gi|259490384|ref|NP_001159199.1|//uncharacterized protein LOC100304285 [Zea mays]
Zm00001d004392	1.84364	0.0297114	1.93459	0.00944535	2.77139	7.57981e-06	1.25716	0.0292373	1.33639	0.0112783	1.73525	0.000357295	-0.13136	0.887037	0.821399	0.220514	1.43244	0.00547172	0.425442	0.505278	0.755708	0.0980902	0.713491	0.119514	NA	NA	NA	NA	gi|223975049|gb|ACN31712.1|//unknown [Zea mays]
Zm00001d049160	1.20649	0.0103782	1.59374	5.02811e-05	1.78963	7.77666e-06	1.48016	0.000793114	1.58325	0.000331022	1.66823	5.8832e-05	0.146071	0.844223	0.884551	0.100949	1.53739	0.000150764	0.291321	0.622567	0.326821	0.568986	0.354233	0.487465	GO:0043231//intracellular membrane-bounded organelle;GO:0009536//plastid	GO:0003899//DNA-directed RNA polymerase activity;GO:0003677//DNA binding;GO:0016987//sigma factor activity;GO:0003700//sequence-specific DNA binding transcription factor activity	GO:0006355//regulation of transcription, DNA-templated;GO:0006351//transcription, DNA-templated;GO:0006352//DNA-templated transcription, initiation	K03086//RNA polymerase primary sigma factor	gi|413920797|gb|AFW60729.1|//sigma factor SIG2A [Zea mays]
Zm00001d020984	1.33679	2.12259e-05	1.45539	1.35567e-06	0.926038	0.0081335	2.59701	4.52172e-07	2.16272	3.29591e-05	1.58425	0.0079534	-1.13172	8.63832e-07	-1.27436	2.82982e-08	-1.76081	2.53806e-14	0.373915	0.362786	0.58053	0.076858	0.734104	0.00158556	NA	GO:0003824//catalytic activity	NA	K00306//sarcosine oxidase / L-pipecolate oxidase [EC:1.5.3.1 1.5.3.7]	gi|226495535|ref|NP_001149835.1|//uncharacterized protein LOC100283462 [Zea mays];gi|194689192|gb|ACF78680.1|//unknown [Zea mays]
Zm00001d018197	1.5564	8.14738e-12	1.48984	8.45417e-14	1.61132	7.10779e-13	1.62426	4.3326e-06	1.80344	2.62612e-09	1.567	3.86829e-06	0.655533	0.0226992	0.958294	0.000277164	1.07447	1.29436e-05	0.85136	0.00193141	0.972894	8.62483e-05	1.32017	2.16135e-09	GO:0043231//intracellular membrane-bounded organelle	GO:0046872//metal ion binding;GO:0016462//pyrophosphatase activity	GO:0006793//phosphorus metabolic process	K01507//inorganic pyrophosphatase [EC:3.6.1.1]	gi|226501416|ref|NP_001140851.1|//pyrophosphate-energized proton pump 1 [Zea mays]
Zm00001d011710	1.79752	0.000755494	1.67138	0.000663697	1.64848	0.00747274	2.32642	0.00623335	2.98189	5.69688e-06	0.782234	0.650688	1.00079	0.300257	1.06605	0.283193	1.22469	0.172437	0.868545	0.159379	0.523883	0.477257	1.12511	0.0810487	NA	GO:0016814//hydrolase activity, acting on carbon-nitrogen (but not peptide) bonds, in cyclic amidines;GO:0046914//transition metal ion binding	GO:0006216//cytidine catabolic process	K01489//cytidine deaminase [EC:3.5.4.5]	gi|226509860|ref|NP_001152163.1|//CDA1 [Zea mays]
novel_G000539	3.27162	6.28953e-11	2.71962	1.30425e-07	2.44377	4.14368e-06	3.24073	1.58445e-05	2.78689	7.98279e-05	0.590044	0.72316	0.360447	0.424441	-1.4035	0.000600202	-0.761915	0.0706544	0.378534	0.580457	-0.269009	0.74807	-0.755574	0.172383	NA	NA	NA	K02184//formin 2	gi|593703311|ref|XP_007152058.1|//hypothetical protein PHAVU_004G0983000g, partial [Phaseolus vulgaris]
Zm00001d042714	-1.28804	0.0172991	-1.24262	0.0179054	-1.14662	0.03745	-1.38953	0.0457549	-1.49109	0.0368784	-0.925378	0.266493	-0.581974	0.324972	-0.876778	0.088711	-0.662812	0.216861	-0.440342	0.615091	-0.125381	0.901679	-0.334764	0.723992	GO:0044464//cell part;GO:0005886//plasma membrane	GO:0046914//transition metal ion binding;GO:0008270//zinc ion binding;GO:0003824//catalytic activity	NA	K16675//palmitoyltransferase ZDHHC9/14/18 [EC:2.3.1.225]	gi|414879517|tpg|DAA56648.1|//TPA: hypothetical protein ZEAMMB73_944235 [Zea mays];gi|514784929|ref|XP_004970714.1|//PREDICTED: protein S-acyltransferase 8-like [Setaria italica]
Zm00001d016570	-1.27626	0.00640526	-2.31316	9.60964e-07	-1.59256	0.000667281	-1.45825	0.00338161	-1.35958	0.00366578	-0.976559	0.0550164	-0.11131	0.907503	-0.0916536	0.923482	-0.0909886	0.921508	-0.526435	0.612329	-0.389898	0.744804	0.0855934	0.937237	NA	NA	NA	NA	gi|413936989|gb|AFW71540.1|//hypothetical protein ZEAMMB73_005275 [Zea mays]
Zm00001d002703	-1.10682	0.00522415	-1.05807	0.0011317	-0.947866	0.00747274	-1.26992	0.0061658	-1.04103	0.0159526	-1.04143	0.0124803	-0.692272	0.0560077	-0.899228	0.00558654	-0.570433	0.0843981	-0.821489	0.00349911	-0.581052	0.047465	-0.820097	0.00239981	NA	NA	NA	K15193//protein SPT2	gi|670375472|ref|XP_008669039.1|//PREDICTED: trichohyalin-like [Zea mays]
Zm00001d019036	-1.06911	0.000971806	-1.1592	0.000150327	-0.877858	0.024233	-1.09824	0.0140632	-1.03098	0.0151436	-1.0498	0.0158506	-0.927923	0.00519526	-0.86364	0.0111567	-0.75335	0.0274928	-0.570725	0.668717	-1.09029	0.295681	-0.667233	0.5876	GO:0043231//intracellular membrane-bounded organelle	GO:0016741//transferase activity, transferring one-carbon groups;GO:0016787//hydrolase activity;GO:0016740//transferase activity;GO:0003824//catalytic activity	GO:0006464//cellular protein modification process;GO:0006730//one-carbon metabolic process;GO:0044237//cellular metabolic process;GO:0006796//phosphate-containing compound metabolic process	K19584//protein kinase X [EC:2.7.11.11];K09775//uncharacterized protein;K06127//2-methoxy-6-polyprenyl-1,4-benzoquinol methylase [EC:2.1.1.201];K12446//L-arabinokinase [EC:2.7.1.46]	gi|293335467|ref|NP_001169757.1|//ubiquinone biosynthesis methyltransferase COQ5 [Zea mays];gi|670422476|ref|XP_008652140.1|//PREDICTED: 2-methoxy-6-polyprenyl-1,4-benzoquinol methylase, mitochondrial-like [Zea mays];gi|224028691|gb|ACN33421.1|//unknown [Zea mays];gi|670426048|ref|XP_008653648.1|//PREDICTED: uncharacterized protein LOC103633730 [Zea mays];gi|414883843|tpg|DAA59857.1|//TPA: hypoth…
Zm00001d023413	-1.67193	2.19192e-09	-1.26611	0.000155062	-1.45237	2.27835e-07	-3.96382	1.3554e-07	-3.87794	3.15384e-07	-1.15818	0.191767	0.406033	0.582343	1.44278	0.00168534	-0.289984	0.719796	-0.608321	0.332132	-1.03033	0.0641352	-0.370886	0.643259	NA	GO:0005506//iron ion binding;GO:0016491//oxidoreductase activity	GO:0008152//metabolic process	K13407//fatty acid omega-hydroxylase [EC:1.14.-.-]	gi|670444056|ref|XP_008662467.1|//PREDICTED: cytochrome P450 94C1-like [Zea mays]
Zm00001d000381	-1.14581	8.15412e-09	-1.06544	5.05001e-07	-0.810742	0.00231313	-1.44591	5.99175e-07	-1.6071	7.33719e-12	-1.16104	1.92093e-05	-0.216933	0.6029	-0.0307238	0.946031	-0.10606	0.779368	0.292202	0.268519	0.381826	0.103774	0.378578	0.0829707	GO:0043234//protein complex	GO:0019787//small conjugating protein transferase activity	GO:0032446//protein modification by small protein conjugation	K08332//vacuolar protein 8	gi|878292489|ref|NP_001131869.2|//uncharacterized protein LOC100193248 [Zea mays]
Zm00001d013886	-1.15009	9.90204e-05	-1.04078	0.00347047	-0.983298	0.00156348	-1.09354	0.00544987	-1.21505	4.7619e-05	-1.2332	0.00674969	0.207341	0.768711	0.226305	0.730935	-0.111573	0.888702	0.822442	0.259159	0.746636	0.339083	0.939718	0.194218	NA	NA	NA	NA	gi|212721112|ref|NP_001131839.1|//uncharacterized protein LOC100193214 [Zea mays];gi|670359224|ref|XP_008669821.1|//PREDICTED: uncharacterized protein LOC100275668 isoform X1 [Zea mays]
Zm00001d046603	-1.50778	0.000165113	-1.88444	1.65852e-06	-1.49718	0.000538739	-1.81206	0.0185963	-2.67644	0.000614278	-1.28237	0.121548	0.970444	0.487803	0.96422	0.487876	1.06745	0.407427	0.124786	0.943962	0.444609	0.807738	-0.0114502	0.998862	NA	GO:0005506//iron ion binding;GO:0016491//oxidoreductase activity	GO:0008152//metabolic process	K00512//steroid 17alpha-monooxygenase / 17alpha-hydroxyprogesterone aldolase [EC:1.14.14.19 4.1.2.30];K15472//premnaspirodiene oxygenase [EC:1.14.13.121]	gi|670438670|ref|XP_008659791.1|//PREDICTED: premnaspirodiene oxygenase-like [Zea mays]
Zm00001d013863	-1.14011	2.72934e-06	-1.06509	5.05012e-07	-0.722742	0.00601041	-1.29616	0.000181899	-1.30829	8.00048e-05	-1.28677	0.000243135	-0.992688	0.00352157	-0.957119	0.00497568	-0.771797	0.0241915	-0.400098	0.114436	-0.275018	0.279392	-0.600124	0.00256084	NA	NA	NA	K15223//upstream activation factor subunit UAF30;K12472//epidermal growth factor receptor substrate 15;K01062//platelet-activating factor acetylhydrolase [EC:3.1.1.47]	gi|670406274|ref|XP_008644705.1|//PREDICTED: zinc finger CCCH domain-containing protein 44-like isoform X2 [Zea mays];gi|670406272|ref|XP_008644704.1|//PREDICTED: zinc finger CCCH domain-containing protein 44-like isoform X1 [Zea mays]
Zm00001d039919	-2.08565	0.00383845	-2.51163	0.00131079	-1.26299	0.128902	-1.28551	0.0283207	-1.22584	0.0300555	-1.32008	0.0256641	2.58291	0.0767644	2.26857	0.121069	2.447	0.0937467	-1.15128	0.363572	-0.476199	0.801161	0.11494	0.945031	GO:0043231//intracellular membrane-bounded organelle	NA	NA	K18643//katanin p80 WD40 repeat-containing subunit B1	gi|212721850|ref|NP_001132686.1|//uncharacterized protein LOC100194164 [Zea mays]
Zm00001d040562	-1.23533	5.7995e-09	-1.10549	1.00469e-05	-0.959285	3.51695e-07	-1.18573	3.3572e-05	-1.71997	1.49629e-11	-1.40998	2.88925e-07	0.860081	0.00021767	0.82701	4.89785e-05	0.493937	0.0154224	-0.0520817	0.887958	-0.171437	0.555072	-0.175978	0.499953	GO:0031224//intrinsic component of membrane;GO:0043234//protein complex;GO:0044425//membrane part;GO:0016021//integral component of membrane;GO:0005886//plasma membrane	GO:0016812//hydrolase activity, acting on carbon-nitrogen (but not peptide) bonds, in cyclic amides;GO:0015405//P-P-bond-hydrolysis-driven transmembrane transporter activity;GO:0005524//ATP binding;GO:0032559//adenyl ribonucleotide binding;GO:0046914//transition metal ion binding;GO:0017111//nucleoside-triphosphatase activity;GO:0008559//xenobiotic-transporting ATPase activity	GO:0006810//transport;GO:0010315//auxin efflux;GO:0055085//transmembrane transport;GO:0006220//pyrimidine nucleotide metabolic process;GO:0010540//basipetal auxin transport;GO:0048767//root hair elongation;GO:0009630//gravitropism;GO:0006200//ATP catabolic process;GO:0009735//response to cytokinin;GO:0009987//cellular process;GO:0006206//pyrimidine nucleobase metabolic process;GO:0009207//purine …	K01465//dihydroorotase [EC:3.5.2.3];K05658//ATP-binding cassette, subfamily B (MDR/TAP), member 1 [EC:3.6.3.44]	gi|670386480|ref|XP_008673955.1|//PREDICTED: ABC transporter B family member 21-like [Zea mays];gi|670427452|ref|XP_008654439.1|//PREDICTED: uncharacterized protein LOC100194270 isoform X1 [Zea mays];gi|414877149|tpg|DAA54280.1|//TPA: hypothetical protein ZEAMMB73_003271 [Zea mays]
Zm00001d013209	-1.24055	5.54968e-05	-1.10488	0.000208146	-0.934717	0.00487857	-1.41034	0.000113044	-1.53128	0.000170213	-1.42692	8.5548e-05	0.287122	0.543565	-0.0882885	0.862043	-0.189178	0.714659	-0.384058	0.514905	-0.314915	0.620583	-0.0853312	0.894659	GO:0070461//SAGA-type complex	NA	NA	K19984//exocyst complex component 5;K02184//formin 2	gi|219363001|ref|NP_001136645.1|//uncharacterized protein LOC100216774 [Zea mays]
Zm00001d048393	-1.58347	1.35153e-05	-1.34205	0.000419304	-0.925031	0.0123938	-1.60889	0.00484021	-1.31616	0.0286349	-1.42988	0.0156517	-0.082294	0.901119	-0.0951298	0.895903	-0.336116	0.615373	-0.0490603	0.973341	-0.0464219	0.969605	0.480431	0.490793	GO:0031410//cytoplasmic vesicle	GO:0032561//guanyl ribonucleotide binding	GO:0035556//intracellular signal transduction;GO:0015031//protein transport	K07910//Ras-related protein Rab-18	gi|223947433|gb|ACN27800.1|//unknown [Zea mays]
Zm00001d012043	-1.95932	0.00925692	-2.97388	0.000188654	-2.15806	0.00485427	-2.38969	0.0476097	-3.47782	0.00380112	-1.43473	0.311101	1.31819	0.377245	-0.612798	0.726181	0.580522	0.732237	0.386904	0.810891	1.18638	0.337653	1.04549	0.438803	NA	NA	NA	NA	gi|1001184309|ref|NP_001307400.1|//uncharacterized protein LOC107275228 [Zea mays];gi|413951520|gb|AFW84169.1|//hypothetical protein ZEAMMB73_274623, partial [Zea mays];gi|219885913|gb|ACL53331.1|//unknown [Zea mays]
Zm00001d027932	-1.6087	5.53785e-06	-1.42909	0.00040711	-1.32228	0.00384839	-3.22417	0.00484024	-2.40764	0.0497902	-1.54406	0.267463	-0.868336	0.497387	-0.967484	0.449605	-1.6343	0.169725	-1.37271	0.215826	-1.32295	0.254943	-2.18458	0.0298048	NA	NA	NA	NA	gi|670362272|ref|XP_008651674.1|//PREDICTED: uncharacterized protein LOC103631809 [Zea mays]
Zm00001d012642	-1.15439	9.92283e-06	-1.0146	9.6329e-05	-0.948033	0.000996634	-1.95965	1.16296e-09	-2.24104	7.26473e-12	-1.58324	6.66813e-06	1.33303	0.00136127	0.827957	0.116822	0.480053	0.444595	0.402218	0.356956	0.343634	0.453779	0.377205	0.353681	NA	NA	NA	K13648//alpha-1,4-galacturonosyltransferase [EC:2.4.1.43]	gi|670380489|ref|XP_008670978.1|//PREDICTED: uncharacterized protein LOC103648267 [Zea mays];gi|670433396|ref|XP_008657188.1|//PREDICTED: transcription factor bHLH92-like [Zea mays]
Zm00001d029920	-1.3073	0.0109512	-1.35812	0.00898446	-1.0288	0.0917513	-1.43854	0.0293173	-1.69783	0.00745424	-1.58936	0.0166927	-0.981794	0.0356584	-0.601386	0.227688	-0.997897	0.0294069	-0.700741	0.282324	-0.873326	0.146491	-0.758834	0.21462	GO:0044464//cell part	GO:0016757//transferase activity, transferring glycosyl groups;GO:0016740//transferase activity	NA	K00750//glycogenin glucosyltransferase [EC:2.4.1.186]	gi|414867729|tpg|DAA46286.1|//TPA: hypothetical protein ZEAMMB73_415637 [Zea mays]
Zm00001d046634	-1.66253	0.0440249	-2.23668	0.00457119	-3.07199	0.000180526	-2.85318	0.0111838	-3.03028	0.00906806	-1.70399	0.160083	-0.991048	0.468235	-0.501541	0.726181	-2.15321	0.0962813	-0.894538	0.526905	-0.808088	0.591416	-1.26585	0.305368	NA	NA	NA	NA	gi|226509567|ref|NP_001142919.1|//uncharacterized protein LOC100275352 [Zea mays]
Zm00001d013550	-1.52061	0.00634477	-1.8972	0.000408384	-1.39919	0.0171911	-2.63027	0.0344648	-2.84287	0.0292653	-1.70982	0.209326	NA	NA	NA	NA	NA	NA	-0.638162	0.581362	-0.502785	0.718398	0.128709	0.915385	NA	NA	NA	NA	gi|670406014|ref|XP_008644605.1|//PREDICTED: KH domain-containing, RNA-binding, signal transduction-associated protein 1 [Zea mays]
Zm00001d052992	-1.10432	0.0413395	-1.06284	0.0299775	-0.736801	0.217636	-2.13981	6.45634e-08	-1.9373	1.29004e-06	-1.73652	2.16894e-05	0.444205	0.398158	0.0217734	0.985853	-0.0270207	0.975503	-0.00859889	0.996276	-0.125447	0.874679	-0.226105	0.793031	NA	GO:0043531//ADP binding;GO:0032559//adenyl ribonucleotide binding	GO:0012501//programmed cell death;GO:0006952//defense response;GO:0006950//response to stress	K13457//disease resistance protein RPM1	gi|670399301|ref|XP_008679613.1|//PREDICTED: LOW QUALITY PROTEIN: disease resistance protein RPM1-like [Zea mays]
Zm00001d016456	-1.35095	0.000265614	-1.36156	9.75221e-05	-0.993541	0.0108176	-2.27142	3.47632e-05	-1.98456	0.000116145	-1.85554	0.000292134	-0.907499	0.0725414	-0.930237	0.0671102	-0.986144	0.0511599	-0.799316	0.0920802	-0.693902	0.122857	-0.50945	0.299374	GO:0044464//cell part;GO:0005622//intracellular	GO:0003677//DNA binding;GO:0003676//nucleic acid binding	NA	K10802//high mobility group protein B1;K11446//histone demethylase JARID1 [EC:1.14.11.-];K09272//structure-specific recognition protein 1;K10357//myosin V;K11000//callose synthase [EC:2.4.1.-];K13415//protein brassinosteroid insensitive 1 [EC:2.7.10.1 2.7.11.1]	gi|413936861|gb|AFW71412.1|//hypothetical protein ZEAMMB73_535428 [Zea mays];gi|670397142|ref|XP_008678744.1|//PREDICTED: putative ribonuclease H protein At1g65750 [Zea mays]
Zm00001d038063	-1.03157	0.0159468	-1.05572	0.0284167	-0.72975	0.147081	-1.69254	0.0261504	-1.39887	0.0322278	-1.8591	0.00350221	-0.21219	0.817311	-0.356971	0.724612	-0.294565	0.727096	-0.0854607	0.95066	-0.228784	0.850435	0.276324	0.795806	NA	GO:0005083//small GTPase regulator activity;GO:0046914//transition metal ion binding	GO:0032012//regulation of ARF protein signal transduction	K12486//stromal membrane-associated protein	gi|670412576|ref|XP_008647442.1|//PREDICTED: uncharacterized protein LOC100216740 isoform X1 [Zea mays]
Zm00001d020614	-1.0174	8.78671e-05	-1.15817	0.000651209	-0.907532	0.00520702	-2.38999	0.000105994	-3.44965	6.47209e-08	-1.96649	0.00250974	0.77	0.140726	0.791174	0.116029	0.660414	0.225504	1.66921	8.3965e-08	1.44439	1.00207e-06	1.99266	1.58959e-13	NA	NA	NA	K13464//jasmonate ZIM domain-containing protein	gi|308044557|ref|NP_001182812.1|//putative tify domain/CCT motif transcription factor family protein [Zea mays]
Zm00001d037724	-1.25828	4.22993e-11	-1.15177	0.000354885	-0.971362	5.91619e-06	-2.86948	1.53319e-16	-2.93398	9.95882e-16	-1.9889	2.16571e-07	1.019	0.038325	1.77332	1.01402e-05	0.605107	0.262843	0.0782882	0.854228	0.0467068	0.919705	0.464109	0.0313704	NA	GO:0016701//oxidoreductase activity, acting on single donors with incorporation of molecular oxygen;GO:0046914//transition metal ion binding;GO:0016491//oxidoreductase activity	GO:0008152//metabolic process	K04125//gibberellin 2-oxidase [EC:1.14.11.13]	gi|226501846|ref|NP_001146872.1|//gibberellin 2-beta-dioxygenase [Zea mays];gi|413944765|gb|AFW77414.1|//gibberellin 2-beta-dioxygenase [Zea mays]
Zm00001d017270	-1.4149	0.00273114	-1.28403	0.0149132	-1.03905	0.0601629	-3.56085	1.58994e-08	-3.15334	3.61653e-07	-2.00037	0.00138593	-0.0970232	0.92471	1.81535	0.000189597	1.7093	0.000811008	0.774318	0.311172	1.3356	0.017534	1.55583	0.00240538	NA	GO:0032559//adenyl ribonucleotide binding;GO:0004672//protein kinase activity	GO:0006464//cellular protein modification process	K04515//calcium/calmodulin-dependent protein kinase (CaM kinase) II [EC:2.7.11.17];K08794//calcium/calmodulin-dependent protein kinase I [EC:2.7.11.17]	gi|413937851|gb|AFW72402.1|//putative phosphoenolpyruvate carboxylase kinase family protein [Zea mays]
Zm00001d028244	-1.14744	0.000144973	-1.07368	7.11764e-05	-0.908804	0.00277554	-2.41132	1.19909e-08	-2.04543	5.71073e-06	-2.01183	8.87341e-06	0.035782	0.964473	-0.000386938	0.999939	-0.151964	0.788714	-0.380327	0.590391	0.0878334	0.909978	0.224661	0.756721	GO:0031410//cytoplasmic vesicle	GO:0032559//adenyl ribonucleotide binding;GO:0004672//protein kinase activity	GO:0006464//cellular protein modification process	K10411//dynein light chain 1, axonemal;K04733//interleukin-1 receptor-associated kinase 4 [EC:2.7.11.1];K19750//dynein assembly factor 1, axonemal;K00276//primary-amine oxidase [EC:1.4.3.21];K04730//interleukin-1 receptor-associated kinase 1 [EC:2.7.11.1];K16475//leucine-rich repeat and coiled-coil domain-containing protein 1;K17550//protein phosphatase 1 regulatory subunit 7	gi|670362603|ref|XP_008652805.1|//PREDICTED: uncharacterized protein LOC103632861 isoform X1 [Zea mays];gi|670362605|ref|XP_008652811.1|//PREDICTED: uncharacterized protein LOC103632861 isoform X2 [Zea mays]
Zm00001d051338	-1.45708	0.00012173	-1.33082	0.00269225	-1.34373	0.00255774	-2.36909	0.00170424	-2.98736	0.000169775	-2.17542	0.00593611	-1.08048	0.267803	0.113141	0.915114	-1.99232	0.0320675	-0.954062	0.298294	-0.418804	0.745988	0.061052	0.964376	NA	NA	NA	K13412//calcium-dependent protein kinase [EC:2.7.11.1]	gi|992170789|gb|KXG31098.1|//hypothetical protein SORBI_004G297200 [Sorghum bicolor];gi|413923319|gb|AFW63251.1|//hypothetical protein ZEAMMB73_912112 [Zea mays]
Zm00001d028742	-1.27474	6.62809e-15	-1.00122	0.00265061	-0.890583	2.5888e-05	-3.50654	1.25535e-30	-3.52991	5.91302e-33	-2.22558	2.6e-12	0.479437	0.215644	0.851581	0.00495383	0.0946343	0.826593	-0.525474	0.0913395	-0.249257	0.494728	0.0267324	0.960637	GO:0009941//chloroplast envelope	GO:0016705//oxidoreductase activity, acting on paired donors, with incorporation or reduction of molecular oxygen	GO:0006631//fatty acid metabolic process	K10257//acyl-lipid omega-3 desaturase [EC:1.14.19.25 1.14.19.35 1.14.19.36]	gi|2446996|dbj|BAA22440.1|//fatty acid desaturase, partial [Zea mays]
Zm00001d027710	-1.76787	0.0278424	-2.36056	0.00289606	-1.07753	0.303725	-2.43509	0.034049	-3.00539	0.00936962	-2.34469	0.040874	0.735814	0.61615	1.07389	0.369115	0.0510508	0.981251	-0.0142572	0.996276	0.951201	0.488196	1.19909	0.346545	GO:0031410//cytoplasmic vesicle;GO:0044464//cell part	GO:0016209//antioxidant activity;GO:0046872//metal ion binding;GO:0005506//iron ion binding;GO:0003824//catalytic activity	GO:0008152//metabolic process;GO:0006950//response to stress	K00430//peroxidase [EC:1.11.1.7]	gi|670362031|ref|XP_008651138.1|//PREDICTED: peroxidase 44-like [Zea mays]
Zm00001d008370	-1.82667	3.26475e-05	-1.18929	0.0160043	-0.779023	0.164436	-3.11266	0.00103374	-4.14704	3.85234e-05	-2.61064	0.00322004	0.497173	0.677386	1.45667	0.0590885	1.02586	0.256192	0.220461	0.865793	0.880774	0.297409	0.852124	0.317678	NA	NA	NA	K13789//geranylgeranyl diphosphate synthase, type II [EC:2.5.1.1 2.5.1.10 2.5.1.29]	gi|308081287|ref|NP_001183931.1|//putative geranylgeranyl pyrophosphate synthase 3 [Zea mays]
Zm00001d016151	-1.97724	0.00125349	-1.20678	0.0384077	-0.720912	0.352072	-5.44694	6.97603e-11	-4.01293	0.000264195	-3.88351	1.37475e-06	NA	NA	1.67068	0.281123	0.935201	0.559391	-0.00573841	0.998313	0.674266	0.565446	0.866566	0.419264	NA	GO:0009055//electron carrier activity;GO:0016705//oxidoreductase activity, acting on paired donors, with incorporation or reduction of molecular oxygen;GO:0020037//heme binding;GO:0005506//iron ion binding;GO:0004497//monooxygenase activity;GO:0016491//oxidoreductase activity	GO:0008152//metabolic process;GO:0055114//oxidation-reduction process	K13261//3,9-dihydroxypterocarpan 6a-monooxygenase [EC:1.14.13.28];K00512//steroid 17alpha-monooxygenase / 17alpha-hydroxyprogesterone aldolase [EC:1.14.14.19 4.1.2.30];K07408//cytochrome P450, family 1, subfamily A, polypeptide 1 [EC:1.14.14.1]	gi|670408427|ref|XP_008645572.1|//PREDICTED: cytochrome P450 93A3-like [Zea mays]
Zm00001d052683	0.736636	0.657204	1.93289	0.0684643	3.13105	7.99364e-05	1.99521	0.144069	4.47621	2.93399e-05	3.92198	8.12669e-05	NA	NA	0.41681	0.726181	0.442849	0.442849	-0.10854	0.942192	-0.867675	0.444595	0.0693523	0.968533	NA	GO:0005515//protein binding;GO:0008168//methyltransferase activity	GO:0006730//one-carbon metabolic process	K13262//isoflavone-7-O-methyltransferase [EC:2.1.1.150];K16040//trans-resveratrol di-O-methyltransferase [EC:2.1.1.240];K13259//2,7,4'-trihydroxyisoflavanone 4'-O-methyltransferase / isoflavone 4'-O-methyltransferase [EC:2.1.1.212 2.1.1.46]	gi|670398963|ref|XP_008679470.1|//PREDICTED: O-methyltransferase ZRP4-like [Zea mays]
Zm00001d007745	0.128674	0.947758	1.852	0.0688514	2.19477	0.0164141	4.57006	8.62323e-06	5.97977	5.93967e-11	3.44676	0.00128668	-0.516022	0.718997	-0.00927561	0.998257	-0.509135	-0.509135	NA	NA	NA	NA	0.612032	0.612912	NA	GO:0046872//metal ion binding;GO:0032559//adenyl ribonucleotide binding;GO:0016301//kinase activity	GO:0006464//cellular protein modification process	K04733//interleukin-1 receptor-associated kinase 4 [EC:2.7.11.1];K04730//interleukin-1 receptor-associated kinase 1 [EC:2.7.11.1]	gi|259490176|ref|NP_001159285.1|//S-receptor kinase 1 precursor [Zea mays]
Zm00001d025923	0.825025	0.508977	1.82296	0.111119	2.60058	0.00943998	3.95362	0.000142921	3.48016	0.0036678	3.42582	0.00122455	NA	NA	1.20392	0.447255	1.66165	1.66165	0.730351	0.538945	0.602265	0.627951	1.39367	0.22039	NA	GO:0003824//catalytic activity	GO:0008152//metabolic process	K15095//(+)-neomenthol dehydrogenase [EC:1.1.1.208]	gi|242073820|ref|XP_002446846.1|//hypothetical protein SORBIDRAFT_06g023570 [Sorghum bicolor]
Zm00001d050341	0.936571	0.46725	1.00541	0.433568	1.88559	0.0303676	2.18284	0.0860376	2.3106	0.0844441	3.36752	0.000659183	-3.93889	5.14904e-06	-2.77749	0.000206443	-1.35291	-1.35291	-0.758044	0.521086	0.923622	0.521632	1.38479	0.224044	NA	NA	NA	NA	gi|242079185|ref|XP_002444361.1|//hypothetical protein SORBIDRAFT_07g020690 [Sorghum bicolor];gi|413922273|gb|AFW62205.1|//hypothetical protein ZEAMMB73_389254 [Zea mays]
Zm00001d034249	1.13421	0.354317	1.79331	0.118033	2.45408	0.0165761	1.02458	0.572282	2.55519	0.0306209	3.28004	0.000493851	-0.959319	0.607558	-0.223437	0.908338	0.480802	0.480802	0.699435	0.556234	1.01968	0.390553	0.79436	0.51406	NA	GO:0016741//transferase activity, transferring one-carbon groups	GO:0006730//one-carbon metabolic process	K12589//exosome complex component RRP42	gi|670368553|ref|XP_008665506.1|//PREDICTED: uncharacterized protein LOC103644088 [Zea mays]
Zm00001d052684	1.25467	0.333048	1.65099	0.169843	2.64575	0.00606137	1.91601	0.137992	4.3378	1.40574e-06	3.08846	0.00243614	NA	NA	NA	NA	NA	NA	0.116876	0.938661	-0.743386	0.58966	0.161706	0.911534	NA	GO:0005515//protein binding;GO:0008171//O-methyltransferase activity;GO:0008168//methyltransferase activity;GO:0046983//protein dimerization activity	GO:0006730//one-carbon metabolic process;GO:0032259//methylation	K13262//isoflavone-7-O-methyltransferase [EC:2.1.1.150];K16040//trans-resveratrol di-O-methyltransferase [EC:2.1.1.240];K13259//2,7,4'-trihydroxyisoflavanone 4'-O-methyltransferase / isoflavone 4'-O-methyltransferase [EC:2.1.1.212 2.1.1.46]	gi|670394017|ref|XP_008677433.1|//PREDICTED: O-methyltransferase ZRP4 isoform X1 [Zea mays]
Zm00001d003459	0.321854	0.806242	1.18298	0.120832	1.41106	0.0499486	1.99174	0.0429814	2.89648	0.000115611	2.99139	8.71649e-05	-1.4201	0.0149415	-0.659199	0.323344	-0.514689	-0.514689	-0.0927684	0.956935	0.182828	0.901042	0.532868	0.667115	GO:0043231//intracellular membrane-bounded organelle;GO:0009535//chloroplast thylakoid membrane;GO:0009570//chloroplast stroma	GO:0005515//protein binding;GO:0031072//heat shock protein binding;GO:0051082//unfolded protein binding	GO:0044267//cellular protein metabolic process	K01183//chitinase [EC:3.2.1.14];K02184//formin 2	gi|238011844|gb|ACR36957.1|//unknown [Zea mays]
Zm00001d031494	1.07131	0.254105	1.4556	0.0564701	1.66517	0.0241719	2.07633	0.05096	3.08729	8.57578e-05	2.65879	0.00235484	-2.54709	0.00451888	-0.237638	0.795481	0.311436	0.311436	-1.48531	0.190893	0.0220254	0.998052	0.394738	0.795806	GO:0044444//cytoplasmic part	GO:0016209//antioxidant activity;GO:0020037//heme binding;GO:0005506//iron ion binding;GO:0004601//peroxidase activity	GO:0006979//response to oxidative stress;GO:0008152//metabolic process;GO:0006950//response to stress;GO:0055114//oxidation-reduction process	K00434//L-ascorbate peroxidase [EC:1.11.1.11]	gi|944238150|gb|KQL02488.1|//hypothetical protein SETIT_014032mg [Setaria italica];gi|242082215|ref|XP_002445876.1|//hypothetical protein SORBIDRAFT_07g027300 [Sorghum bicolor];gi|125604052|gb|EAZ43377.1|//hypothetical protein OsJ_27981 [Oryza sativa Japonica Group]
Zm00001d018744	0.813699	0.353867	1.39472	0.0766473	2.22557	0.00015151	1.45187	0.332758	3.27317	0.00183725	2.41995	0.0233251	-0.322547	0.862789	1.3213	0.347837	1.42056	1.42056	0.303461	0.844825	0.643199	0.707106	0.809612	0.597343	NA	NA	NA	NA	gi|162459088|ref|NP_001105812.1|//ustilago maydis induced11 precursor [Zea mays]
Zm00001d044854	1.10297	0.0355014	1.57839	2.67783e-05	1.18316	0.00982787	0.733973	0.707632	1.63248	0.221701	2.19494	0.0356707	-1.16783	0.206814	-0.390849	0.726181	0.298394	0.298394	1.61911	0.000133322	0.939202	0.10352	0.721794	0.277741	NA	GO:0004805//trehalose-phosphatase activity	GO:0046686//response to cadmium ion;GO:0008152//metabolic process;GO:0005992//trehalose biosynthetic process;GO:0005991//trehalose metabolic process	K01087//trehalose 6-phosphate phosphatase [EC:3.1.3.12]	gi|992155566|gb|KXG19623.1|//hypothetical protein SORBI_010G089600 [Sorghum bicolor];gi|226503353|ref|NP_001140586.1|//uncharacterized protein LOC100272656 [Zea mays]
Zm00001d044335	0.701446	0.337278	0.575344	0.412921	1.30086	0.00822962	1.83558	0.00136413	2.09693	5.01155e-05	2.12238	8.86205e-05	-0.838567	0.104584	-0.0477745	0.945915	0.246861	0.246861	0.25305	0.810523	0.330765	0.715178	0.283178	0.756115	GO:0043231//intracellular membrane-bounded organelle	NA	NA	NA	gi|226508068|ref|NP_001148859.1|//uncharacterized protein LOC100282478 [Zea mays]
Zm00001d053103	1.26887	0.0413047	1.21479	0.0512182	1.35909	0.0288024	1.21991	0.128562	1.54122	0.0380627	1.88948	0.00359362	-0.484214	0.612647	0.711652	0.337059	0.827078	0.827078	0.174199	0.858945	0.292523	0.767282	0.133315	0.885354	GO:0043229//intracellular organelle;GO:0044444//cytoplasmic part	NA	NA	K19035//50S ribosomal protein 6	gi|259490727|ref|NP_001158969.1|//plastid-specific ribosomal protein 6 [Zea mays]
Zm00001d005359	0.354952	0.654446	0.765473	0.0695956	1.04837	0.0120767	0.966679	0.045665	1.88536	1.25151e-08	1.78454	2.54781e-06	-1.62578	5.01615e-08	-1.2207	4.49915e-05	-0.932667	-0.932667	-0.02677	0.981638	0.0578957	0.934336	0.393445	0.394263	NA	GO:0016787//hydrolase activity	NA	K14570//RNA exonuclease 1 [EC:3.1.-.-]	gi|226528365|ref|NP_001147667.1|//ATP-dependent protease Clp ATPase subunit [Zea mays]
novel_G000573	1.18519	0.197317	1.47044	0.0469509	1.66815	0.0219106	1.29006	0.18017	1.38124	0.161397	1.739	0.0279484	1.15626	0.327863	1.90862	0.0369561	1.30962	1.30962	NA	NA	0.201515	0.807738	NA	NA	GO:0016020//membrane;GO:0048046//apoplast;GO:0009941//chloroplast envelope;GO:0005739//mitochondrion;GO:0009579//thylakoid;GO:0022626//cytosolic ribosome;GO:0009570//chloroplast stroma	GO:0005524//ATP binding	GO:0009790//embryo development;GO:0009658//chloroplast organization;GO:0042026//protein refolding	K04077//chaperonin GroEL	gi|514751811|ref|XP_004962429.1|//PREDICTED: ruBisCO large subunit-binding protein subunit alpha, chloroplastic [Setaria italica]
Zm00001d049071	1.72291	0.0648844	1.85196	0.0356489	2.20762	0.004399	0.637735	0.461763	1.25164	0.0958243	1.69091	0.00107171	0.366901	0.820677	1.23186	0.345666	1.84119	1.84119	0.0324238	0.995345	-0.224267	0.885904	0.0239972	0.998862	GO:0031410//cytoplasmic vesicle	GO:0016209//antioxidant activity;GO:0005506//iron ion binding;GO:0003824//catalytic activity	GO:0008152//metabolic process;GO:0006950//response to stress	K00430//peroxidase [EC:1.11.1.7]	gi|961441479|ref|NP_001304758.1|//uncharacterized protein LOC100279575 precursor [Zea mays]
Zm00001d005693	1.24057	0.153217	1.31538	0.106955	1.54698	0.04829	1.1377	0.122912	1.90326	0.00160818	1.65977	0.0104707	-1.54369	0.0367631	-0.796783	0.335731	-0.723909	-0.723909	0.0724279	0.973478	0.683561	0.569872	0.495086	0.730732	NA	NA	NA	NA	gi|226509932|ref|NP_001142881.1|//uncharacterized protein LOC100275290 [Zea mays]
Zm00001d035051	0.287418	0.806242	1.2376	0.0781769	1.53366	0.013953	0.966285	0.312155	1.84538	0.00314048	1.51757	0.0331457	-1.15666	0.0258554	-0.326551	0.61981	-0.223012	-0.223012	0.393454	0.632872	0.614067	0.287439	0.893906	0.0459267	GO:0009532//plastid stroma;GO:0009579//thylakoid;GO:0009570//chloroplast stroma	GO:0005507//copper ion binding	GO:0009817//defense response to fungus, incompatible interaction;GO:0006412//translation;GO:0009790//embryo development;GO:0042742//defense response to bacterium;GO:0032544//plastid translation;GO:0009658//chloroplast organization	K02838//ribosome recycling factor	gi|219362787|ref|NP_001137010.1|//uncharacterized protein LOC100217177 [Zea mays]
Zm00001d054015	0.0591713	0.968164	0.937927	0.132865	1.32763	0.0178349	0.448839	0.745897	1.2618	0.049946	1.48285	0.0166599	-3.91692	4.47667e-19	-2.07653	3.44404e-09	-2.02885	-2.02885	-0.668576	0.255783	-0.590098	0.349839	-0.698678	0.20951	GO:0043231//intracellular membrane-bounded organelle	NA	NA	K01802//peptidylprolyl isomerase [EC:5.2.1.8]	gi|670402094|ref|XP_008680914.1|//PREDICTED: peptidyl-prolyl cis-trans isomerase FKBP18, chloroplastic, partial [Zea mays]
Zm00001d017118	0.37834	0.385353	0.876454	0.000338749	1.00867	3.63353e-05	0.65263	0.184057	1.43209	1.34116e-07	1.47346	1.52101e-05	-2.27574	4.47593e-21	-1.37626	6.06569e-08	-1.13683	-1.13683	-0.225701	0.64796	0.0422047	0.929433	0.0626578	0.879927	GO:0043231//intracellular membrane-bounded organelle;GO:0009941//chloroplast envelope	NA	NA	K07007//uncharacterized protein;K01392//thimet oligopeptidase [EC:3.4.24.15]	gi|226505412|ref|NP_001141155.1|//uncharacterized protein LOC100273241 [Zea mays]
Zm00001d012922	0.585829	0.0482181	0.787331	0.00101011	1.04312	1.39491e-06	0.978651	0.00747909	1.44751	3.13832e-06	1.4294	0.000123856	-1.08772	1.06189e-05	-0.849833	0.00110374	-0.502669	-0.502669	0.309403	0.286569	0.3206	0.259447	0.323321	0.239061	GO:0043231//intracellular membrane-bounded organelle	GO:0032559//adenyl ribonucleotide binding;GO:0046914//transition metal ion binding;GO:0042623//ATPase activity, coupled;GO:0003676//nucleic acid binding	NA	K16911//ATP-dependent RNA helicase DDX21 [EC:3.6.4.13]	gi|670402542|ref|XP_008681152.1|//PREDICTED: uncharacterized protein LOC100193526 isoform X2 [Zea mays];gi|670402540|ref|XP_008681151.1|//PREDICTED: uncharacterized protein LOC100193526 isoform X1 [Zea mays]
Zm00001d027850	0.69648	0.273734	0.974967	0.0265211	1.07268	0.0264865	0.956492	0.04322	1.30963	0.00102054	1.41656	0.00585377	-1.09884	0.00640436	-0.367568	0.464116	-0.734147	-0.734147	-0.222126	0.810891	-0.0826586	0.924146	-0.0897496	0.910256	GO:0043231//intracellular membrane-bounded organelle	GO:0005524//ATP binding;GO:0032559//adenyl ribonucleotide binding;GO:0016462//pyrophosphatase activity;GO:0017111//nucleoside-triphosphatase activity	NA	NA	gi|226531438|ref|NP_001144701.1|//uncharacterized protein LOC100277737 [Zea mays]
Zm00001d020445	0.826592	0.310287	1.37288	0.0142506	1.28982	0.0319222	0.933844	0.117674	1.29566	0.0108986	1.39952	0.0155112	-0.112634	0.901234	0.566064	0.438155	0.402607	0.402607	0.529141	0.517132	1.0927	0.0267644	0.404818	0.64217	GO:0016020//membrane;GO:0044464//cell part	NA	NA	K07052//uncharacterized protein	gi|414885408|tpg|DAA61422.1|//TPA: CAAX amino terminal protease family protein [Zea mays];gi|226493631|ref|NP_001141914.1|//uncharacterized protein LOC100274063 [Zea mays]
Zm00001d001959	1.05921	3.27264e-07	1.39127	1.01003e-13	1.18569	1.249e-08	1.12382	0.000280482	1.32882	1.04722e-05	1.28068	3.81663e-05	0.866574	1.67585e-05	0.877506	1.00616e-05	0.940958	0.940958	1.01049	5.39462e-08	1.01934	3.27594e-09	0.885653	1.73612e-09	GO:0043231//intracellular membrane-bounded organelle	GO:0003824//catalytic activity	NA	K01495//GTP cyclohydrolase I [EC:3.5.4.16]	gi|414584956|tpg|DAA35527.1|//TPA: GTP cyclohydrolase I 1 [Zea mays]
Zm00001d045539	0.812416	0.00324874	0.725585	0.00671944	1.04955	0.00358869	1.17971	0.000344117	1.09437	0.00139601	1.26006	0.0166434	-0.980992	0.0423906	-0.823999	0.0990582	-0.711126	-0.711126	-0.121241	0.853048	-0.0233115	0.983175	0.143472	0.795806	GO:0005829//cytosol;GO:0005886//plasma membrane	GO:0031210//phosphatidylcholine binding;GO:0005504//fatty acid binding;GO:0000062//fatty-acyl-CoA binding	GO:0006869//lipid transport;GO:0050826//response to freezing	K08762//diazepam-binding inhibitor (GABA receptor modulator, acyl-CoA-binding protein)	gi|226498630|ref|NP_001147418.1|//uncharacterized protein LOC100281027 [Zea mays]
Zm00001d045538	1.26782	0.00790674	1.28643	0.00965807	1.20312	0.0170161	0.837548	0.103503	0.789541	0.127241	1.17953	0.00922139	-0.280871	0.55059	-0.122128	0.792368	-0.0104793	-0.0104793	0.88325	0.00540871	0.40434	0.392731	0.656086	0.0778037	GO:0043231//intracellular membrane-bounded organelle	GO:0016209//antioxidant activity;GO:0043169//cation binding;GO:0003824//catalytic activity	GO:0072593//reactive oxygen species metabolic process	K04564//superoxide dismutase, Fe-Mn family [EC:1.15.1.1]	gi|948284257|ref|NP_001266559.2|//superoxide dismutase precursor [Zea mays]
Zm00001d052622	0.721003	0.162064	0.761594	0.0673879	1.06648	0.00451609	1.1826	0.00374276	1.17713	0.0030887	1.14197	0.02173	0.299653	0.551963	-0.304545	0.568062	0.271306	0.271306	0.342776	0.547489	0.34879	0.516848	0.722118	0.0648375	GO:0043231//intracellular membrane-bounded organelle	GO:0016884//carbon-nitrogen ligase activity, with glutamine as amido-N-donor	GO:0010467//gene expression	K02434//aspartyl-tRNA(Asn)/glutamyl-tRNA(Gln) amidotransferase subunit B [EC:6.3.5.6 6.3.5.7]	gi|413924968|gb|AFW64900.1|//hypothetical protein ZEAMMB73_511569 [Zea mays]
Zm00001d026628	0.574248	0.221189	1.19805	0.000124188	1.20171	0.000380192	1.61264	2.07069e-07	1.38291	5.00737e-05	1.11558	0.00820627	-0.231472	0.619878	1.11989	0.000141905	0.72966	0.72966	-0.192763	0.774258	0.504588	0.174363	0.614291	0.0535777	NA	GO:0003677//DNA binding;GO:0008270//zinc ion binding	GO:0006355//regulation of transcription, DNA-templated	K16222//Dof zinc finger protein DOF5.5	gi|226491442|ref|NP_001140869.1|//uncharacterized protein LOC100272945 [Zea mays]
Zm00001d031969	1.15634	0.00311191	1.25337	0.000206233	1.41957	2.02325e-05	0.792902	0.0809553	0.915664	0.00635843	1.01325	0.0037553	-0.636058	0.144304	0.0739132	0.883265	0.229736	0.229736	0.397672	0.415933	0.362035	0.474968	0.495874	0.201401	GO:0043231//intracellular membrane-bounded organelle;GO:0030529//ribonucleoprotein complex	GO:0000166//nucleotide binding;GO:0005488//binding;GO:0003676//nucleic acid binding	NA	K11294//nucleolin	gi|212274649|ref|NP_001130287.1|//uncharacterized protein LOC100191381 [Zea mays]
Zm00001d002815	1.27007	0.0136705	1.81405	1.02992e-05	1.66183	0.000186548	0.478518	0.353765	0.972899	0.00558309	1.00881	0.00943227	-1.98514	8.45368e-09	-1.29899	0.000243298	-1.0235	-1.0235	-0.876158	0.0238084	-0.363647	0.454481	-0.60138	0.144452	NA	GO:0016651//oxidoreductase activity, acting on NAD(P)H	GO:0008152//metabolic process	NA	gi|194701566|gb|ACF84867.1|//unknown [Zea mays]
Zm00001d047762	-1.45226	0.00270692	-1.43504	0.0013058	-1.36176	0.00201828	-0.794868	0.0898947	-0.725108	0.117891	-1.01006	0.0324178	-1.18138	0.0633132	-1.35936	0.0316333	-1.03425	-1.03425	-0.0142297	0.996276	0.307656	0.718638	-0.211345	0.795806	NA	NA	NA	K19951//TBC1 domain family member 9	gi|242041329|ref|XP_002468059.1|//hypothetical protein SORBIDRAFT_01g038840 [Sorghum bicolor];gi|670439890|ref|XP_008660268.1|//PREDICTED: uncharacterized protein LOC103639286 [Zea mays]
Zm00001d044584	-1.29957	0.000585851	-0.794674	0.0153954	-1.09295	0.00237357	-0.587091	0.184438	-0.831504	0.0347008	-1.01707	0.0146204	-0.981123	0.0171611	-0.933934	0.0248053	-0.901106	-0.901106	-0.0623384	0.93385	0.0909471	0.887396	-0.0811462	0.898317	GO:0044464//cell part	NA	NA	K11000//callose synthase [EC:2.4.1.-]	gi|992272538|gb|EES03079.2|//hypothetical protein SORBI_003G179600 [Sorghum bicolor]
Zm00001d021689	-0.768453	0.00804498	-0.592456	0.0409155	-1.11128	5.75817e-05	-1.26646	0.00266747	-1.54933	0.000211893	-1.0505	0.0366387	1.02909	0.0117759	0.677677	0.172657	1.11288	1.11288	1.0166	0.00472168	0.684127	0.112618	0.936146	0.0107582	GO:0005886//plasma membrane;GO:0009507//chloroplast	GO:0004674//protein serine/threonine kinase activity;GO:0005524//ATP binding;GO:0032559//adenyl ribonucleotide binding;GO:0004672//protein kinase activity;GO:0004871//signal transducer activity	GO:0009751//response to salicylic acid;GO:0006464//cellular protein modification process;GO:0012501//programmed cell death;GO:0006468//protein phosphorylation;GO:0042742//defense response to bacterium	K04733//interleukin-1 receptor-associated kinase 4 [EC:2.7.11.1];K16911//ATP-dependent RNA helicase DDX21 [EC:3.6.4.13];K04730//interleukin-1 receptor-associated kinase 1 [EC:2.7.11.1]	gi|670420496|ref|XP_008651081.1|//PREDICTED: uncharacterized protein LOC100272959 isoform X1 [Zea mays];gi|226532088|ref|NP_001140883.1|//uncharacterized protein LOC100272959 [Zea mays];gi|226531312|ref|NP_001149752.1|//receptor-like protein kinase RK20-1 precursor [Zea mays];gi|992278040|gb|KXG36411.1|//hypothetical protein SORBI_002G328400 [Sorghum bicolor];gi|414886978|tpg|DAA62992.1|//TPA: pu…
Zm00001d051502	-1.04452	0.000391611	-1.2373	2.6879e-07	-1.09073	3.50468e-06	-0.815519	0.136246	-0.96999	0.0663821	-1.12176	0.0380273	-1.13435	1.8006e-05	-0.577376	0.0567921	-0.475714	-0.475714	-0.182223	0.670049	-0.0818026	0.853428	-0.0827532	0.834107	GO:0043231//intracellular membrane-bounded organelle	GO:0046872//metal ion binding;GO:0032559//adenyl ribonucleotide binding;GO:0016301//kinase activity;GO:0004672//protein kinase activity;GO:0005488//binding	GO:0006464//cellular protein modification process	K13412//calcium-dependent protein kinase [EC:2.7.11.1]	gi|670397698|ref|XP_008678955.1|//PREDICTED: calcium-dependent protein kinase 26-like [Zea mays]
Zm00001d048521	-0.979982	0.00081246	-0.798277	0.0127237	-1.13864	8.12193e-05	-1.75704	4.80252e-06	-1.94923	1.96821e-09	-1.14769	0.00133536	0.954099	0.0162725	1.20108	0.00253854	0.775438	0.775438	-0.300062	0.653027	0.24579	0.717234	0.574133	0.151938	NA	NA	NA	NA	gi|670440609|ref|XP_008660570.1|//PREDICTED: uncharacterized protein LOC103639613 [Zea mays]
Zm00001d042802	-1.65217	0.0339081	-1.24491	0.119765	-1.45608	0.04437	-0.988946	0.0693732	-0.599494	0.304298	-1.27701	0.0157343	0.295974	0.65538	0.218783	0.735494	-0.27281	-0.27281	-0.351128	0.631851	-0.389423	0.578408	-0.68765	0.206313	GO:0043231//intracellular membrane-bounded organelle;GO:0005739//mitochondrion	GO:0030246//carbohydrate binding;GO:0003824//catalytic activity	GO:0044238//primary metabolic process	K02527//3-deoxy-D-manno-octulosonic-acid transferase [EC:2.4.99.12 2.4.99.13 2.4.99.14 2.4.99.15]	gi|223975453|gb|ACN31914.1|//unknown [Zea mays];gi|743885277|ref|XP_010909883.1|//PREDICTED: probable 3-deoxy-D-manno-octulosonic acid transferase, mitochondrial isoform X2 [Elaeis guineensis];gi|293334585|ref|NP_001170218.1|//uncharacterized protein LOC100384169 [Zea mays];gi|223975451|gb|ACN31913.1|//unknown [Zea mays]
Zm00001d018621	-1.44162	0.0880022	-1.00771	0.397738	-1.9505	0.0298132	-1.17378	0.0193002	-1.60996	0.000319699	-1.28591	0.00557611	1.91639	0.222056	1.88215	0.217046	0.946681	0.946681	0.782874	0.583625	1.25704	0.309283	1.06953	0.42016	GO:0031410//cytoplasmic vesicle	GO:0046914//transition metal ion binding	NA	NA	gi|414883327|tpg|DAA59341.1|//TPA: uclacyanin-2 [Zea mays]
Zm00001d000255	-0.401835	0.437466	-0.72447	0.145922	-1.45642	0.0155102	-0.569249	0.425842	-1.35587	0.00225648	-1.39409	0.00277639	-0.637389	0.192159	-1.01669	0.0293442	-0.594189	-0.594189	-0.0254421	0.986598	-1.04248	0.0115545	-0.443438	0.432443	GO:0043231//intracellular membrane-bounded organelle	NA	NA	NA	gi|194696314|gb|ACF82241.1|//unknown [Zea mays];gi|414879076|tpg|DAA56207.1|//TPA: F-box domain containing protein [Zea mays]
Zm00001d029087	-3.04565	8.1823e-20	-2.10348	3.4319e-10	-2.18963	1.27027e-10	-1.3699	0.000593635	-1.15793	0.00472875	-1.42649	0.000351666	-1.91715	0.0198507	-1.09582	0.196686	-1.07281	-1.07281	-2.02899	3.31713e-05	-1.62959	0.000690009	-0.706185	0.197407	GO:0016020//membrane;GO:0009505//plant-type cell wall;GO:0005829//cytosol	GO:0016157//sucrose synthase activity;GO:0035251//UDP-glucosyltransferase activity	GO:0009058//biosynthetic process;GO:0005982//starch metabolic process;GO:0005984//disaccharide metabolic process;GO:0005985//sucrose metabolic process;GO:0010431//seed maturation;GO:0001666//response to hypoxia	K00695//sucrose synthase [EC:2.4.1.13]	gi|670363456|ref|XP_008655408.1|//PREDICTED: sucrose synthase 4-like [Zea mays];gi|629080565|gb|KCW47010.1|//hypothetical protein EUGRSUZ_K00816, partial [Eucalyptus grandis]
Zm00001d042781	-0.979542	0.040109	-0.848938	0.0773114	-1.74677	0.000116132	-1.52838	4.13613e-05	-1.86073	5.76521e-05	-1.47786	0.000162933	2.14547	0.00358156	1.46329	0.102096	1.2035	1.2035	-1.1705	0.0800577	-0.956307	0.167735	-0.678031	0.37513	NA	NA	NA	K14794//ribosomal RNA-processing protein 12;K12309//beta-galactosidase [EC:3.2.1.23]	gi|242059309|ref|XP_002458800.1|//hypothetical protein SORBIDRAFT_03g040490 [Sorghum bicolor]
Zm00001d013572	-0.87791	0.0151684	-0.699192	0.0729612	-1.10589	0.00101786	-0.913883	0.161658	-1.05453	0.136892	-1.47924	0.0357811	2.20941	0.000100702	0.672098	0.520431	1.18628	1.18628	0.154169	0.854231	-0.113522	0.902676	-0.0584446	0.948688	GO:0031410//cytoplasmic vesicle	GO:0004674//protein serine/threonine kinase activity;GO:0005524//ATP binding;GO:0032559//adenyl ribonucleotide binding;GO:0004672//protein kinase activity	GO:0006464//cellular protein modification process;GO:0006468//protein phosphorylation	K04733//interleukin-1 receptor-associated kinase 4 [EC:2.7.11.1];K04730//interleukin-1 receptor-associated kinase 1 [EC:2.7.11.1]	gi|670402212|ref|XP_008680981.1|//PREDICTED: uncharacterized protein LOC100191734 isoform X2 [Zea mays];gi|670402210|ref|XP_008680980.1|//PREDICTED: uncharacterized protein LOC100191734 isoform X1 [Zea mays]
Zm00001d004443	-2.70707	4.12833e-05	-1.2395	0.10034	-1.4867	0.0159958	-2.65815	0.000645719	-2.92426	9.525e-06	-1.514	0.0211829	0.945785	0.562551	0.930659	0.556495	2.05466	2.05466	-1.89778	0.0202944	-1.14807	0.188306	-0.607088	0.587047	NA	GO:0046914//transition metal ion binding;GO:0003824//catalytic activity	GO:0008152//metabolic process	K00083//cinnamyl-alcohol dehydrogenase [EC:1.1.1.195]	gi|219363729|ref|NP_001136687.1|//putative cinnamyl-alcohol dehydrogenase family protein [Zea mays]
Zm00001d021683	-1.00781	0.233106	-1.39372	0.0814104	-1.65579	0.0358576	-2.24887	9.7187e-08	-1.97733	0.000287128	-1.56771	0.000558581	2.16509	0.0963046	1.81838	0.186233	1.26822	1.26822	-0.483452	0.456429	-0.364535	0.567191	-0.715468	0.13992	GO:0031410//cytoplasmic vesicle	NA	NA	K04733//interleukin-1 receptor-associated kinase 4 [EC:2.7.11.1];K04730//interleukin-1 receptor-associated kinase 1 [EC:2.7.11.1]	gi|670425019|ref|XP_008653174.1|//PREDICTED: putative cysteine-rich receptor-like protein kinase 20 [Zea mays]
Zm00001d003614	-1.52652	0.0013684	-1.08169	0.0521648	-1.68914	0.000296655	-2.13175	3.37943e-08	-1.55219	5.10175e-05	-1.57272	1.8682e-05	-0.507857	0.185429	-0.165988	0.726181	-0.822354	-0.822354	-1.20903	7.07195e-05	-0.431701	0.22054	-0.169737	0.736716	GO:0031410//cytoplasmic vesicle	GO:0032559//adenyl ribonucleotide binding;GO:0004672//protein kinase activity	GO:0006464//cellular protein modification process	K04730//interleukin-1 receptor-associated kinase 1 [EC:2.7.11.1];K10737//DNA helicase MCM8 [EC:3.6.4.12]	gi|414587121|tpg|DAA37692.1|//TPA: putative CRINKLY4-like receptor protein kinase family protein [Zea mays]
Zm00001d030830	-0.825821	0.015398	-0.906179	0.00353567	-1.31278	3.4099e-06	-1.6382	0.0015568	-0.701576	0.348155	-1.59036	0.0012151	-0.463706	0.718997	0.654476	0.726181	-0.460277	-0.460277	NA	NA	NA	NA	0.864403	0.479163	NA	GO:0005488//binding	GO:0010876//lipid localization;GO:0051234//establishment of localization	NA	gi|670365090|ref|XP_008661296.1|//PREDICTED: non-specific lipid-transfer protein-like protein At5g64080 [Zea mays]
Zm00001d053827	-0.975856	0.466391	-0.249044	0.865673	-2.99013	0.00125999	-1.26241	0.250303	-1.25148	0.0155431	-1.59441	0.00465073	-0.606243	0.409007	-2.77016	0.000332903	-1.68131	-1.68131	-0.650684	0.661997	-0.25387	0.88893	-0.557626	0.751476	NA	NA	NA	K18953//factor associated with neutral sphingomyelinase activation	gi|413926499|gb|AFW66431.1|//hypothetical protein ZEAMMB73_955362 [Zea mays]
Zm00001d007831	-0.684374	0.0985461	-0.698838	0.0611648	-1.07134	0.000125337	-1.84873	2.23984e-10	-1.6196	0.000111242	-1.6039	7.53496e-07	1.011	0.0298905	0.270893	0.716599	0.786466	0.786466	-0.435362	0.236986	-0.272082	0.634585	-0.0764093	0.877067	NA	GO:0005488//binding	GO:0010876//lipid localization;GO:0051234//establishment of localization	K14998//surfeit locus 1 family protein	gi|226504796|ref|NP_001151689.1|//lipid transfer protein precursor [Zea mays]
Zm00001d047840	-0.851639	0.000754064	-0.798225	0.0229943	-1.06377	0.000144779	-2.74684	3.08356e-11	-3.38918	5.20693e-15	-1.6253	0.0019951	0.105129	0.832249	0.105754	0.824608	-0.381035	-0.381035	-0.462369	0.307975	-0.770877	0.0572922	-0.885816	0.0148679	NA	NA	NA	K11426//SET and MYND domain-containing protein	gi|293331859|ref|NP_001167910.1|//uncharacterized protein LOC100381622 [Zea mays]
Zm00001d031221	-1.25345	0.086172	-2.01792	0.00580778	-1.52336	0.0442921	-2.72968	0.00168158	-2.53104	3.09016e-06	-1.63177	0.0108512	1.25789	0.131151	0.611625	0.575936	0.854733	0.854733	-1.69488	0.059981	-1.82788	0.0383764	-0.824102	0.43543	NA	GO:0032559//adenyl ribonucleotide binding;GO:0016462//pyrophosphatase activity	GO:0009987//cellular process	K08900//mitochondrial chaperone BCS1	gi|293334219|ref|NP_001169714.1|//uncharacterized protein LOC100383595 precursor [Zea mays]
novel_G000239	-2.15449	0.00061187	-1.28544	0.0307813	-1.91299	0.00420159	-2.51712	0.00154527	-2.68273	0.00685904	-1.67156	0.0360196	-2.31357	0.00292307	-2.18857	0.000902574	-0.858719	-0.858719	-0.860354	0.5403	-0.442657	0.807738	-0.86211	0.543728	NA	GO:0046983//protein dimerization activity;GO:0003676//nucleic acid binding	NA	K00872//homoserine kinase [EC:2.7.1.39];K01507//inorganic pyrophosphatase [EC:3.6.1.1];K10398//kinesin family member 11;K17479//glutaredoxin domain-containing cysteine-rich protein 1;K05658//ATP-binding cassette, subfamily B (MDR/TAP), member 1 [EC:3.6.3.44]	gi|212721956|ref|NP_001132357.1|//uncharacterized protein LOC100193801 [Zea mays]
Zm00001d022414	-1.20977	1.10899e-09	-1.18001	2.84312e-06	-1.03996	7.03611e-06	-2.11868	6.20927e-17	-2.44446	3.99364e-48	-1.7017	5.17173e-10	-0.627645	0.0468812	-0.269998	0.493863	-0.881035	-0.881035	-1.01226	4.41469e-08	-1.1247	1.46528e-10	-0.867986	9.30383e-07	GO:0005634//nucleus	GO:0070011//peptidase activity, acting on L-amino acid peptides;GO:0008234//cysteine-type peptidase activity;GO:0016790//thiolester hydrolase activity;GO:0004221//ubiquitin thiolesterase activity	GO:0006511//ubiquitin-dependent protein catabolic process;GO:0019941//modification-dependent protein catabolic process	K11841//ubiquitin carboxyl-terminal hydrolase 10 [EC:3.4.19.12]	gi|992278539|gb|KXG36866.1|//hypothetical protein SORBI_002G405500 [Sorghum bicolor];gi|670425623|ref|XP_008653438.1|//PREDICTED: ubiquitin carboxyl-terminal hydrolase 24-like [Zea mays];gi|944262779|gb|KQL27036.1|//hypothetical protein SETIT_029082mg [Setaria italica]
Zm00001d035015	-0.836496	0.180531	-1.00571	0.0695953	-1.2385	0.0356868	-1.55794	0.00551845	-1.62453	0.00278282	-1.71572	0.00378724	-1.23305	0.0864342	-1.1431	0.160581	-1.29647	-1.29647	-0.13533	0.900494	0.0611584	0.958968	-0.592418	0.509941	GO:0043231//intracellular membrane-bounded organelle;GO:0016020//membrane;GO:0005794//Golgi apparatus;GO:0016021//integral component of membrane	GO:0005458//GDP-mannose transmembrane transporter activity	GO:0015784//GDP-mannose transport	K15356//GDP-mannose transporter	gi|992161676|gb|KXG24196.1|//hypothetical protein SORBI_007G007000 [Sorghum bicolor]
Zm00001d007033	-0.13337	0.913353	-0.484851	0.703125	-2.02847	0.0266045	-1.90999	0.0144405	-2.7764	0.000393904	-1.7233	0.0330468	NA	NA	NA	NA	NA	NA	NA	NA	NA	NA	NA	NA	NA	NA	NA	K09286//EREBP-like factor	gi|414591020|tpg|DAA41591.1|//TPA: putative AP2/EREBP transcription factor superfamily protein [Zea mays]
Zm00001d015905	-2.43869	2.91307e-10	-1.32591	0.00410903	-1.69603	1.29206e-05	-2.77267	9.62163e-09	-1.74151	0.000643877	-1.78555	4.53661e-06	-1.57655	0.107268	-0.280967	0.813086	-0.202252	-0.202252	-2.79625	8.93591e-05	-2.17644	0.00912828	-1.60354	0.0860559	GO:0031224//intrinsic component of membrane;GO:0016021//integral component of membrane;GO:0005886//plasma membrane;GO:0009507//chloroplast	NA	GO:0008643//carbohydrate transport;GO:0071702//organic substance transport	K15382//solute carrier family 50 (sugar transporter)	gi|293335169|ref|NP_001168479.1|//uncharacterized protein LOC100382256 [Zea mays]
novel_G001848	-5.86371	1.09962e-16	-5.83003	2.31351e-16	-5.77105	5.25461e-17	-5.89526	3.55107e-12	-0.680357	0.37171	-1.79327	0.00258451	-8.19335	9.23742e-20	-7.18472	1.59913e-22	-1.95941	-1.95941	-0.28265	0.810891	0.0387437	0.986936	-0.21724	0.854551	NA	NA	NA	K18167//succinate dehydrogenase assembly factor 1	gi|670425885|ref|XP_008653564.1|//PREDICTED: uncharacterized protein LOC103633622 isoform X2 [Zea mays]
Zm00001d035162	-0.433853	0.399854	-0.60521	0.249082	-1.16392	0.00633265	-2.86005	1.94663e-15	-2.57239	6.62872e-10	-1.79577	1.5584e-05	1.96806	0.000558504	1.31179	0.0587318	0.0506499	0.0506499	-0.517932	0.311889	-0.313491	0.531027	-0.361229	0.407113	GO:0031224//intrinsic component of membrane	NA	NA	K14209//solute carrier family 36 (proton-coupled amino acid transporter);K15015//solute carrier family 32 (vesicular inhibitory amino acid transporter)	gi|226502680|ref|NP_001147827.1|//LHT1 [Zea mays]
Zm00001d034829	-1.53267	3.48485e-06	-0.902363	0.0441705	-1.15768	0.000510365	-1.69987	2.5376e-07	-2.19341	8.22964e-11	-1.8984	3.80343e-07	2.02921	3.15658e-08	0.882592	0.044531	1.02544	1.02544	-1.50987	0.000516899	-0.969803	0.020019	-0.631974	0.191156	GO:0005886//plasma membrane	GO:0005516//calmodulin binding	GO:0009737//response to abscisic acid	K06911//uncharacterized protein	gi|670358105|ref|XP_008647165.1|//PREDICTED: uncharacterized protein LOC100193073 isoform X2 [Zea mays];gi|670358109|ref|XP_008647260.1|//PREDICTED: uncharacterized protein LOC100193073 isoform X4 [Zea mays]
Zm00001d027708	-1.6761	1.18664e-09	-1.32799	0.00057562	-1.10529	0.000834205	-2.99212	7.05828e-22	-3.07962	3.18618e-22	-1.90298	4.49957e-06	0.189531	0.746393	0.579031	0.209811	-0.134893	-0.134893	-1.33154	1.12107e-06	-1.01781	0.00028233	-0.508778	0.0528058	NA	GO:0046872//metal ion binding	GO:0030001//metal ion transport	K03514//non-canonical poly(A) RNA polymerase PAPD5/7 [EC:2.7.7.19];K13412//calcium-dependent protein kinase [EC:2.7.11.1]	gi|414864859|tpg|DAA43416.1|//TPA: metal ion binding protein [Zea mays]
Zm00001d044906	-0.979277	0.00380687	-0.782559	0.047517	-1.00547	0.00153303	-1.41948	0.0177959	-2.04423	0.000141338	-1.92516	0.000727224	2.71905	2.06497e-08	2.37317	3.99108e-06	0.542587	0.542587	-1.77698	3.19386e-07	-1.46292	2.45349e-05	-0.871947	0.0127586	NA	GO:0000166//nucleotide binding;GO:0003824//catalytic activity	GO:0006950//response to stress;GO:0009694//jasmonic acid metabolic process	K05894//12-oxophytodienoic acid reductase [EC:1.3.1.42]	gi|806638816|ref|NP_001105905.2|//12-oxo-phytodienoic acid reductase 2 [Zea mays];gi|224034375|gb|ACN36263.1|//unknown [Zea mays]
Zm00001d048191	-1.21098	0.000499155	-1.14872	0.00310741	-1.6227	1.51269e-05	-1.92676	2.26216e-08	-1.69592	9.91824e-06	-1.97967	1.96128e-08	0.0653579	0.844235	-0.0815854	0.812436	-0.0109215	-0.0109215	-1.40663	3.76161e-06	-1.40603	1.67815e-06	-0.996256	0.00239806	GO:0031224//intrinsic component of membrane	NA	NA	NA	gi|670435944|ref|XP_008658582.1|//PREDICTED: membrane protein isoform X1 [Zea mays]
Zm00001d013003	-1.54767	1.23802e-10	-1.64325	3.57216e-09	-1.48596	1.14859e-07	-2.62301	1.13602e-13	-3.21462	4.10308e-57	-2.06996	8.7425e-09	-0.664042	0.338264	0.177856	0.802159	-0.964262	-0.964262	-1.12725	2.01306e-09	-1.06209	5.72694e-10	-0.695812	0.000271291	NA	GO:0003676//nucleic acid binding	NA	K12581//CCR4-NOT transcription complex subunit 7/8;K02437//glycine cleavage system H protein;K13126//polyadenylate-binding protein;K05941//glutathione gamma-glutamylcysteinyltransferase [EC:2.3.2.15];K01054//acylglycerol lipase [EC:3.1.1.23]	gi|413932661|gb|AFW67212.1|//putative NAC domain transcription factor superfamily protein [Zea mays]
Zm00001d042993	-0.485271	0.480719	-0.77525	0.208209	-1.07484	0.0468142	-2.17883	7.62558e-24	-2.0884	1.58165e-17	-2.09877	4.03744e-15	2.27067	7.59629e-08	0.95419	0.0939949	0.739403	0.739403	-0.632458	0.0916639	-0.48335	0.227721	-0.770718	0.0304122	NA	NA	NA	NA	gi|293331529|ref|NP_001168900.1|//uncharacterized protein LOC100382706 [Zea mays]
Zm00001d031189	-1.01407	0.017206	-1.20512	0.00702234	-1.04098	0.0261065	-2.12415	0.0308521	-2.74347	0.0121197	-2.15563	0.0437215	-0.516022	0.718997	-0.00927561	0.998257	-0.509135	-0.509135	-1.34255	0.00147623	-1.07634	0.00713246	-0.606851	0.218983	NA	NA	NA	NA	gi|670365517|ref|XP_008662564.1|//PREDICTED: uncharacterized protein LOC103640885 [Zea mays]
Zm00001d010520	-0.975837	0.000349508	-0.935009	0.00103279	-1.35248	2.49152e-06	-2.67194	1.558e-18	-2.58539	8.54359e-16	-2.18509	1.10361e-09	1.15398	0.0242635	1.21887	0.0205964	-0.357762	-0.357762	-0.957299	0.00940482	-0.551526	0.213694	-0.359179	0.46967	NA	GO:0016740//transferase activity	NA	K13508//glycerol-3-phosphate acyltransferase [EC:2.3.1.15]	gi|226509817|ref|NP_001146683.1|//uncharacterized protein LOC100280283 [Zea mays]
Zm00001d031796	-1.69396	1.18111e-12	-1.39892	0.0128633	-1.22712	0.00209307	-5.49632	9.47187e-25	-5.72905	1.35232e-26	-2.21469	0.000501383	-0.270375	0.799147	2.04856	0.000164913	-0.0856537	-0.0856537	-2.0292	1.82436e-07	-1.24201	0.00239889	-0.951094	0.0355512	NA	NA	NA	K09286//EREBP-like factor	gi|414869885|tpg|DAA48442.1|//TPA: putative AP2/EREBP transcription factor superfamily protein [Zea mays]
Zm00001d035631	-2.2353	0.0120091	-2.52948	0.00348545	-2.015	0.0324521	-1.67858	0.183791	-2.30727	0.0525392	-2.38306	0.0347863	0.797008	0.603337	1.56555	0.0831082	1.78478	1.78478	-1.89953	0.0660996	-1.29985	0.278396	-0.773148	0.607794	GO:0044464//cell part	NA	NA	NA	gi|670415035|ref|XP_008648635.1|//PREDICTED: cation/H(+) antiporter 20 [Zea mays]
Zm00001d039795	-0.360056	0.450683	-0.710615	0.057093	-1.08142	0.0110779	-2.71484	5.91649e-16	-3.03791	1.23018e-20	-2.3992	2.68493e-12	1.76273	0.0258275	-0.79969	0.603983	0.814108	0.814108	-0.768322	0.52425	-0.270934	0.833689	-0.536568	0.723992	NA	NA	NA	K14493//gibberellin receptor GID1 [EC:3.-.-.-];K17872//NADH:ubiquinone reductase (non-electrogenic) [EC:1.6.5.9];K20506//tuliposide A-converting enzyme [EC:4.2.99.22]	gi|414876276|tpg|DAA53407.1|//TPA: hypothetical protein ZEAMMB73_165603 [Zea mays];gi|670385791|ref|XP_008673695.1|//PREDICTED: probable carboxylesterase 15 [Zea mays]
Zm00001d025166	-1.2784	1.70145e-12	-1.19078	3.40983e-05	-1.15502	7.06019e-07	-3.02162	1.19543e-41	-3.47195	8.06146e-63	-2.40759	8.53256e-26	-0.221292	0.614452	-0.255427	0.549068	-0.74837	-0.74837	-1.16387	1.40797e-10	-1.06649	3.81343e-09	-0.925132	1.10262e-08	NA	GO:0046914//transition metal ion binding;GO:0003824//catalytic activity	GO:0008152//metabolic process	K18980//2-methylene-furan-3-one reductase [EC:1.3.1.105]	gi|219887123|gb|ACL53936.1|//unknown [Zea mays];gi|224034145|gb|ACN36148.1|//unknown [Zea mays]
Zm00001d030304	-1.19321	0.000151166	-0.954364	0.0184629	-1.14864	0.000342177	-4.42011	3.9413e-34	-4.76877	2.86473e-35	-2.40773	1.35633e-06	0.219534	0.751422	1.12561	0.0330719	0.128491	0.128491	-1.40394	8.75672e-09	-0.602372	0.0610273	-0.470585	0.168902	GO:0031410//cytoplasmic vesicle	NA	NA	K12173//BRCA1-A complex subunit BRE;K14297//nuclear pore complex protein Nup98-Nup96	gi|414868155|tpg|DAA46712.1|//TPA: putative thaumatin domain family protein [Zea mays];gi|414868156|tpg|DAA46713.1|//TPA: putative thaumatin domain family protein [Zea mays]
Zm00001d002435	-1.55478	0.0220753	-1.90057	0.00166381	-1.78392	0.00569764	-0.644425	0.723633	-0.645798	0.749252	-2.42861	0.0491543	2.00842	0.171572	0.363176	0.8327	0.569961	0.569961	-0.723002	0.42908	0.119022	0.91138	0.311976	0.759371	GO:0043231//intracellular membrane-bounded organelle;GO:0031224//intrinsic component of membrane;GO:0031967//organelle envelope	GO:0043169//cation binding;GO:0003824//catalytic activity	GO:0006091//generation of precursor metabolites and energy;GO:0032501//multicellular organismal process	K17893//ubiquinol oxidase [EC:1.10.3.11]	gi|226498802|ref|NP_001147743.1|//transposon protein [Zea mays]
Zm00001d006230	-2.06156	4.13861e-08	-2.28614	1.44434e-09	-1.49757	0.00270057	-2.90745	3.3518e-07	-3.4267	2.13688e-09	-2.43539	7.19596e-06	-0.637798	0.718997	-0.540474	0.757306	-0.632648	-0.632648	-1.88809	0.0438452	-2.90009	0.00122526	-1.33376	0.1848	GO:0044424//intracellular part	GO:0043169//cation binding;GO:0005515//protein binding;GO:0032559//adenyl ribonucleotide binding	GO:0044267//cellular protein metabolic process;GO:0006950//response to stress	K09503//DnaJ homolog subfamily A member 2	gi|670378902|ref|XP_008670357.1|//PREDICTED: dnaJ protein homolog 2-like [Zea mays]
Zm00001d004171	-2.48064	9.38242e-05	-2.49588	7.54345e-05	-2.00882	0.00225776	-2.58827	0.00412469	-2.61348	0.00403341	-2.43751	0.00753714	-1.02013	0.374794	-2.15841	0.0609131	-1.28874	-1.28874	-2.31387	9.04968e-06	-1.73801	0.000897934	-1.02508	0.0836638	GO:0043231//intracellular membrane-bounded organelle	GO:0016744//transferase activity, transferring aldehyde or ketonic groups	NA	K00615//transketolase [EC:2.2.1.1]	gi|670376885|ref|XP_008669591.1|//PREDICTED: LOW QUALITY PROTEIN: transketolase, chloroplastic-like [Zea mays]
Zm00001d042708	-2.25208	0.00200288	-4.33291	1.03408e-07	-2.00909	0.0172091	-2.69029	0.0130031	-1.742	0.122499	-2.59189	0.0162968	-3.72986	0.00416496	-1.47991	0.239259	-1.89162	-1.89162	-1.19175	0.309456	-1.07948	0.367278	-0.649252	0.640325	NA	NA	NA	K11267//sister chromatid cohesion protein PDS5	gi|414879506|tpg|DAA56637.1|//TPA: hypothetical protein ZEAMMB73_030731 [Zea mays];gi|992273794|gb|KXG33768.1|//hypothetical protein SORBI_003G369700 [Sorghum bicolor]
Zm00001d016441	-1.02556	0.109065	-1.05617	0.0968987	-1.4677	0.0167603	-0.670127	0.730334	-1.23959	0.2602	-2.66466	0.000811099	-0.461432	0.320217	-0.839032	0.0602289	-0.931698	-0.931698	0.489466	0.536576	0.564949	0.441193	0.663388	0.287737	GO:0043231//intracellular membrane-bounded organelle;GO:0009536//plastid	GO:0033855//nicotianamine aminotransferase activity;GO:0016846//carbon-sulfur lyase activity;GO:0008483//transaminase activity;GO:0048037//cofactor binding;GO:0030170//pyridoxal phosphate binding	GO:0008652//cellular amino acid biosynthetic process;GO:0000041//transition metal ion transport;GO:0006826//iron ion transport;GO:0010189//vitamin E biosynthetic process;GO:0006520//cellular amino acid metabolic process	K14271//nicotianamine aminotransferase [EC:2.6.1.80];K00815//tyrosine aminotransferase [EC:2.6.1.5]	gi|212720714|ref|NP_001132018.1|//nicotianamine aminotransferase 1 [Zea mays];gi|212275828|ref|NP_001130189.1|//uncharacterized protein LOC100191283 [Zea mays]
Zm00001d014102	-2.79409	0.00122362	-2.82473	0.00108698	-2.4169	0.00886462	-1.89425	0.174246	-1.95381	0.192751	-2.71454	0.0122909	-0.329848	0.857625	1.43656	0.283182	-0.576112	-0.576112	-2.52663	0.00279487	-2.33905	0.00625727	-1.10123	0.394602	GO:0031224//intrinsic component of membrane;GO:0031410//cytoplasmic vesicle	GO:0015142//tricarboxylic acid transmembrane transporter activity	GO:0006842//tricarboxylic acid transport	K13172//serine/arginine repetitive matrix protein 2;K14430//phosphate transporter	gi|670406523|ref|XP_008644816.1|//PREDICTED: putative transporter arsB isoform X1 [Zea mays]
Zm00001d052449	-1.85504	5.3204e-05	-1.64137	0.00104574	-2.1186	6.36569e-06	-1.55669	0.149526	-3.55738	0.000101574	-3.62032	6.11881e-05	0.364466	0.475328	1.05904	0.00298218	0.736936	0.736936	-2.7797	0.00106078	-2.86473	0.000770625	-1.69073	0.116226	NA	NA	NA	K13065//shikimate O-hydroxycinnamoyltransferase [EC:2.3.1.133]	gi|670398738|ref|XP_008679391.1|//PREDICTED: agmatine coumaroyltransferase-1-like [Zea mays]
Zm00001d034773	-0.246804	0.552439	-0.534742	0.247233	-1.08128	0.000450446	-2.10179	0.0976827	-7.45805	5.70829e-20	-6.02091	3.71375e-22	-1.84276	0.232865	-0.690889	0.684435	-0.850971	-0.850971	-2.63672	0.00486721	-0.799003	0.588161	-0.959264	0.455975	NA	GO:0008135//translation factor activity, nucleic acid binding;GO:0032561//guanyl ribonucleotide binding;GO:0017111//nucleoside-triphosphatase activity	GO:0006412//translation;GO:0009207//purine ribonucleoside triphosphate catabolic process	K03234//elongation factor 2	gi|226503399|ref|NP_001151465.1|//uncharacterized protein LOC100285098 [Zea mays];gi|734392696|gb|KHN27723.1|//Elongation factor 2 [Glycine soja]
Zm00001d029745	1.17417	0.0268704	1.45437	0.00148706	1.59187	0.00052687	2.38482	0.00208061	3.17656	1.5027e-06	3.58425	5.62167e-09	-1.50417	0.000225616	-0.143383	0.763191	0.163486	0.719796	0.236445	0.810891	1.13037	0.0161368	0.994514	0.0429679	NA	NA	NA	K13412//calcium-dependent protein kinase [EC:2.7.11.1]	gi|238010150|gb|ACR36110.1|//unknown [Zea mays];gi|212275151|ref|NP_001130557.1|//uncharacterized protein LOC100191656 [Zea mays]
Zm00001d020434	1.63134	0.00386802	2.51952	6.53952e-10	2.54563	1.64664e-09	1.94073	1.1735e-05	2.50261	1.27162e-12	2.78673	3.32237e-15	-1.14051	0.0143752	0.530106	0.237848	0.777785	0.0348685	0.404105	0.626062	1.1799	0.00843527	1.00466	0.0592432	NA	NA	NA	NA	gi|226505924|ref|NP_001144334.1|//uncharacterized protein LOC100277231 [Zea mays]
Zm00001d034892	1.79764	0.00517555	1.43817	0.0564514	1.7389	0.00970382	2.38113	1.83511e-06	2.55043	2.95947e-07	2.38601	1.05172e-05	-0.400228	0.535938	-0.0801983	0.911105	0.1349	0.825056	0.840649	0.191654	1.03141	0.0693287	0.947372	0.0944618	GO:0043231//intracellular membrane-bounded organelle	NA	NA	K17710//pentatricopeptide repeat domain-containing protein 1	gi|212274745|ref|NP_001130291.1|//salt-inducible protein [Zea mays]
Zm00001d009510	1.0744	0.00894675	0.980598	0.0620563	1.10841	0.0127462	1.89049	0.000125748	1.95196	6.90176e-05	2.04016	5.07008e-05	-0.249855	0.718997	0.0736725	0.921397	0.216183	0.719796	0.559651	0.113808	-0.00768051	0.998052	0.331983	0.471595	NA	GO:0008233//peptidase activity	NA	K00924;K02882//large subunit ribosomal protein L18Ae	gi|670428612|ref|XP_008655145.1|//PREDICTED: uncharacterized protein LOC100304289 isoform X1 [Zea mays]
Zm00001d030048	1.00234	0.00318633	0.998952	0.00217921	1.01729	0.00346931	1.37499	0.00361209	1.45049	0.00113029	1.55575	0.000449321	-0.576901	0.127168	0.061039	0.899426	0.184691	0.679045	0.381332	0.374032	-0.0621483	0.92448	0.277777	0.570024	GO:0043231//intracellular membrane-bounded organelle	GO:0019206//nucleoside kinase activity;GO:0016773//phosphotransferase activity, alcohol group as acceptor	GO:0019321//pentose metabolic process;GO:0006796//phosphate-containing compound metabolic process	K00856//adenosine kinase [EC:2.7.1.20]	gi|226532948|ref|NP_001141360.1|//uncharacterized protein LOC100273451 [Zea mays]
Zm00001d042367	1.14059	2.45158e-11	1.21829	7.18749e-15	1.15688	1.05988e-10	1.10117	0.011261	0.839791	0.076021	1.07088	0.0202134	0.0943233	0.770776	0.131847	0.71343	-0.065393	0.844529	0.241056	0.222627	0.192657	0.40199	0.258017	0.131172	NA	GO:0005488//binding	NA	K17285//selenium-binding protein 1	gi|239053195|ref|NP_001131338.2|//uncharacterized protein LOC100192654 [Zea mays]
Zm00001d029325	1.19306	3.06011e-05	0.964637	0.000633433	1.11961	8.77056e-05	1.18742	0.00157281	1.07923	0.000588089	1.0433	0.00353174	0.778769	0.032724	0.437635	0.31657	0.527915	0.182072	0.566409	0.100227	0.307838	0.489232	0.523948	0.103698	GO:0043231//intracellular membrane-bounded organelle	GO:0005488//binding	NA	K11294//nucleolin	gi|414866997|tpg|DAA45554.1|//TPA: ribonucleoprotein A [Zea mays]
Zm00001d003141	-1.51831	0.00389777	-1.20215	0.0503898	-1.44181	0.00814071	-1.72648	0.00148954	-1.46747	0.00617273	-1.34569	0.0114252	-0.438221	0.718997	-0.392463	0.729934	-0.433722	0.719796	NA	NA	NA	NA	0.201617	0.795806	GO:0043231//intracellular membrane-bounded organelle	NA	NA	K07374//tubulin alpha	gi|670444857|ref|XP_008662762.1|//PREDICTED: uncharacterized protein LOC103641175 [Zea mays];gi|670380978|ref|XP_008671209.1|//PREDICTED: tubulin alpha chain-like [Zea mays]
Zm00001d025933	-1.51866	2.9481e-05	-0.766984	0.0448368	-1.12026	0.002937	-2.33342	1.23581e-10	-1.37346	0.000642046	-1.53493	0.000334153	-0.356913	0.433283	-0.412922	0.391316	-0.481705	0.29139	-0.882047	0.0100835	-0.695248	0.0514495	-0.837076	0.00968266	NA	NA	NA	K13667//protein glucosyltransferase [EC:2.4.1.-]	gi|670442572|ref|XP_008661642.1|//PREDICTED: uncharacterized protein LOC100274204 isoform X1 [Zea mays];gi|226509990|ref|NP_001142048.1|//uncharacterized protein LOC100274204 [Zea mays];gi|992164893|gb|KXG26784.1|//hypothetical protein SORBI_006G159800 [Sorghum bicolor]
Zm00001d007623	-5.22227	9.14012e-23	-2.4949	0.0133498	-2.89847	5.9875e-14	-3.00411	9.23817e-06	-0.494926	0.69889	-1.67202	0.0236423	2.73187	0.0181768	3.24107	0.00201395	2.85409	0.0109951	-0.128142	0.946837	-0.206351	0.90963	0.784462	0.588842	NA	GO:0016787//hydrolase activity;GO:0003824//catalytic activity	GO:0044238//primary metabolic process;GO:0006629//lipid metabolic process	K03006//DNA-directed RNA polymerase II subunit RPB1 [EC:2.7.7.6];K00430//peroxidase [EC:1.11.1.7];K13412//calcium-dependent protein kinase [EC:2.7.11.1];K16815//calcium-independent phospholipase A2-gamma	gi|414591735|tpg|DAA42306.1|//TPA: patatin T5 [Zea mays];gi|414591731|tpg|DAA42302.1|//TPA: hypothetical protein ZEAMMB73_996038 [Zea mays]
Zm00001d025911	-1.27493	0.00179748	-0.970565	0.0191542	-1.33667	0.00136769	-2.34402	7.01947e-08	-1.93419	0.000497217	-1.69382	8.86369e-05	0.140669	0.861944	0.354252	0.662334	-0.00464466	0.997248	-0.183868	0.845788	0.272605	0.783517	0.152531	0.864884	NA	NA	NA	K20241//WD repeat-containing protein 44	gi|670446366|ref|XP_008663404.1|//PREDICTED: WD repeat-containing protein 44-like isoform X1 [Zea mays];gi|514802844|ref|XP_004976314.1|//PREDICTED: WD repeat-containing protein 44-like isoform X2 [Setaria italica];gi|670446368|ref|XP_008663405.1|//PREDICTED: WD repeat-containing protein 44-like isoform X2 [Zea mays]
Zm00001d040076	-1.15985	0.00317172	-0.893075	0.00775972	-1.14336	0.00114297	-1.49503	0.000179228	-1.35766	0.000466505	-1.72222	6.20504e-05	-0.368601	0.473765	-0.598683	0.224321	-0.406819	0.446609	-0.818098	0.154383	-0.235294	0.802356	-0.438466	0.52929	GO:0044464//cell part	NA	GO:0006658//phosphatidylserine metabolic process;GO:0006659//phosphatidylserine biosynthetic process	K08730//phosphatidylserine synthase 2 [EC:2.7.8.29]	gi|219363573|ref|NP_001136592.1|//uncharacterized protein LOC100216715 [Zea mays];gi|414876598|tpg|DAA53729.1|//TPA: hypothetical protein ZEAMMB73_965010 [Zea mays];gi|670382957|ref|XP_008672257.1|//PREDICTED: hypothetical protein isoform X2 [Zea mays]
Zm00001d032855	-1.0785	0.0200587	-0.980784	0.0354921	-1.22434	0.00890567	-1.99624	1.60554e-06	-1.50523	0.00041732	-1.75306	0.0013178	0.258027	0.718997	0.106721	0.88963	-0.0445664	0.960725	-0.625286	0.314796	-0.320701	0.692926	-0.207503	0.795806	GO:0031410//cytoplasmic vesicle	NA	NA	K05681//ATP-binding cassette, subfamily G (WHITE), member 2	gi|670367076|ref|XP_008664919.1|//PREDICTED: ABC transporter G family member 28-like [Zea mays];gi|414871283|tpg|DAA49840.1|//TPA: hypothetical protein ZEAMMB73_545355 [Zea mays];gi|414871285|tpg|DAA49842.1|//TPA: hypothetical protein ZEAMMB73_545355 [Zea mays]
Zm00001d042551	-2.5815	2.11069e-05	-2.33687	3.62631e-05	-2.44824	3.6446e-05	-2.211	9.92898e-07	-1.76246	4.20787e-05	-1.85503	7.85181e-05	-0.0733376	0.936714	-2.42413	0.00323458	-1.3655	0.0578955	-0.138027	0.865417	-0.639407	0.276558	-0.807449	0.15298	NA	GO:0005524//ATP binding;GO:0032559//adenyl ribonucleotide binding;GO:0016301//kinase activity;GO:0004672//protein kinase activity	GO:0006464//cellular protein modification process;GO:0006468//protein phosphorylation	K04424//sterile alpha motif and leucine zipper containing kinase AZK [EC:2.7.11.25];K06272//integrin-linked kinase [EC:2.7.11.1]	gi|670384647|ref|XP_008673154.1|//PREDICTED: uncharacterized LOC100383049 isoform X1 [Zea mays];gi|670384651|ref|XP_008673156.1|//PREDICTED: uncharacterized LOC100383049 isoform X2 [Zea mays]
Zm00001d039858	-1.32578	0.0447402	-1.08768	0.121224	-1.43327	0.0334022	-2.61636	3.44411e-08	-2.29321	3.83216e-08	-2.01554	8.54707e-06	1.04863	0.250235	-0.142672	0.915492	0.441104	0.70997	-1.4532	0.108637	-1.06694	0.252322	-0.71303	0.475837	NA	NA	NA	NA	gi|670383521|ref|XP_008672564.1|//PREDICTED: uncharacterized protein LOC100275570 isoform X1 [Zea mays]
Zm00001d010131	-1.22327	0.000518972	-1.1147	0.000466627	-1.40656	0.00019218	-1.93064	0.0479576	-1.2825	0.203313	-2.15223	0.017962	0.888996	0.417505	2.16047	0.00376545	1.05794	0.312837	-0.0450489	0.990615	0.557376	0.718775	0.275666	0.849888	NA	NA	NA	K14794//ribosomal RNA-processing protein 12;K12309//beta-galactosidase [EC:3.2.1.23]	gi|670431172|ref|XP_008656238.1|//PREDICTED: protein TRANSPARENT TESTA 1-like [Zea mays]
Zm00001d022262	-1.29452	0.0028633	-0.847566	0.0769177	-1.42107	0.00280585	-2.30765	4.77281e-18	-3.36836	4.85532e-39	-2.22293	4.17014e-11	4.73106	1.51593e-09	3.39972	0.000185352	2.30519	0.0410437	1.77517	0.0263806	1.86133	0.0142332	1.76671	0.0279499	GO:0031410//cytoplasmic vesicle	GO:0005506//iron ion binding;GO:0016491//oxidoreductase activity	GO:0008152//metabolic process	K15639//PHYB activation tagged suppressor 1 [EC:1.14.-.-]	gi|226499842|ref|NP_001140247.1|//putative cytochrome P450 superfamily protein [Zea mays]
Zm00001d031785	-2.54662	0.00115724	-3.21103	7.79438e-05	-3.18376	9.16547e-05	-3.00431	0.000111879	-2.85131	0.000204569	-2.24954	0.00304901	-0.477423	0.795269	-0.670938	0.726181	-1.2597	0.432231	-1.14307	0.316295	-2.00046	0.0383247	-1.21076	0.299353	NA	NA	NA	K04733//interleukin-1 receptor-associated kinase 4 [EC:2.7.11.1];K00276//primary-amine oxidase [EC:1.4.3.21];K04730//interleukin-1 receptor-associated kinase 1 [EC:2.7.11.1]	gi|670366108|ref|XP_008664520.1|//PREDICTED: G-type lectin S-receptor-like serine/threonine-protein kinase At2g19130 [Zea mays]
Zm00001d020915	-1.49953	3.44522e-06	-0.89557	0.0310279	-1.00559	0.010805	-2.44135	2.45271e-18	-2.57924	2.12558e-18	-2.43703	8.80508e-13	0.00155158	0.999711	0.330345	0.636838	-0.0819611	0.908241	-0.973018	0.0281332	-0.408324	0.500155	-0.724649	0.0977633	NA	NA	NA	K06911//uncharacterized protein	gi|212721980|ref|NP_001131616.1|//uncharacterized protein LOC100192968 [Zea mays]
Zm00001d003451	-2.71694	8.44278e-06	-2.5096	3.78199e-05	-2.20616	0.000247726	-2.70291	0.0201377	-1.43176	0.350091	-2.57881	0.0252496	-0.0213069	0.995198	-0.87528	0.575936	-0.0246035	0.993691	-0.651882	0.686414	0.310505	0.835051	-0.0348923	0.996694	GO:0043231//intracellular membrane-bounded organelle	GO:0001071//nucleic acid binding transcription factor activity	GO:0010467//gene expression	K14514//ethylene-insensitive protein 3	gi|226506874|ref|NP_001142285.1|//uncharacterized protein LOC100274454 [Zea mays]
Zm00001d014166	-1.04438	0.00778834	-1.68548	1.10157e-06	-1.4897	0.000438249	-3.64153	5.82716e-09	-2.70782	1.14768e-05	-2.59053	0.000133914	2.3765	4.14221e-07	1.38491	0.0107729	0.0944248	0.903515	-0.729215	0.359808	-1.44362	0.0348337	-1.29723	0.0556217	GO:0043231//intracellular membrane-bounded organelle;GO:0031224//intrinsic component of membrane	GO:0046873//metal ion transmembrane transporter activity;GO:0032559//adenyl ribonucleotide binding;GO:0019829//cation-transporting ATPase activity	GO:0009206//purine ribonucleoside triphosphate biosynthetic process;GO:0006816//calcium ion transport	K01537//Ca2+-transporting ATPase [EC:3.6.3.8]	gi|670406585|ref|XP_008644843.1|//PREDICTED: putative calcium-transporting ATPase 13, plasma membrane-type [Zea mays]
Zm00001d036965	-2.17139	4.10159e-07	-2.70792	6.58471e-11	-3.27263	1.43221e-16	-2.63146	2.13438e-07	-2.68582	1.03672e-07	-2.60352	1.40413e-07	1.47802	0.00100238	2.51835	7.36016e-13	1.85709	3.01133e-06	-0.344404	0.574526	-1.0328	0.0162214	-0.810591	0.190915	GO:0031224//intrinsic component of membrane;GO:0016020//membrane;GO:0016021//integral component of membrane;GO:0005886//plasma membrane	GO:0046915//transition metal ion transmembrane transporter activity;GO:0046873//metal ion transmembrane transporter activity;GO:0005375//copper ion transmembrane transporter activity;GO:0005385//zinc ion transmembrane transporter activity;GO:0005381//iron ion transmembrane transporter activity	GO:0035434//copper ion transmembrane transport;GO:0034755//iron ion transmembrane transport;GO:0010043//response to zinc ion;GO:0009624//response to nematode;GO:0006829//zinc ion transport;GO:0071577//zinc ion transmembrane transport	K14709//solute carrier family 39 (zinc transporter), member 1/2/3	gi|413943839|gb|AFW76488.1|//hypothetical protein ZEAMMB73_861481 [Zea mays];gi|226492732|ref|NP_001147729.1|//uncharacterized protein LOC100281339 [Zea mays];gi|670413216|ref|XP_008647795.1|//PREDICTED: LOC100281339 isoform X1 [Zea mays]
Zm00001d014422	-1.21505	4.16636e-06	-0.983604	0.0119478	-1.17503	6.51882e-06	-3.24618	3.17141e-21	-3.75311	2.25879e-24	-2.63275	8.13789e-16	1.14694	0.0190897	0.899414	0.0992023	0.627255	0.302429	-0.413679	0.377585	-0.733583	0.0576704	-0.433709	0.364399	NA	NA	NA	K11446//histone demethylase JARID1 [EC:1.14.11.-]	gi|670406766|ref|XP_008644904.1|//PREDICTED: lysine-specific demethylase 5C-like isoform X2 [Zea mays];gi|670406762|ref|XP_008644901.1|//PREDICTED: lysine-specific demethylase 5A-like isoform X1 [Zea mays]
Zm00001d026102	-2.10472	0.0327144	-1.62606	0.139145	-2.24537	0.0254561	-3.45016	0.00207627	-3.67023	0.00171424	-3.26543	0.00284615	-0.673286	0.718997	-0.0478962	0.991611	-1.17313	0.46365	NA	NA	NA	NA	NA	NA	NA	NA	NA	NA	gi|670446558|ref|XP_008663483.1|//PREDICTED: aluminum-activated malate transporter 10-like [Zea mays]
Zm00001d029519	0.815617	0.0832792	1.44314	4.85775e-06	1.46171	6.59277e-06	2.56181	2.2948e-05	3.58415	3.79205e-15	4.30564	6.94857e-22	-1.58434	0.0238087	-1.58334	0.045503	-0.105648	0.891338	-0.74876	0.0152223	-0.118031	0.807738	0.0654951	0.890926	NA	GO:0005506//iron ion binding;GO:0016491//oxidoreductase activity	GO:0051501//diterpene phytoalexin metabolic process	K16085//9beta-pimara-7,15-diene oxidase [EC:1.14.13.144];K00512//steroid 17alpha-monooxygenase / 17alpha-hydroxyprogesterone aldolase [EC:1.14.14.19 4.1.2.30]	gi|226530918|ref|NP_001140932.1|//putative cytochrome P450 superfamily protein [Zea mays]
Zm00001d011833	0.819052	0.251623	1.17128	0.0197536	1.9133	2.94164e-05	2.3673	0.000893597	3.74389	4.48961e-14	3.72295	1.6329e-11	-1.93637	4.80168e-05	-0.046361	0.941701	0.547095	0.139941	-0.625493	0.259483	-0.150071	0.827206	0.302054	0.620304	GO:0043231//intracellular membrane-bounded organelle;GO:0034357//photosynthetic membrane	GO:0000166//nucleotide binding;GO:0050662//coenzyme binding;GO:0008937//ferredoxin-NAD(P) reductase activity	GO:0006091//generation of precursor metabolites and energy	K02641//ferredoxin--NADP+ reductase [EC:1.18.1.2]	gi|926234402|ref|NP_001149023.2|//ferredoxin--NADP reductase, leaf isozyme [Zea mays]
Zm00001d034897	0.576336	0.288067	1.25322	0.000265596	1.16418	0.00258893	2.71777	2.3726e-07	3.39323	5.46184e-15	3.3525	9.90009e-13	-1.42976	4.06691e-06	-0.136575	0.739742	0.023384	0.963746	-0.246705	0.612329	0.275179	0.45499	-0.0517552	0.90983	GO:0043231//intracellular membrane-bounded organelle	NA	NA	NA	gi|414874019|tpg|DAA52576.1|//TPA: plastid-specific 30S ribosomal protein 1 [Zea mays]
Zm00001d051453	0.49247	0.525139	1.47583	0.000288281	1.50292	0.000426632	2.1894	0.00739644	3.43226	4.39362e-08	3.29312	5.16653e-07	-2.94627	3.19e-13	-0.967657	0.00743149	-1.02833	0.0044327	0.97584	0.00395152	0.925521	0.00762311	0.878855	0.00958633	GO:0043231//intracellular membrane-bounded organelle	NA	NA	NA	gi|998613829|ref|NP_001144961.2|//uncharacterized protein LOC100278102 [Zea mays]
Zm00001d027999	1.13135	0.211721	2.28846	0.000126788	2.54374	4.86633e-06	2.7444	0.00047115	3.10504	3.00762e-05	3.14956	1.8682e-05	-2.38491	0.00225141	-1.56346	0.0368259	-0.937937	0.190971	0.427527	0.796678	1.40044	0.0806073	1.48028	0.0593876	GO:0043231//intracellular membrane-bounded organelle;GO:0031224//intrinsic component of membrane;GO:0016021//integral component of membrane;GO:0009507//chloroplast	GO:0016765//transferase activity, transferring alkyl or aryl (other than methyl) groups;GO:0004659//prenyltransferase activity	GO:0009772//photosynthetic electron transport in photosystem II;GO:0010236//plastoquinone biosynthetic process;GO:0042372//phylloquinone biosynthetic process	K02548//1,4-dihydroxy-2-naphthoate octaprenyltransferase [EC:2.5.1.74 2.5.1.-]	gi|223943843|gb|ACN26005.1|//unknown [Zea mays]
Zm00001d024507	1.40419	0.0875069	1.79529	0.0111843	2.2607	0.000346507	1.70916	0.0652425	2.77365	2.39549e-05	3.11633	4.5952e-07	-0.758716	0.458164	0.206521	0.837573	0.752651	0.308273	-0.545398	0.576977	0.000191011	0.999806	0.412514	0.668788	GO:0009507//chloroplast	GO:0003899//DNA-directed RNA polymerase activity;GO:0003677//DNA binding;GO:0016987//sigma factor activity;GO:0003700//sequence-specific DNA binding transcription factor activity	GO:0006355//regulation of transcription, DNA-templated;GO:0009416//response to light stimulus;GO:0006351//transcription, DNA-templated;GO:0006352//DNA-templated transcription, initiation	K03086//RNA polymerase primary sigma factor	gi|985567474|ref|NP_001306691.1|//RNA polymerase sigma factor sigA [Zea mays]
Zm00001d004672	1.43376	0.223949	2.7847	0.00499371	2.65891	0.00743665	2.39488	0.0624793	4.02059	0.000285957	3.10013	0.00523924	0.815236	0.675208	1.52829	0.337689	1.77872	0.240233	0.53518	0.75782	0.835147	0.564334	1.07299	0.38574	NA	NA	NA	NA	gi|226509813|ref|NP_001142958.1|//uncharacterized protein LOC100275409 [Zea mays]
Zm00001d043786	1.79395	0.100933	2.59576	0.00432721	2.76828	0.00151611	1.45857	0.334695	2.79241	0.0109418	2.96219	0.00248696	0.268406	0.883081	1.20657	0.418768	1.79541	0.132104	-1.62716	0.000349356	-1.47257	0.000379899	-1.48044	0.00031917	NA	NA	NA	NA	gi|293334547|ref|NP_001168459.1|//putative domain of unknown function (DUF827) family [Zea mays]
Zm00001d017639	2.35324	0.0109066	3.27818	1.53315e-05	2.91507	0.000317986	2.38399	0.0271438	2.76471	0.00372063	2.92392	0.00236881	2.34056	0.00877959	-0.17161	0.924793	0.809947	0.572311	NA	NA	NA	NA	NA	NA	NA	GO:0043167//ion binding;GO:0016798//hydrolase activity, acting on glycosyl bonds	GO:0044238//primary metabolic process	NA	gi|413938280|gb|AFW72831.1|//chitinase 1 [Zea mays]
Zm00001d018234	2.02545	0.0595845	2.48703	0.0119798	2.35801	0.0194299	2.03972	0.0770539	2.92775	0.0024341	2.65617	0.00608198	-0.0775671	0.972919	1.96766	0.0880432	1.90031	0.0937804	0.226016	0.894335	0.395879	0.807738	0.874657	0.462632	NA	NA	NA	NA	gi|226504496|ref|NP_001143317.1|//uncharacterized protein LOC100275888 [Zea mays]
Zm00001d028409	1.00819	0.360074	1.82686	0.0133575	1.93648	0.0118292	1.87389	0.0181524	2.76582	5.42902e-06	2.50808	0.000240082	-0.880033	0.42156	0.159646	0.869442	0.613479	0.440371	0.166231	0.921711	0.609813	0.677647	1.4508	0.0833222	NA	NA	NA	K04077//chaperonin GroEL	gi|670362751|ref|XP_008653444.1|//PREDICTED: ruBisCO large subunit-binding protein subunit beta, chloroplastic-like [Zea mays]
Zm00001d032083	2.64277	0.00699326	3.92671	5.33704e-06	2.84946	0.00241937	2.46351	0.0506404	3.22314	0.000141623	2.44247	0.00613382	-0.967729	0.202107	0.909287	0.154712	0.821276	0.205432	0.198624	0.810891	NA	NA	0.201617	0.795806	NA	GO:0005515//protein binding;GO:0008168//methyltransferase activity	GO:0006730//one-carbon metabolic process	K13262//isoflavone-7-O-methyltransferase [EC:2.1.1.150];K16040//trans-resveratrol di-O-methyltransferase [EC:2.1.1.240];K13230//2,4,7-trihydroxy-1,4-benzoxazin-3-one-glucoside 7-O-methyltransferase [EC:2.1.1.241];K13259//2,7,4'-trihydroxyisoflavanone 4'-O-methyltransferase / isoflavone 4'-O-methyltransferase [EC:2.1.1.212 2.1.1.46]	gi|226499800|ref|NP_001146259.1|//uncharacterized protein LOC100279833 [Zea mays]
Zm00001d039197	1.27259	0.22947	2.28548	0.00136722	1.87824	0.02191	1.61656	0.0766437	2.84206	2.25372e-05	2.40147	0.00209601	-2.76793	2.95376e-08	-1.29038	0.00655752	-1.48329	0.000569753	-0.147258	0.895409	-0.0347653	0.984714	0.21893	0.795806	GO:0043231//intracellular membrane-bounded organelle	NA	NA	K07735//putative transcriptional regulator	gi|226497064|ref|NP_001141383.1|//uncharacterized protein LOC100273474 [Zea mays]
Zm00001d021334	1.1441	0.318722	2.43679	0.000503577	2.68655	5.53144e-05	1.83361	0.0525675	2.22423	0.00384419	2.34126	0.00289285	-1.80146	0.00896761	-1.21294	0.0807279	0.0028557	0.997667	-0.672726	0.428579	-0.337875	0.756919	-0.156667	0.879381	GO:0043231//intracellular membrane-bounded organelle	GO:0015036//disulfide oxidoreductase activity	GO:0019725//cellular homeostasis;GO:0018904//ether metabolic process	K03671//thioredoxin 1	gi|194702802|gb|ACF85485.1|//unknown [Zea mays]
Zm00001d025616	0.927396	0.0135697	1.23877	0.000128211	1.34689	1.88605e-06	1.85891	3.96077e-10	2.02817	4.36975e-16	2.22376	3.54311e-16	-1.12417	1.35407e-05	0.0959489	0.810366	0.157274	0.636107	0.784768	0.014035	0.772954	0.0137877	0.755302	0.00856705	GO:0043231//intracellular membrane-bounded organelle;GO:0030529//ribonucleoprotein complex	GO:0005198//structural molecule activity	GO:0010467//gene expression	K19032//30S ribosomal protein 3	gi|212722148|ref|NP_001132530.1|//plastid-specific 30S ribosomal protein 3 [Zea mays]
Zm00001d013277	2.25223	0.00493511	2.68955	0.000233561	2.87324	4.82511e-05	1.48208	0.190246	2.23092	0.0114207	2.11748	0.0216803	-0.571319	0.562551	0.681543	0.369832	0.554175	0.481587	0.786321	0.472378	1.1055	0.212573	1.13392	0.186259	NA	NA	NA	K05909//laccase [EC:1.10.3.2];K08248//mandelonitrile lyase [EC:4.1.2.10];K10738//DNA helicase MCM9 [EC:3.6.4.12];K18195//rhamnogalacturonan endolyase [EC:4.2.2.23];K13171//serine/arginine repetitive matrix protein 1;K01490//AMP deaminase [EC:3.5.4.6];K13412//calcium-dependent protein kinase [EC:2.7.11.1];K14325//RNA-binding protein with serine-rich domain 1;K13172//serine/arginine repetitive matr…	gi|670405758|ref|XP_008644512.1|//PREDICTED: photosystem II D1 precursor processing protein PSB27-H2, chloroplastic [Zea mays];gi|960453119|ref|XP_010229465.2|//PREDICTED: uncharacterized protein LOC100827823 [Brachypodium distachyon]
Zm00001d002490	1.03805	0.162174	1.39091	0.0177831	1.57845	0.00801178	1.44694	0.0492751	2.16776	0.00010553	2.03582	0.000568256	0.575609	0.614005	0.570834	0.62194	0.324685	0.774603	0.362969	0.736192	0.318815	0.760011	0.222854	0.801119	GO:0030529//ribonucleoprotein complex	GO:0005488//binding	NA	K13126//polyadenylate-binding protein	gi|226499642|ref|NP_001147738.1|//plastid-specific 30S ribosomal protein 2 [Zea mays]
Zm00001d042526	0.955919	0.0171397	1.24856	0.000187658	1.34973	0.00025281	1.45254	0.000618499	2.13578	3.78448e-11	2.01966	1.00862e-07	-0.359235	0.446357	0.273449	0.563371	0.847363	0.00998673	-0.623238	0.114764	-0.039142	0.952202	0.21875	0.685567	NA	NA	NA	K15292//syntaxin-binding protein 1;K14325//RNA-binding protein with serine-rich domain 1;K02184//formin 2	gi|308080550|ref|NP_001183194.1|//uncharacterized protein LOC100501574 [Zea mays]
Zm00001d043970	1.59797	0.0645455	1.99872	0.00722846	2.11774	0.00428641	1.33588	0.127918	2.01186	0.00339013	1.9787	0.0102443	-1.99818	0.0604557	0.23557	0.828307	0.132992	0.899248	0.565239	0.712706	0.799656	0.499424	0.613681	0.647018	GO:0043231//intracellular membrane-bounded organelle	GO:0016833//oxo-acid-lyase activity	GO:0009233//menaquinone metabolic process	K01661//naphthoate synthase [EC:4.1.3.36]	gi|259490362|ref|NP_001159194.1|//uncharacterized protein LOC100304279 [Zea mays]
Zm00001d045804	1.07845	0.0177348	1.30064	0.00131157	1.41979	0.000743237	2.25239	0.000162586	2.49756	6.8609e-06	1.95517	0.00253957	-0.261864	0.60559	0.135483	0.781452	0.13008	0.789226	1.25482	0.00301675	0.557974	0.408292	0.968383	0.0403412	GO:0044464//cell part;GO:0005622//intracellular	GO:0046914//transition metal ion binding;GO:0008270//zinc ion binding;GO:0003676//nucleic acid binding	NA	K12135//zinc finger protein CONSTANS	gi|413953753|gb|AFW86402.1|//CCT motif family protein [Zea mays];gi|670436020|ref|XP_008658624.1|//PREDICTED: LOC100282916 isoform X3 [Zea mays];gi|670436018|ref|XP_008658623.1|//PREDICTED: LOC100282916 isoform X2 [Zea mays];gi|670436014|ref|XP_008658621.1|//PREDICTED: LOC100282916 isoform X1 [Zea mays]
Zm00001d014204	1.11558	0.0675403	1.64085	0.000531915	1.4793	0.00520151	0.421129	0.806307	1.64607	0.0379625	1.93693	0.00701989	-1.4622	0.351558	-0.406488	0.788464	-0.467302	0.765466	0.352368	0.810891	0.993133	0.357719	1.249	0.174574	NA	GO:0003824//catalytic activity	GO:0008152//metabolic process	NA	gi|670404273|ref|XP_008643789.1|//PREDICTED: oxidoreductase isoform X1 [Zea mays]
Zm00001d049494	1.23532	0.112556	1.99639	0.000637094	2.0977	0.000122065	0.998843	0.193284	2.0137	2.56788e-05	1.93283	0.000124461	-0.664843	0.405742	0.292748	0.72409	0.940718	0.0974536	0.379392	0.795315	0.954566	0.277514	0.768492	0.433471	NA	NA	GO:0006351//transcription, DNA-templated	K03086//RNA polymerase primary sigma factor	gi|670395791|ref|XP_008678254.1|//PREDICTED: RNA polymerase sigma factor sigA isoform X2 [Zea mays]
Zm00001d044208	0.708824	0.237597	1.17545	0.00737484	1.57338	0.000139781	1.14232	0.101065	1.77492	0.000919883	1.87327	0.00305337	-0.593324	0.239643	-0.105228	0.863229	0.32474	0.531339	0.102522	0.898385	0.55514	0.27563	0.727195	0.084639	NA	GO:0032559//adenyl ribonucleotide binding;GO:0042623//ATPase activity, coupled	NA	K17679//ATP-dependent RNA helicase MSS116, mitochondrial [EC:3.6.4.13]	gi|670389995|ref|XP_008675356.1|//PREDICTED: DEAD-box ATP-dependent RNA helicase 25-like [Zea mays]
Zm00001d052682	0.493588	0.253472	1.22962	9.10991e-05	1.4972	4.45089e-09	1.00075	0.0281752	1.57866	8.42564e-06	1.75854	3.39996e-06	-1.13532	0.00582671	0.503298	0.212711	0.744072	0.0272007	0.535467	0.109751	0.801095	0.000791343	0.956272	0.000162631	NA	NA	NA	NA	gi|413925035|gb|AFW64967.1|//hypothetical protein ZEAMMB73_666367 [Zea mays]
Zm00001d040245	1.9822	5.60405e-06	2.59342	1.23847e-09	2.49591	2.91942e-10	0.933347	0.171178	1.99702	0.000200687	1.74041	0.00239938	1.64696	0.00972245	0.620372	0.542129	0.801401	0.379565	0.830222	0.252066	0.66266	0.422183	0.0840209	0.941799	GO:0044464//cell part	GO:0004866//endopeptidase inhibitor activity	GO:0006950//response to stress	NA	gi|162457877|ref|NP_001105983.1|//uncharacterized protein LOC100037813 precursor [Zea mays]
Zm00001d023426	1.1057	4.467e-05	1.37426	7.52816e-09	1.39976	4.5445e-08	0.95691	0.0265398	2.00387	3.69312e-11	1.64125	9.60886e-08	0.273339	0.477678	0.590412	0.0581956	0.642311	0.0273909	-0.0285034	0.968111	0.209189	0.619069	0.0851491	0.843215	GO:0043231//intracellular membrane-bounded organelle	NA	NA	K00726//alpha-1,3-mannosyl-glycoprotein beta-1,2-N-acetylglucosaminyltransferase [EC:2.4.1.101]	gi|226491910|ref|NP_001141162.1|//uncharacterized protein LOC100273248 [Zea mays];gi|670442706|ref|XP_008661719.1|//PREDICTED: uncharacterized protein LOC100275960 isoform X2 [Zea mays];gi|670442704|ref|XP_008661717.1|//PREDICTED: uncharacterized protein LOC100275960 isoform X1 [Zea mays]
Zm00001d031997	1.06528	0.0734447	1.53291	0.000862236	1.59213	0.000716073	1.14782	0.0371278	1.78743	2.37323e-06	1.63184	0.000361882	0.0937859	0.872865	0.356586	0.556495	0.502585	0.334987	0.617234	0.434758	0.294391	0.804398	0.78932	0.232858	GO:0043231//intracellular membrane-bounded organelle	NA	NA	K19073//divinyl chlorophyllide a 8-vinyl-reductase [EC:1.3.1.75]	gi|212275372|ref|NP_001130931.1|//uncharacterized protein LOC100192036 [Zea mays]
Zm00001d035115	0.87463	0.144404	1.13149	0.030716	1.16032	0.0319644	0.846085	0.241351	2.33184	1.55872e-07	1.59609	0.00303453	0.940999	0.279401	0.618208	0.541583	0.677859	0.483696	0.770062	0.3646	0.0225368	0.996986	0.388557	0.737345	GO:0044464//cell part;GO:0005886//plasma membrane	GO:0015291//secondary active transmembrane transporter activity;GO:0015137//citrate transmembrane transporter activity;GO:0015238//drug transmembrane transporter activity;GO:0015297//antiporter activity;GO:0022857//transmembrane transporter activity	GO:0006810//transport;GO:0006879//cellular iron ion homeostasis;GO:0015893//drug transport;GO:0015746//citrate transport;GO:0006855//drug transmembrane transport	K20456//oxysterol-binding protein 1	gi|413941733|gb|AFW74382.1|//hypothetical protein ZEAMMB73_725592 [Zea mays];gi|720004184|ref|XP_010257243.1|//PREDICTED: MATE efflux family protein 1 [Nelumbo nucifera];gi|222159951|gb|ACM47309.1|//MATE1 [Zea mays];gi|413941732|gb|AFW74381.1|//MATE1 [Zea mays];gi|222612590|gb|EEE50722.1|//hypothetical protein OsJ_31020 [Oryza sativa Japonica Group]
Zm00001d017467	1.48905	8.69319e-21	1.21353	1.46893e-16	1.04479	8.57779e-11	1.87918	9.16358e-09	1.62442	3.1011e-07	1.53145	6.06354e-06	1.06103	2.06555e-07	0.731683	0.00053972	0.732318	5.3491e-05	0.8336	2.88342e-06	0.707221	0.00023463	0.885594	6.99585e-08	GO:0043231//intracellular membrane-bounded organelle;GO:0043234//protein complex;GO:0009570//chloroplast stroma;GO:0009316//3-isopropylmalate dehydratase complex	GO:0016836//hydro-lyase activity;GO:0003861//3-isopropylmalate dehydratase activity	GO:0009098//leucine biosynthetic process;GO:0006551//leucine metabolic process;GO:0009651//response to salt stress	K01704//3-isopropylmalate/(R)-2-methylmalate dehydratase small subunit [EC:4.2.1.33 4.2.1.35]	gi|670404434|ref|XP_008643878.1|//PREDICTED: 3-isopropylmalate dehydratase small subunit 2 isoform X1 [Zea mays];gi|226508518|ref|NP_001152605.1|//3-isopropylmalate dehydratase small subunit 2 [Zea mays]
Zm00001d033473	1.16592	0.0500567	1.76353	7.92311e-05	1.47966	0.00328282	0.943007	0.101307	1.75481	1.80655e-06	1.52109	0.00171203	-1.12632	0.0735341	0.245817	0.726181	0.500965	0.377275	-0.356635	0.65225	-0.202012	0.807738	0.120191	0.879182	GO:0043231//intracellular membrane-bounded organelle;GO:0009507//chloroplast	GO:0003723//RNA binding	GO:0006353//DNA-templated transcription, termination;GO:0006355//regulation of transcription, DNA-templated	K13171//serine/arginine repetitive matrix protein 1	gi|927669079|ref|NP_001150841.2|//uncharacterized protein LOC100284474 [Zea mays]
Zm00001d014349	0.253099	0.806242	1.17543	0.0172189	1.20118	0.0130549	1.02613	0.0236228	1.409	0.000284886	1.48472	0.000128399	-1.65463	0.000376621	-0.577846	0.18957	-0.378577	0.331604	-0.613573	0.246888	-0.0922865	0.899383	0.0669735	0.921163	GO:0043231//intracellular membrane-bounded organelle	NA	NA	K12261//2-hydroxyacyl-CoA lyase 1 [EC:4.1.-.-]	gi|226509632|ref|NP_001143622.1|//uncharacterized protein LOC100276340 [Zea mays]
Zm00001d035034	0.911161	0.00845758	1.28777	7.62641e-06	1.52725	3.64753e-07	0.986066	0.00369081	1.55004	6.04562e-09	1.48179	3.82404e-05	-0.22126	0.616588	0.2094	0.631678	0.598055	0.0345064	-0.0870788	0.881246	0.0159668	0.989433	0.181795	0.726644	GO:0009536//plastid	GO:0032559//adenyl ribonucleotide binding;GO:0016776//phosphotransferase activity, phosphate group as acceptor;GO:0019205//nucleobase-containing compound kinase activity	GO:0006796//phosphate-containing compound metabolic process;GO:0009117//nucleotide metabolic process	K00939//adenylate kinase [EC:2.7.4.3]	gi|194697436|gb|ACF82802.1|//unknown [Zea mays]
Zm00001d021764	0.693235	0.0935953	1.14582	3.49501e-05	1.22033	9.33733e-05	0.922935	0.0367996	1.70864	2.25823e-07	1.47403	9.77946e-05	-0.0799797	0.882446	0.230751	0.671793	0.676984	0.0855755	-0.16535	0.810891	0.160128	0.807738	0.22847	0.707677	GO:0043231//intracellular membrane-bounded organelle;GO:0009535//chloroplast thylakoid membrane;GO:0009523//photosystem II;GO:0009528//plastid inner membrane;GO:0009527//plastid outer membrane;GO:0009941//chloroplast envelope;GO:0010319//stromule;GO:0009570//chloroplast stroma	NA	GO:0045037//protein import into chloroplast stroma;GO:0007186//G-protein coupled receptor signaling pathway;GO:0009668//plastid membrane organization;GO:0045038//protein import into chloroplast thylakoid membrane;GO:0010182//sugar mediated signaling pathway;GO:0015979//photosynthesis;GO:0010027//thylakoid membrane organization	NA	gi|195653795|gb|ACG46365.1|//chloroplast-localized Ptr ToxA-binding protein1 [Zea mays];gi|212720892|ref|NP_001131923.1|//chloroplast-localized Ptr ToxA-binding protein 1 [Zea mays]
Zm00001d017449	0.842413	0.0329843	1.30304	9.37089e-05	1.44817	1.00383e-05	1.11317	0.00242893	1.50311	1.52786e-08	1.44248	9.70169e-06	0.152742	0.718997	0.681098	0.0314634	0.975577	0.000440833	0.483415	0.163673	0.760097	0.00358942	0.924883	0.00010402	GO:0043231//intracellular membrane-bounded organelle;GO:0030529//ribonucleoprotein complex	GO:0005198//structural molecule activity	GO:0010467//gene expression	K02884//large subunit ribosomal protein L19	gi|226504706|ref|NP_001142106.1|//ribosomal protein L19 [Zea mays];gi|195623248|gb|ACG33454.1|//50S ribosomal protein L19 [Zea mays]
Zm00001d024762	0.805824	0.0600209	1.34441	4.34117e-05	1.00923	0.0207043	1.47044	0.0027881	1.5642	0.00603998	1.42571	0.00690118	-0.962389	0.000775011	-0.696611	0.0255328	-0.419564	0.162993	-0.555523	0.407341	-0.167393	0.841239	-0.292822	0.750717	GO:0005886//plasma membrane	GO:0005524//ATP binding;GO:0004674//protein serine/threonine kinase activity;GO:0032559//adenyl ribonucleotide binding;GO:0004672//protein kinase activity	GO:0006464//cellular protein modification process;GO:0007165//signal transduction;GO:0023052//signaling;GO:0009651//response to salt stress;GO:0006468//protein phosphorylation;GO:0009737//response to abscisic acid	K07198//5'-AMP-activated protein kinase, catalytic alpha subunit [EC:2.7.11.11]	gi|414865949|tpg|DAA44506.1|//TPA: hypothetical protein ZEAMMB73_776247 [Zea mays];gi|670442644|ref|XP_008661680.1|//PREDICTED: uncharacterized protein LOC100274837 isoform X2 [Zea mays];gi|670442640|ref|XP_008661678.1|//PREDICTED: uncharacterized protein LOC100274837 isoform X1 [Zea mays]
Zm00001d032380	1.11902	0.192879	1.88411	0.00075881	1.76267	0.00492879	0.620989	0.51296	1.7342	0.000149196	1.41322	0.0268192	-1.84058	0.00107353	-0.414845	0.539196	-0.498546	0.398394	-0.563214	0.588347	0.0704162	0.953941	0.256958	0.795806	GO:0043231//intracellular membrane-bounded organelle	NA	NA	NA	gi|670357779|ref|XP_008651083.1|//PREDICTED: uncharacterized protein LOC100191267 isoform X1 [Zea mays];gi|212275316|ref|NP_001130173.1|//protein APE1 [Zea mays]
Zm00001d025948	0.898338	0.0849704	1.20207	0.00363237	1.11357	0.0125019	1.41183	6.92886e-05	1.24097	0.000480255	1.40134	0.00103321	-0.281123	0.670921	0.358711	0.525043	0.848116	0.0289025	-0.583804	0.367102	-0.357637	0.650137	-0.175312	0.833637	GO:0044464//cell part	GO:0008135//translation factor activity, nucleic acid binding;GO:0032561//guanyl ribonucleotide binding;GO:0017111//nucleoside-triphosphatase activity	GO:0006412//translation;GO:0009207//purine ribonucleoside triphosphate catabolic process	K02355//elongation factor G	gi|670446402|ref|XP_008663416.1|//PREDICTED: elongation factor G-2, chloroplastic-like [Zea mays]
Zm00001d053953	1.52819	0.0451729	2.03983	0.000583099	1.82114	0.00640015	0.939796	0.192405	1.37622	0.00988373	1.39143	0.0187007	-0.368097	0.687849	0.411866	0.607168	0.223128	0.763373	0.518546	0.645084	0.643081	0.541217	0.460235	0.700825	NA	NA	NA	NA	gi|670400263|ref|XP_008679974.1|//PREDICTED: uncharacterized protein LOC103654948 [Zea mays]
Zm00001d050346	1.33246	0.0619102	2.08182	0.000603086	1.69273	0.010896	0.489136	0.616092	1.40551	0.00062484	1.38144	0.000482075	-2.04164	0.00161026	0.324515	0.663284	-0.0578921	0.941643	-0.481945	0.359971	-0.671811	0.157886	-0.538957	0.33095	NA	GO:0046872//metal ion binding;GO:0005543//phospholipid binding	NA	K17095//annexin A7/11	gi|226502226|ref|NP_001147343.1|//annexin A4 [Zea mays]
Zm00001d011993	0.868738	0.00801503	1.12253	2.07321e-07	1.40812	5.44367e-10	0.890982	0.00335501	1.15725	1.2339e-05	1.36748	3.63187e-07	-0.0435087	0.924534	0.569801	0.077578	0.824593	0.00463435	0.428406	0.260149	0.502016	0.0850155	0.613246	0.0201162	GO:0043231//intracellular membrane-bounded organelle	NA	NA	K02899//large subunit ribosomal protein L27	gi|224035929|gb|ACN37040.1|//unknown [Zea mays]
Zm00001d007092	0.830268	0.00411017	1.32083	1.03618e-09	1.33747	5.56657e-09	0.8749	0.000883519	1.34676	1.28159e-09	1.36732	7.01367e-07	-0.635	0.0260295	0.13019	0.726181	0.61962	0.00684222	0.0631767	0.885619	0.278836	0.350332	0.264231	0.40511	GO:0043231//intracellular membrane-bounded organelle;GO:0044464//cell part;GO:0005622//intracellular;GO:0009941//chloroplast envelope;GO:0009570//chloroplast stroma	GO:0008135//translation factor activity, nucleic acid binding;GO:0003746//translation elongation factor activity	GO:0046686//response to cadmium ion;GO:0006412//translation;GO:0006414//translational elongation	K02357//elongation factor Ts	gi|242046826|ref|XP_002461159.1|//hypothetical protein SORBIDRAFT_02g041940 [Sorghum bicolor];gi|212723248|ref|NP_001131522.1|//uncharacterized protein LOC100192861 [Zea mays]
Zm00001d053807	1.30882	0.00337082	1.63813	6.44893e-06	1.58379	4.61529e-05	1.02375	0.0728438	1.56898	2.06376e-05	1.34817	0.0011222	-0.532161	0.103557	-0.132717	0.734602	0.107991	0.785971	0.177243	0.725522	0.142695	0.783561	-0.0440519	0.925679	GO:0048046//apoplast;GO:0009941//chloroplast envelope;GO:0009570//chloroplast stroma	GO:0016765//transferase activity, transferring alkyl or aryl (other than methyl) groups;GO:0004418//hydroxymethylbilane synthase activity	GO:0033013//tetrapyrrole metabolic process;GO:0018160//peptidyl-pyrromethane cofactor linkage;GO:0018130//heterocycle biosynthetic process;GO:0006778//porphyrin-containing compound metabolic process;GO:0033014//tetrapyrrole biosynthetic process;GO:0042742//defense response to bacterium;GO:0018065//protein-cofactor linkage	K01749//hydroxymethylbilane synthase [EC:2.5.1.61]	gi|413926450|gb|AFW66382.1|//porphobilinogen deaminase [Zea mays]
Zm00001d004523	0.633083	0.358136	1.27599	0.00671944	1.06569	0.0491572	0.966846	0.115783	1.21752	0.0170172	1.33284	0.0111071	0.14007	0.838799	0.597997	0.328953	0.665253	0.192872	-0.694953	0.269113	-0.54169	0.42418	-0.570204	0.374455	GO:0044464//cell part	NA	NA	NA	gi|195646708|gb|ACG42822.1|//hypothetical protein [Zea mays]
Zm00001d015366	1.37091	1.36278e-07	1.51051	7.74024e-12	1.58834	3.97765e-12	0.965489	0.00573702	1.25789	0.000217642	1.32413	4.66444e-05	0.318636	0.36482	0.47029	0.138443	0.803617	0.00218851	0.465355	0.147101	0.794681	0.000781768	0.770963	0.00130235	NA	GO:0016765//transferase activity, transferring alkyl or aryl (other than methyl) groups;GO:0004418//hydroxymethylbilane synthase activity	GO:0018160//peptidyl-pyrromethane cofactor linkage;GO:0018130//heterocycle biosynthetic process;GO:0006778//porphyrin-containing compound metabolic process;GO:0033014//tetrapyrrole biosynthetic process;GO:0018065//protein-cofactor linkage	K01749//hydroxymethylbilane synthase [EC:2.5.1.61]	gi|194688160|gb|ACF78164.1|//unknown [Zea mays];gi|413935720|gb|AFW70271.1|//camouflage1 [Zea mays]
Zm00001d027841	0.940165	0.0017273	1.44805	9.01521e-12	1.43744	5.1396e-09	0.637067	0.0265288	1.25808	5.33658e-06	1.29932	6.3174e-06	-0.536916	0.0463268	-0.0991336	0.757406	0.353845	0.182389	-0.280858	0.488071	0.148103	0.747276	0.371845	0.189405	GO:0043231//intracellular membrane-bounded organelle;GO:0048046//apoplast;GO:0009941//chloroplast envelope;GO:0010319//stromule;GO:0009579//thylakoid;GO:0009570//chloroplast stroma	GO:0046872//metal ion binding;GO:0016857//racemase and epimerase activity, acting on carbohydrates and derivatives;GO:0004750//ribulose-phosphate 3-epimerase activity	GO:0006098//pentose-phosphate shunt;GO:0006007//glucose catabolic process;GO:0009409//response to cold;GO:0009624//response to nematode	K01783//ribulose-phosphate 3-epimerase [EC:5.1.3.1]	gi|226494111|ref|NP_001142197.1|//uncharacterized protein LOC100274365 [Zea mays]
Zm00001d011362	1.02256	0.00235388	1.01843	0.0027968	1.27833	5.71624e-05	0.796613	0.0982099	1.34189	0.000403047	1.28529	0.00248593	-0.440085	0.268467	-0.209309	0.696826	0.130093	0.752037	0.706773	0.0749003	0.673321	0.0919355	0.686325	0.0792331	GO:0043231//intracellular membrane-bounded organelle;GO:0009535//chloroplast thylakoid membrane;GO:0031977//thylakoid lumen;GO:0009523//photosystem II;GO:0019898//extrinsic component of membrane;GO:0009654//photosystem II oxygen evolving complex	GO:0046872//metal ion binding;GO:0005509//calcium ion binding	GO:0044237//cellular metabolic process;GO:0015979//photosynthesis	K02717//photosystem II oxygen-evolving enhancer protein 2	gi|992272840|gb|KXG32906.1|//hypothetical protein SORBI_003G221700 [Sorghum bicolor];gi|194691706|gb|ACF79937.1|//unknown [Zea mays]
Zm00001d003913	1.14276	0.0353458	1.44713	0.00195798	1.24177	0.0227201	1.08342	0.070918	1.18989	0.0290479	1.2422	0.0261966	-0.594933	0.348236	0.0466862	0.954509	0.280842	0.672773	0.0150434	0.996276	0.119046	0.903866	0.531755	0.412965	GO:0043231//intracellular membrane-bounded organelle;GO:0031224//intrinsic component of membrane;GO:0009535//chloroplast thylakoid membrane;GO:0016021//integral component of membrane;GO:0005886//plasma membrane	GO:0022892//substrate-specific transporter activity;GO:0009977//proton motive force dependent protein transmembrane transporter activity	GO:0009306//protein secretion;GO:0043953//protein transport by the Tat complex;GO:0015031//protein transport;GO:0045038//protein import into chloroplast thylakoid membrane	K03116//sec-independent protein translocase protein TatA	gi|162461892|ref|NP_001105878.1|//sec-independent protein translocase protein TATB, chloroplastic [Zea mays]
Zm00001d034715	1.10952	0.157224	1.57943	0.0110466	1.61386	0.012713	0.57741	0.486799	1.41272	0.00581392	1.2304	0.0379616	-1.62369	8.69255e-05	-0.774122	0.162137	-0.871506	0.0499367	-0.370831	0.680244	-0.362037	0.674665	-0.254358	0.77177	NA	GO:0016836//hydro-lyase activity	GO:0009108//coenzyme biosynthetic process	K01724//4a-hydroxytetrahydrobiopterin dehydratase [EC:4.2.1.96]	gi|226508836|ref|NP_001144391.1|//uncharacterized protein LOC100277322 [Zea mays]
Zm00001d034196	0.949906	0.0580519	1.24521	0.000895539	1.42817	9.74523e-05	0.841886	0.140057	1.3081	0.00182687	1.22834	0.0261661	-1.79862	6.97307e-07	-1.30211	0.000165756	-1.03729	0.00187874	0.380757	0.494975	0.453372	0.38932	0.273979	0.653628	GO:0043231//intracellular membrane-bounded organelle	NA	GO:0043623//cellular protein complex assembly	K07399//cytochrome c biogenesis protein	gi|224031199|gb|ACN34675.1|//unknown [Zea mays]
Zm00001d041287	0.858597	0.0444388	1.06272	0.0053425	1.04421	0.00753611	1.64833	8.85075e-05	1.91083	4.80778e-07	1.20633	0.0101615	-0.654691	0.053058	0.272809	0.473517	0.0695237	0.857661	-0.320676	0.498254	-0.174828	0.775421	-0.184807	0.747802	GO:0043231//intracellular membrane-bounded organelle	NA	NA	NA	gi|670386908|ref|XP_008674104.1|//PREDICTED: uncharacterized protein LOC103650272 [Zea mays]
Zm00001d027925	1.02523	0.0034129	1.46792	4.51097e-06	1.01679	0.00361633	0.607725	0.0411179	1.01865	0.000427129	1.16748	0.000100599	-0.374079	0.344469	0.317041	0.383345	0.508013	0.0719399	-1.24732	1.19256e-12	-0.749465	6.6382e-06	-0.721582	7.78859e-06	GO:0043231//intracellular membrane-bounded organelle	GO:0003676//nucleic acid binding;GO:0001071//nucleic acid binding transcription factor activity	GO:0006351//transcription, DNA-templated	K09286//EREBP-like factor	gi|194700442|gb|ACF84305.1|//unknown [Zea mays]
Zm00001d027996	1.16641	0.00234201	1.52337	4.12481e-05	1.28657	0.000592535	0.739603	0.107396	1.43521	3.87906e-07	1.16206	7.44748e-05	-3.69962	2.04522e-25	-3.68605	1.75285e-24	-4.02194	1.08155e-29	-0.905377	0.00408251	-1.73934	2.14536e-08	-1.4893	1.60236e-06	NA	GO:0000166//nucleotide binding;GO:0046914//transition metal ion binding;GO:0008270//zinc ion binding;GO:0003824//catalytic activity;GO:0016491//oxidoreductase activity	GO:0008152//metabolic process;GO:0055114//oxidation-reduction process	K00121//S-(hydroxymethyl)glutathione dehydrogenase / alcohol dehydrogenase [EC:1.1.1.284 1.1.1.1]	gi|226528689|ref|NP_001141131.1|//uncharacterized protein LOC100273217 [Zea mays]
Zm00001d016105	0.695444	0.0147039	1.00691	9.92468e-06	1.13409	6.03794e-07	0.713553	0.0123048	1.09134	5.54401e-06	1.11116	5.11894e-05	-0.440507	0.132625	-0.0105237	0.990072	0.0482704	0.886581	-0.319369	0.295961	-0.253329	0.455339	-0.188775	0.559042	NA	NA	NA	K14496//abscisic acid receptor PYR/PYL family	gi|194704156|gb|ACF86162.1|//unknown [Zea mays]
Zm00001d023431	0.708512	0.173321	1.29689	0.000673016	1.17545	0.00754935	0.891971	0.0193564	1.30694	0.000111591	1.07384	0.00847444	0.28935	0.654851	0.438105	0.444524	0.800149	0.0833407	-0.364253	0.569292	-0.0236177	0.986271	0.0779048	0.911841	GO:0043231//intracellular membrane-bounded organelle;GO:0030529//ribonucleoprotein complex	GO:0003723//RNA binding;GO:0032561//guanyl ribonucleotide binding;GO:0016462//pyrophosphatase activity	GO:0006613//cotranslational protein targeting to membrane	K03106//signal recognition particle subunit SRP54 [EC:3.6.5.4]	gi|226501792|ref|NP_001142003.1|//uncharacterized protein LOC100274153 [Zea mays]
Zm00001d021535	1.01407	5.11918e-05	1.22698	1.74083e-07	1.23444	3.20682e-06	0.924369	0.00315965	1.01508	0.00132728	1.06617	0.000525313	-0.184039	0.626112	0.593854	0.0159909	0.503168	0.0486685	-0.545955	0.0385352	-0.0420491	0.932051	-0.0586031	0.878606	GO:0031410//cytoplasmic vesicle	NA	NA	K13420//LRR receptor-like serine/threonine-protein kinase FLS2 [EC:2.7.11.1]	gi|414886758|tpg|DAA62772.1|//TPA: putative leucine-rich repeat receptor-like protein kinase family protein [Zea mays]
Zm00001d038547	1.15484	7.35414e-07	1.0518	8.53241e-08	1.02248	1.92753e-06	0.961258	0.000798871	1.02162	0.000206353	1.02085	0.000402633	0.188648	0.571768	0.387194	0.19123	0.537808	0.0252773	0.210174	0.504493	0.261114	0.282009	0.2578	0.240637	GO:0009536//plastid	GO:0016769//transferase activity, transferring nitrogenous groups;GO:0016869//intramolecular transferase activity, transferring amino groups;GO:0048037//cofactor binding	GO:0006779//porphyrin-containing compound biosynthetic process	K01845//glutamate-1-semialdehyde 2,1-aminomutase [EC:5.4.3.8]	gi|670412498|ref|XP_008647403.1|//PREDICTED: uncharacterized protein LOC100193482 isoform X1 [Zea mays]
Zm00001d001900	-1.31238	6.5239e-05	-1.21921	0.000268373	-1.08781	0.00271342	-0.566328	0.40213	-1.17784	0.0191185	-1.09803	0.0347554	-0.866973	0.000172949	-0.562587	0.0210423	-0.907289	4.00983e-05	-0.140628	0.791769	-0.655196	0.0150338	-0.548294	0.0431058	GO:0031410//cytoplasmic vesicle	GO:0004175//endopeptidase activity;GO:0008234//cysteine-type peptidase activity	GO:0006508//proteolysis;GO:0019538//protein metabolic process	K00939//adenylate kinase [EC:2.7.4.3];K16292//KDEL-tailed cysteine endopeptidase [EC:3.4.22.-];K01365//cathepsin L [EC:3.4.22.15]	gi|414584879|tpg|DAA35450.1|//TPA: cysteine protease 1 [Zea mays];gi|670373437|ref|XP_008668054.1|//PREDICTED: cysteine protease 1 isoform X1 [Zea mays]
Zm00001d006883	-0.819985	0.00312147	-1.01527	5.00945e-05	-1.09542	0.000284419	-1.35923	0.00199311	-1.57733	0.000308615	-1.1802	0.010022	-0.271655	0.643455	-0.387977	0.49338	-0.370817	0.573905	-0.738229	0.0430354	-0.732155	0.0315755	-0.989064	0.0053573	NA	NA	NA	NA	gi|414590904|tpg|DAA41475.1|//TPA: calmodulin binding protein [Zea mays]
Zm00001d012456	-1.18318	0.0191765	-1.55865	0.00148922	-1.959	0.000144779	-0.751896	0.177438	-1.75723	0.000341789	-1.20265	0.0104281	-1.34428	0.15137	-0.7225	0.495306	-0.631579	0.513601	1.34286	0.0354094	1.98805	6.23858e-05	1.95557	4.66841e-05	NA	GO:0016706//oxidoreductase activity, acting on paired donors, with incorporation or reduction of molecular oxygen, 2-oxoglutarate as one donor, and incorporation of one atom each of oxygen into both donors;GO:0005506//iron ion binding;GO:0046914//transition metal ion binding;GO:0003824//catalytic activity	GO:0008152//metabolic process;GO:0080167//response to karrikin;GO:0055114//oxidation-reduction process	K05278//flavonol synthase [EC:1.14.11.23];K05933//aminocyclopropanecarboxylate oxidase [EC:1.14.17.4];K00475//naringenin 3-dioxygenase [EC:1.14.11.9];K06892//feruloyl-CoA ortho-hydroxylase [EC:1.14.11.-]	gi|670433215|ref|XP_008657097.1|//PREDICTED: leucoanthocyanidin dioxygenase-like [Zea mays]
Zm00001d007401	-1.6355	0.000472991	-1.61475	0.000101176	-1.67052	0.000232826	-1.16182	0.0557002	-3.11618	5.09261e-06	-1.29969	0.0409038	0.435156	0.718997	0.424183	0.726181	NA	NA	0.128997	0.927957	-0.239684	0.860233	-0.504569	0.715919	NA	NA	NA	K16546//FGFR1 oncogene partner;K02184//formin 2	gi|224032581|gb|ACN35366.1|//unknown [Zea mays];gi|212722072|ref|NP_001131739.1|//uncharacterized protein LOC100193105 [Zea mays];gi|195626274|gb|ACG34967.1|//hypothetical protein [Zea mays];gi|414591484|tpg|DAA42055.1|//TPA: hypothetical protein ZEAMMB73_800455 [Zea mays];gi|414885043|tpg|DAA61057.1|//TPA: hypothetical protein ZEAMMB73_601196 [Zea mays];gi|414871964|tpg|DAA50521.1|//TPA: hypothe…
Zm00001d026308	-0.98583	0.0604389	-1.42794	0.00914955	-1.26248	0.0153123	-1.42737	0.00975459	-1.8217	0.00178873	-1.3902	0.011666	-0.911895	0.0528693	-0.540527	0.270196	-0.946465	0.0320844	-0.77235	0.161867	-0.921429	0.075721	-0.659627	0.248098	GO:0043231//intracellular membrane-bounded organelle	NA	NA	K14488//SAUR family protein	gi|670446790|ref|XP_008663600.1|//PREDICTED: uncharacterized protein LOC103642058 [Zea mays]
Zm00001d048575	-1.56244	5.43679e-07	-1.19265	3.3097e-05	-1.36307	3.2926e-06	-0.967132	0.0401897	-1.25686	0.00103201	-1.39335	0.00048012	-0.376831	0.555735	-0.81304	0.127869	-0.964169	0.062011	-0.328053	0.643249	0.203162	0.801838	-0.189875	0.795806	NA	NA	NA	K20283//golgin subfamily A member 4;K09291//nucleoprotein TPR;K10866//DNA repair protein RAD50 [EC:3.6.-.-];K18195//rhamnogalacturonan endolyase [EC:4.2.2.23];K11699//RNA-dependent RNA polymerase [EC:2.7.7.48];K10357//myosin V;K20478//golgin subfamily B member 1;K18577//mannosylglycoprotein endo-beta-mannosidase [EC:3.2.1.152];K10400//kinesin family member 15;K13415//protein brassinosteroid insen…	gi|670440688|ref|XP_008660609.1|//PREDICTED: paramyosin isoform X1 [Zea mays];gi|670440690|ref|XP_008660610.1|//PREDICTED: putative leucine-rich repeat-containing protein DDB_G0290503 isoform X2 [Zea mays];gi|670440692|ref|XP_008660611.1|//PREDICTED: paramyosin isoform X3 [Zea mays]
Zm00001d002434	-0.62934	0.264565	-1.24726	0.00518531	-1.08423	0.0406718	-1.04789	0.0368151	-1.1872	0.0259161	-1.41428	0.0357415	3.8807	5.36931e-13	1.83426	0.0168022	1.46394	0.0806302	-0.142186	0.880576	-0.405233	0.487828	-0.891216	0.0645054	GO:0043231//intracellular membrane-bounded organelle;GO:0031224//intrinsic component of membrane;GO:0016021//integral component of membrane;GO:0005739//mitochondrion;GO:0070469//respiratory chain;GO:0031967//organelle envelope	GO:0043169//cation binding;GO:0046872//metal ion binding;GO:0003824//catalytic activity;GO:0009916//alternative oxidase activity	GO:0022900//electron transport chain;GO:0007585//respiratory gaseous exchange;GO:0006091//generation of precursor metabolites and energy;GO:0032501//multicellular organismal process	K17893//ubiquinol oxidase [EC:1.10.3.11]	gi|414585625|tpg|DAA36196.1|//TPA: hypothetical protein ZEAMMB73_161603 [Zea mays];gi|414585624|tpg|DAA36195.1|//TPA: alternative oxidase [Zea mays]
Zm00001d026657	-1.04888	3.52908e-07	-1.39836	3.11487e-07	-1.32688	1.13407e-07	-2.39289	6.98582e-06	-2.59509	1.19117e-06	-1.44409	0.0326876	-0.556117	0.298361	0.397565	0.455247	-0.936651	0.0408066	-1.14676	0.0004777	-0.817247	0.0102192	-0.915374	0.00110891	GO:0005634//nucleus	GO:0003676//nucleic acid binding	NA	K12581//CCR4-NOT transcription complex subunit 7/8	gi|670448223|ref|XP_008664346.1|//PREDICTED: probable CCR4-associated factor 1 homolog 11, partial [Zea mays]
Zm00001d005459	-2.41156	1.84514e-19	-1.81204	1.5181e-12	-1.80773	1.67137e-10	-1.27165	0.0590648	-1.45306	0.0338044	-1.50316	0.0207104	-0.355333	0.59263	-0.510461	0.424973	-0.248386	0.722868	-0.0771041	0.924433	-0.0367537	0.965417	-0.016458	0.995068	NA	GO:0016787//hydrolase activity;GO:0046914//transition metal ion binding;GO:0008270//zinc ion binding;GO:0003824//catalytic activity	GO:0008152//metabolic process	K12951//cation-transporting P-type ATPase D [EC:3.6.3.-];K11991//tRNA(adenine34) deaminase [EC:3.5.4.33]	gi|944258883|gb|KQL23140.1|//hypothetical protein SETIT_030550mg [Setaria italica];gi|162461371|ref|NP_001105964.1|//cytidine deaminase 2 [Zea mays]
Zm00001d031589	-1.10938	3.06672e-09	-1.18788	5.91319e-06	-1.19627	1.72769e-08	-0.992878	0.0344648	-1.57809	0.000529429	-1.51823	0.000540324	0.869934	0.00175744	0.70722	0.0214548	0.385621	0.262713	-0.540654	0.0709332	-0.427285	0.175668	-0.454354	0.176598	GO:0031410//cytoplasmic vesicle	NA	NA	NA	gi|226505758|ref|NP_001141271.1|//uncharacterized protein LOC100273360 precursor [Zea mays]
Zm00001d012292	-0.927089	0.000680211	-1.07354	9.78801e-05	-1.20552	3.86886e-06	-2.03618	1.35812e-26	-1.94578	1.45392e-15	-1.54588	2.63058e-07	2.5459	1.2051e-15	2.41005	8.13091e-19	1.51946	4.77534e-07	-0.336554	0.427934	-0.128408	0.807738	0.159169	0.732937	GO:0005634//nucleus;GO:0031410//cytoplasmic vesicle;GO:0046658//anchored component of plasma membrane;GO:0005737//cytoplasm	GO:0004553//hydrolase activity, hydrolyzing O-glycosyl compounds;GO:0043167//ion binding;GO:0016798//hydrolase activity, acting on glycosyl bonds	GO:0044238//primary metabolic process;GO:0005975//carbohydrate metabolic process	K19891//glucan endo-1,3-beta-glucosidase 1/2/3 [EC:3.2.1.39]	gi|926657603|ref|NP_001149419.2|//glucan endo-1,3-beta-glucosidase 7 precursor [Zea mays]
Zm00001d005813	-1.71351	2.96278e-09	-1.3875	0.000264961	-1.12355	0.00478567	-1.32591	0.105112	-1.67218	0.0417569	-1.66368	0.0278338	-0.950615	0.0651606	-0.440581	0.452962	-0.965479	0.0528397	-0.2332	0.810891	0.408073	0.624003	1.01102	0.0398058	NA	NA	NA	K13464//jasmonate ZIM domain-containing protein	gi|212275003|ref|NP_001130163.1|//uncharacterized protein LOC100191257 [Zea mays]
novel_G002205	-1.66165	0.0610679	-2.41612	0.00284535	-1.87181	0.02498	-1.07127	0.114735	-1.32529	0.0449914	-1.69448	0.0180464	-0.438221	0.718997	0.0243622	0.994095	-0.0075909	0.997248	-0.297932	0.763858	-0.648152	0.382525	-0.651431	0.386887	NA	NA	NA	K07478//putative ATPase;K00889//1-phosphatidylinositol-4-phosphate 5-kinase [EC:2.7.1.68]	gi|414868544|tpg|DAA47101.1|//TPA: hypothetical protein ZEAMMB73_273281 [Zea mays]
novel_G001496	-1.08942	0.142065	-2.32984	0.000870682	-1.95871	0.00632964	-2.39904	0.000198275	-2.39505	9.63886e-05	-1.76961	0.00735117	-0.472926	0.731653	0.12059	0.931944	-0.164085	0.904	0.12216	0.89554	0.0662452	0.944257	-0.23736	0.795806	NA	NA	NA	K02184//formin 2	gi|670414680|ref|XP_008648518.1|//PREDICTED: angiomotin-like isoform X2 [Zea mays]
Zm00001d018220	-0.469674	0.504481	-1.33006	0.00848351	-1.36246	0.00968937	-1.67156	0.0795889	-2.03909	0.0113879	-1.80839	0.0262807	1.58305	0.00409405	0.274419	0.739989	-0.185473	0.853803	1.04895	0.000174617	0.140658	0.807738	0.206394	0.732937	NA	GO:0016765//transferase activity, transferring alkyl or aryl (other than methyl) groups	NA	K00799//glutathione S-transferase [EC:2.5.1.18]	gi|162458508|ref|NP_001104988.1|//glutathione transferase24 [Zea mays]
Zm00001d010284	-0.90355	0.000183006	-1.15504	0.00185554	-1.15044	5.0352e-05	-3.11781	4.78036e-08	-2.03259	1.72716e-05	-1.87044	0.00208103	0.557198	0.667099	1.17292	0.242593	0.43217	0.719796	-1.05699	0.11536	-0.596627	0.438622	-0.249432	0.795806	NA	NA	NA	K14493//gibberellin receptor GID1 [EC:3.-.-.-]	gi|670431297|ref|XP_008656289.1|//PREDICTED: probable carboxylesterase 15 [Zea mays]
Zm00001d014463	-1.9493	3.21928e-10	-1.48654	1.86184e-10	-1.94932	1.50617e-18	-2.82362	1.56424e-11	-2.46834	6.21427e-08	-2.05693	2.17437e-06	1.65565	0.00108661	2.14709	9.75252e-07	0.905091	0.112105	-1.45082	0.00189851	-0.776416	0.132894	-0.38235	0.579643	GO:0031410//cytoplasmic vesicle	GO:0046914//transition metal ion binding	NA	NA	gi|226490821|ref|NP_001141121.1|//uncharacterized protein LOC100273206 precursor [Zea mays]
Zm00001d043701	-0.871797	4.02026e-07	-1.17764	7.29012e-06	-1.19056	1.93267e-11	-2.00328	8.67768e-06	-2.78818	8.17789e-13	-2.07107	2.0934e-06	2.58973	2.64585e-08	2.56412	6.92281e-08	1.52371	0.00854008	0.296476	0.430974	0.317131	0.298671	0.601391	0.00771482	GO:0031410//cytoplasmic vesicle	GO:0003824//catalytic activity	NA	K14664//IAA-amino acid hydrolase [EC:3.5.1.-]	gi|259490759|ref|NP_001159338.1|//uncharacterized protein LOC100304432 precursor [Zea mays]
Zm00001d013099	-0.812317	0.0135926	-1.22744	0.000106853	-1.1428	0.000443498	-1.01053	0.102809	-2.04421	0.000123716	-2.17443	9.75679e-05	1.43334	0.016066	1.37766	0.0218877	0.999582	0.140924	-0.762212	0.186852	-0.90742	0.0830365	-0.418987	0.555261	NA	GO:0003824//catalytic activity	NA	K14493//gibberellin receptor GID1 [EC:3.-.-.-]	gi|226496984|ref|NP_001142060.1|//uncharacterized protein LOC100274216 [Zea mays]
Zm00001d019228	-1.42132	7.02795e-06	-1.68192	1.9913e-07	-2.19749	1.15566e-12	-2.07255	2.78873e-06	-2.50371	5.18406e-09	-2.49746	4.56065e-08	0.714126	0.0406775	1.04336	0.00198888	0.719594	0.0296625	-1.23631	2.69785e-05	-0.852365	0.00500095	-0.87463	0.00476552	GO:0031224//intrinsic component of membrane;GO:0031410//cytoplasmic vesicle	GO:0046915//transition metal ion transmembrane transporter activity	GO:0006829//zinc ion transport	K14709//solute carrier family 39 (zinc transporter), member 1/2/3	gi|226504750|ref|NP_001148241.1|//ZIP zinc/iron transport family protein precursor [Zea mays]
Zm00001d013229	-2.27876	0.00252272	-2.7018	0.000352651	-2.07392	0.00446844	-2.05583	0.117773	-2.86482	0.0259676	-2.52121	0.0369967	1.47544	0.361904	0.755438	0.619699	NA	NA	-1.47293	0.176498	-1.17621	0.350774	-0.238551	0.890599	GO:0031410//cytoplasmic vesicle	NA	GO:0006091//generation of precursor metabolites and energy	K00517	gi|670405695|ref|XP_008644484.1|//PREDICTED: cytochrome P450 81D1-like [Zea mays];gi|195636624|gb|ACG37780.1|//cytochrome P450 CYP81A17 [Zea mays]
Zm00001d015289	-1.56363	5.41505e-19	-1.25894	2.53259e-05	-1.13283	1.54898e-09	-3.73098	6.40635e-40	-3.9377	2.5835e-48	-2.58665	6.96084e-28	0.00382145	0.9967	0.316946	0.49283	0.0919481	0.84453	-1.33536	1.73359e-07	-0.714726	0.0068731	-0.534023	0.0888791	NA	GO:0046914//transition metal ion binding;GO:0008270//zinc ion binding	NA	K10635//E3 ubiquitin-protein ligase Arkadia [EC:2.3.2.27];K19041//E3 ubiquitin-protein ligase RNF38/44 [EC:2.3.2.27]	gi|226505972|ref|NP_001141674.1|//uncharacterized protein LOC100273800 [Zea mays]
Zm00001d041726	-0.982757	0.0702867	-1.11096	0.00744626	-2.06871	8.53348e-07	-0.702219	0.724807	-2.2643	0.0106641	-3.74074	2.08112e-07	-0.489542	0.712073	0.0637793	0.966641	0.669686	0.495798	-0.0251127	0.99468	0.0676052	0.954926	-0.486654	0.629996	GO:0044424//intracellular part	GO:0043169//cation binding;GO:0019842//vitamin binding;GO:0016706//oxidoreductase activity, acting on paired donors, with incorporation or reduction of molecular oxygen, 2-oxoglutarate as one donor, and incorporation of one atom each of oxygen into both donors;GO:0016701//oxidoreductase activity, acting on single donors with incorporation of molecular oxygen	GO:0008152//metabolic process;GO:0010039//response to iron ion	K18054//2'-deoxymugineic-acid 2'-dioxygenase / mugineic-acid 3-dioxygenase [EC:1.14.11.24 1.14.11.25]	gi|414878241|tpg|DAA55372.1|//TPA: hypothetical protein ZEAMMB73_649511 [Zea mays]
Zm00001d035553	-2.90963	3.13569e-12	-1.92703	8.81256e-06	-2.02667	2.70408e-07	-3.25171	0.000610806	-5.02491	1.88005e-07	-4.43554	5.41348e-07	-0.629283	0.020733	-0.0654699	0.850567	-0.440045	0.0984292	-1.28209	0.0108009	-1.01545	0.0508083	-0.502773	0.454502	GO:0044464//cell part	GO:0032559//adenyl ribonucleotide binding;GO:0017111//nucleoside-triphosphatase activity	GO:0009207//purine ribonucleoside triphosphate catabolic process	K05681//ATP-binding cassette, subfamily G (WHITE), member 2	gi|670414948|ref|XP_008648601.1|//PREDICTED: ABC transporter G family member 16 [Zea mays]
novel_G000240	-1.01589	0.0423947	-1.57146	0.00653076	-2.16936	2.74242e-05	-1.03086	0.55613	-2.68679	0.000521011	-4.49237	2.92621e-11	4.17608	0.000623047	2.85411	0.0370258	2.70207	0.055966	-0.00253051	0.998923	-0.0726719	0.95974	-0.30108	0.795806	NA	GO:0016758//transferase activity, transferring hexosyl groups	GO:0008152//metabolic process	K13496//UDP-glucosyl transferase 73C [EC:2.4.1.-]	gi|293336008|ref|NP_001168657.1|//uncharacterized protein LOC100382444 [Zea mays]
Zm00001d039687	3.01367	3.26709e-11	3.87975	1.25729e-31	4.11676	5.97539e-35	3.99058	5.01363e-19	5.21141	8.27522e-49	4.90344	1.89586e-33	0.204939	0.91467	0.296019	0.874279	-0.0244407	0.993691	0.00218703	0.998923	0.339551	0.807738	1.08881	0.409103	GO:0031224//intrinsic component of membrane;GO:0009534//chloroplast thylakoid;GO:0009522//photosystem I	NA	GO:0044237//cellular metabolic process	K02699//photosystem I subunit XI	gi|924442913|ref|NP_001148071.2|//photosystem I reaction center subunit XI [Zea mays]
Zm00001d034283	2.69233	3.4777e-08	3.60961	1.09831e-27	3.83057	1.21703e-30	3.12767	1.1312e-08	4.789	2.34214e-32	4.59098	2.75399e-26	-4.13218	1.77832e-39	-1.72498	1.03975e-10	-1.16387	1.16486e-06	-0.811572	0.120048	0.147996	0.807738	0.257366	0.685096	GO:0009534//chloroplast thylakoid;GO:0009522//photosystem I	NA	GO:0044237//cellular metabolic process	K02694//photosystem I subunit III	gi|226532407|ref|NP_001148412.1|//photosystem I reaction center subunit III [Zea mays]
Zm00001d011932	1.86397	2.16073e-05	1.88682	3.99812e-06	1.73576	3.8388e-05	2.67484	0.00747909	4.39698	6.68546e-08	4.17904	4.22556e-08	-1.96904	0.0330763	-0.43821	0.676099	0.408275	0.635752	-0.239928	0.627826	-0.0787339	0.889466	0.018371	0.983903	NA	GO:0005506//iron ion binding;GO:0016491//oxidoreductase activity	GO:0008152//metabolic process	K00517;K00512//steroid 17alpha-monooxygenase / 17alpha-hydroxyprogesterone aldolase [EC:1.14.14.19 4.1.2.30]	gi|670432745|ref|XP_008656896.1|//PREDICTED: cytochrome P450 89A2-like [Zea mays]
Zm00001d033150	2.10647	0.00018813	2.84024	8.66668e-11	2.84499	3.92514e-10	2.84695	2.03645e-07	3.61609	1.10601e-15	3.62858	3.09329e-14	-1.84736	3.84054e-06	-0.450529	0.341782	-0.295217	0.545995	0.183161	0.814173	0.823211	0.0677662	0.754268	0.109	NA	NA	NA	NA	gi|414871661|tpg|DAA50218.1|//TPA: hypothetical protein ZEAMMB73_766061 [Zea mays]
Zm00001d049048	3.52739	2.63496e-05	3.77629	2.82689e-06	3.56179	1.34454e-05	3.12087	9.81491e-05	3.57066	3.7144e-06	3.56334	9.48599e-07	0.188782	0.888177	1.04583	0.316709	1.13404	0.234039	-0.0300415	0.996276	1.08255	0.363451	1.30234	0.225324	GO:0009507//chloroplast	GO:0005515//protein binding	GO:0006950//response to stress	K03686//molecular chaperone DnaJ;K09531//DnaJ homolog subfamily C member 11	gi|226500672|ref|NP_001148857.1|//uncharacterized protein LOC100282476 [Zea mays]
Zm00001d032331	1.50521	0.00719773	2.0159	3.95043e-06	2.46097	2.34608e-09	2.54227	3.10462e-06	3.20863	1.43472e-13	3.02836	1.2895e-08	-0.905933	0.121946	-0.230282	0.726181	0.384159	0.517685	0.0177587	0.995882	0.597473	0.290975	0.587998	0.314874	GO:0043231//intracellular membrane-bounded organelle;GO:0009535//chloroplast thylakoid membrane;GO:0031977//thylakoid lumen;GO:0009570//chloroplast stroma	GO:0003755//peptidyl-prolyl cis-trans isomerase activity;GO:0016859//cis-trans isomerase activity	GO:0044267//cellular protein metabolic process;GO:0006457//protein folding;GO:0000413//protein peptidyl-prolyl isomerization;GO:0042742//defense response to bacterium	K15174//RNA polymerase II-associated factor 1;K02184//formin 2	gi|226506958|ref|NP_001151852.1|//peptidyl-prolyl cis-trans isomerase [Zea mays]
Zm00001d013536	1.72642	0.0401373	2.40667	0.000360932	2.45058	0.000988794	2.86944	0.0030706	2.66516	0.0150383	2.96249	0.00171508	-0.00193856	0.999711	1.59061	0.311408	1.71967	0.26419	0.68231	0.671961	-0.0190453	0.998052	-0.477257	0.793829	GO:0044464//cell part	NA	NA	NA	gi|413933421|gb|AFW67972.1|//HPP [Zea mays]
Zm00001d007394	2.39174	2.6576e-08	2.41841	1.73616e-12	2.6691	7.39428e-16	2.12627	1.50111e-06	2.60998	4.86389e-14	2.85433	5.64248e-18	-1.24662	0.000241122	-0.108131	0.83139	-0.0129744	0.981251	0.351843	0.608351	0.75618	0.097728	0.836245	0.0450643	GO:0043231//intracellular membrane-bounded organelle	NA	NA	K20093//DNA excision repair protein ERCC-6-like [EC:3.6.4.12];K00366//ferredoxin-nitrite reductase [EC:1.7.7.1]	gi|212275029|ref|NP_001130730.1|//uncharacterized protein LOC100191834 [Zea mays]
Zm00001d026405	1.1442	6.71209e-05	1.49543	6.70447e-13	1.85233	1.48207e-17	1.98249	2.06161e-09	2.66081	6.96938e-20	2.78751	2.58709e-19	-1.35131	2.72819e-07	-0.428114	0.156156	-0.152243	0.640403	0.0666092	0.910048	0.368086	0.292004	0.681664	0.00953618	GO:0009536//plastid	GO:0016620//oxidoreductase activity, acting on the aldehyde or oxo group of donors, NAD or NADP as acceptor;GO:0050661//NADP binding;GO:0016616//oxidoreductase activity, acting on the CH-OH group of donors, NAD or NADP as acceptor;GO:0008883//glutamyl-tRNA reductase activity;GO:0000166//nucleotide binding	GO:0006979//response to oxidative stress;GO:0009416//response to light stimulus;GO:0006782//protoporphyrinogen IX biosynthetic process;GO:0055114//oxidation-reduction process;GO:0006779//porphyrin-containing compound biosynthetic process;GO:0015995//chlorophyll biosynthetic process	K02492//glutamyl-tRNA reductase [EC:1.2.1.70]	gi|212276090|ref|NP_001130450.1|//glutamyl-tRNA reductase-like protein [Zea mays]
Zm00001d015204	1.09854	3.53076e-05	1.59256	4.45428e-14	1.58668	2.72465e-14	1.94509	2.35529e-10	2.55522	2.2248e-23	2.54223	8.44286e-21	-1.55191	1.33105e-10	-0.354543	0.286986	-0.193029	0.54039	0.397914	0.204393	0.697057	0.00203032	0.818095	6.1086e-05	GO:0030529//ribonucleoprotein complex	GO:0005198//structural molecule activity	GO:0010467//gene expression	K02906//large subunit ribosomal protein L3	gi|194708314|gb|ACF88241.1|//unknown [Zea mays]
Zm00001d015658	1.29928	0.000258063	1.07858	0.00346099	1.77571	1.73282e-07	2.33923	1.98693e-07	2.64273	8.28526e-10	2.4656	7.0797e-09	-0.450108	0.189326	-0.263227	0.516263	-0.888867	0.00364963	0.36236	0.367707	-0.0794308	0.893878	0.064778	0.90307	GO:0031224//intrinsic component of membrane	NA	NA	K14207//solute carrier family 38 (sodium-coupled neutral amino acid transporter), member 2	gi|670402635|ref|XP_008681200.1|//PREDICTED: uncharacterized protein LOC100193855 isoform X1 [Zea mays]
Zm00001d028880	1.28853	0.0144485	1.59582	5.00945e-05	1.57198	0.000186801	1.86053	9.26832e-06	2.73072	9.04576e-13	2.45229	3.73706e-10	-0.517758	0.446016	0.239391	0.726181	0.538451	0.341249	0.258941	0.669184	0.60757	0.0917991	0.572375	0.116119	GO:0043231//intracellular membrane-bounded organelle	NA	NA	NA	gi|670363208|ref|XP_008654881.1|//PREDICTED: calvin cycle protein CP12-1, chloroplastic [Zea mays]
Zm00001d029201	1.48412	0.0243067	2.07038	4.31556e-05	2.25954	1.22264e-05	2.19197	9.90206e-05	2.29943	1.12919e-05	2.43693	6.50111e-07	-0.39374	0.55296	0.446311	0.424583	0.877709	0.0477503	0.245438	0.800754	0.647535	0.252029	0.362651	0.658628	GO:0043231//intracellular membrane-bounded organelle;GO:0030529//ribonucleoprotein complex	GO:0003723//RNA binding;GO:0005198//structural molecule activity	GO:0010467//gene expression	K02933//large subunit ribosomal protein L6	gi|226491432|ref|NP_001152325.1|//50S ribosomal protein L6 [Zea mays]
Zm00001d032420	1.29708	2.33765e-05	1.66577	6.78033e-10	1.61386	1.31723e-09	1.73182	2.70829e-07	2.17414	8.45704e-15	2.1177	2.48923e-10	-0.293635	0.512388	0.683733	0.0351648	0.735982	0.0174926	0.416055	0.334971	0.720037	0.0182405	0.786702	0.012652	GO:0043231//intracellular membrane-bounded organelle;GO:0030529//ribonucleoprotein complex	GO:0005198//structural molecule activity;GO:0003676//nucleic acid binding	GO:0010467//gene expression	K02988//small subunit ribosomal protein S5	gi|985567425|ref|NP_001306675.1|//30S ribosomal protein S5, chloroplastic [Zea mays]
Zm00001d052216	1.3192	8.3473e-05	1.59101	1.01458e-08	1.87267	9.60363e-11	1.46283	0.0018957	1.88756	3.71391e-07	2.10691	2.38657e-07	0.134751	0.796645	0.957968	0.00541466	0.904397	0.00645069	0.629356	0.105674	0.729465	0.0115815	0.939014	0.0004746	GO:0030529//ribonucleoprotein complex;GO:0009536//plastid	GO:0005198//structural molecule activity	GO:0010467//gene expression	K02904//large subunit ribosomal protein L29	gi|162459093|ref|NP_001104944.1|//50S ribosomal protein L29, chloroplastic precursor [Zea mays]
Zm00001d027442	1.11056	0.000107047	1.35521	2.68976e-09	1.44177	6.6183e-10	1.62916	5.36508e-07	2.15325	1.54152e-19	2.04402	6.03951e-14	-0.287051	0.410234	0.596184	0.0223903	0.584785	0.0197722	0.607234	0.0258173	0.809111	0.000435679	0.909509	2.52614e-05	GO:0043231//intracellular membrane-bounded organelle;GO:0030529//ribonucleoprotein complex	GO:0005198//structural molecule activity	GO:0010467//gene expression	K02931//large subunit ribosomal protein L5	gi|223974949|gb|ACN31662.1|//unknown [Zea mays]
Zm00001d008739	2.04257	6.13273e-25	2.62026	5.0971e-58	2.11132	2.91516e-18	1.82805	1.39178e-13	2.02564	8.04207e-17	1.99559	4.42782e-13	0.120054	0.723166	-0.056333	0.869442	0.338387	0.155465	-0.636069	0.00660641	-0.484841	0.0446889	-0.40467	0.0903005	NA	GO:0046872//metal ion binding;GO:0019842//vitamin binding;GO:0003824//catalytic activity	NA	K12261//2-hydroxyacyl-CoA lyase 1 [EC:4.1.-.-]	gi|212274545|ref|NP_001130784.1|//2-hydroxyphytanoyl-CoA lyase [Zea mays]
Zm00001d011569	1.06493	0.0314897	1.28206	0.00219214	1.31083	0.00156573	1.15398	0.0343583	2.21337	2.69402e-06	1.96472	4.70771e-05	-0.843123	0.102296	-0.666837	0.194949	-0.115879	0.843397	0.0210394	0.99527	0.390645	0.627955	0.654694	0.290965	NA	NA	NA	K02116//ATP synthase protein I	gi|413950882|gb|AFW83531.1|//hypothetical protein ZEAMMB73_743806 [Zea mays]
Zm00001d048441	1.46389	0.0338429	1.76957	0.00224222	1.80862	0.00476906	1.47604	0.00319381	1.53981	0.00149137	1.93713	1.29453e-05	-0.0228	0.992565	0.869027	0.465975	1.44249	0.0894569	-0.0303127	0.993408	0.181695	0.878398	0.623773	0.452294	NA	NA	NA	K04730//interleukin-1 receptor-associated kinase 1 [EC:2.7.11.1]	gi|670440538|ref|XP_008660538.1|//PREDICTED: protein PAM68, chloroplastic-like [Zea mays]
Zm00001d046555	1.43981	5.6137e-06	1.72074	1.26726e-09	1.93011	6.0524e-14	1.65773	1.08471e-06	2.04883	7.66804e-15	1.92862	6.97977e-08	0.0867196	0.856274	0.730644	0.0243394	0.982967	0.00107544	0.395604	0.51092	0.725608	0.101428	0.967349	0.0108653	GO:0030529//ribonucleoprotein complex;GO:0009536//plastid	NA	NA	K02916//large subunit ribosomal protein L35	gi|162459117|ref|NP_001105156.1|//prpl35-1 protein [Zea mays]
Zm00001d012141	1.19267	0.000174451	1.42838	1.06709e-06	1.5898	8.8209e-08	1.32006	0.00726683	1.93364	4.04424e-07	1.82869	4.16635e-05	-0.580136	0.165715	-0.0536419	0.911811	0.192414	0.669782	0.236375	0.563399	0.195743	0.666057	0.438297	0.121899	NA	GO:0003676//nucleic acid binding	NA	NA	gi|670428735|ref|XP_008655214.1|//PREDICTED: uncharacterized protein LOC100382312 isoform X4 [Zea mays]
Zm00001d016072	1.29397	0.00108014	1.59693	7.64793e-07	1.93916	2.67934e-10	1.28971	0.00142718	1.66489	4.72695e-06	1.68305	2.88345e-05	-0.392002	0.440747	0.669939	0.0921494	0.821923	0.0171601	0.643692	0.165963	0.830964	0.0242541	0.821279	0.0473201	GO:0030529//ribonucleoprotein complex	GO:0003723//RNA binding;GO:0005198//structural molecule activity	GO:0010467//gene expression	K02888//large subunit ribosomal protein L21	gi|223949103|gb|ACN28635.1|//unknown [Zea mays]
Zm00001d047581	1.23324	0.00036345	1.43053	2.12583e-06	1.58318	1.40711e-07	1.48107	0.000188178	1.78654	1.75374e-07	1.65314	3.1326e-05	0.0256837	0.958595	0.700024	0.0172054	0.992948	0.000165343	0.281256	0.62573	0.607508	0.0497185	0.681417	0.0284314	GO:0030529//ribonucleoprotein complex;GO:0009536//plastid	GO:0003676//nucleic acid binding	NA	K02945//small subunit ribosomal protein S1	gi|226501992|ref|NP_001150148.1|//uncharacterized protein LOC100283777 [Zea mays]
Zm00001d026700	1.22527	0.00195543	1.37596	2.66897e-05	1.44722	2.37005e-05	1.12364	0.00973764	1.26797	0.00134597	1.64242	3.77786e-05	0.226116	0.669798	0.345329	0.513084	0.68102	0.0720934	0.569947	0.205747	0.746109	0.0670681	0.484701	0.359796	GO:0043231//intracellular membrane-bounded organelle	NA	NA	NA	gi|226532730|ref|NP_001144346.1|//uncharacterized protein LOC100277249 [Zea mays]
Zm00001d047760	1.06663	0.00755791	1.13304	0.00295507	1.23445	0.000765022	1.48235	0.0002085	1.84574	1.24105e-07	1.63605	2.70137e-05	0.34244	0.42256	0.794883	0.0180556	0.712658	0.0231107	0.367807	0.491096	0.525461	0.220776	0.727429	0.0478634	GO:0043231//intracellular membrane-bounded organelle	GO:0016787//hydrolase activity;GO:0005507//copper ion binding;GO:0008270//zinc ion binding;GO:0003824//catalytic activity	GO:0008152//metabolic process	K02864//large subunit ribosomal protein L10	gi|224030887|gb|ACN34519.1|//unknown [Zea mays]
Zm00001d042274	1.2728	0.00195711	1.27072	0.00100588	1.24095	0.00293629	1.45604	3.34439e-05	1.9587	1.31365e-07	1.56184	7.47228e-05	1.06206	0.48617	0.442311	0.792039	1.22294	0.405178	-0.739471	0.615091	-0.546792	0.74098	-0.618549	0.689043	NA	NA	NA	K14399//polyribonucleotide 5'-hydroxyl-kinase [EC:2.7.1.78];K19996//phosphatidylinositol transfer protein SFH5;K00133//aspartate-semialdehyde dehydrogenase [EC:1.2.1.11];K02433//aspartyl-tRNA(Asn)/glutamyl-tRNA(Gln) amidotransferase subunit A [EC:6.3.5.6 6.3.5.7]	gi|927261910|ref|NP_001150254.2|//uncharacterized protein LOC100283884 [Zea mays]
Zm00001d018090	1.10111	6.53253e-05	1.36345	3.07596e-08	1.09406	4.49246e-05	1.4316	0.000130556	1.84743	3.96782e-09	1.52095	9.03852e-06	0.0300547	0.955356	0.150677	0.729934	0.0517023	0.912385	-0.0565306	0.87292	-0.26973	0.232862	-0.400365	0.0215617	NA	GO:0046872//metal ion binding;GO:0005544//calcium-dependent phospholipid binding;GO:0005509//calcium ion binding;GO:0005543//phospholipid binding	GO:0009414//response to water deprivation;GO:0009409//response to cold;GO:0009651//response to salt stress;GO:0009408//response to heat;GO:0009639//response to red or far red light	K17095//annexin A7/11	gi|194695180|gb|ACF81674.1|//unknown [Zea mays]
Zm00001d048284	1.69068	0.00974071	2.001	0.000194351	1.72092	0.0035071	1.33844	0.0269699	1.45284	0.00570541	1.49465	0.0110869	-0.056771	0.952869	0.965649	0.123972	0.731867	0.227605	0.0435372	0.9722	0.0527329	0.959582	0.136213	0.876092	GO:0016020//membrane	NA	NA	K02221//YggT family protein	gi|670440395|ref|XP_008660483.1|//PREDICTED: uncharacterized protein LOC103639519 [Zea mays];gi|413956837|gb|AFW89486.1|//hypothetical protein ZEAMMB73_425125 [Zea mays]
Zm00001d015182	1.53872	0.0063439	2.39138	6.08326e-08	2.02475	7.08924e-05	1.15812	0.023003	1.37753	0.00657594	1.4502	0.00523924	0.833475	0.0843541	-0.313825	0.651467	0.410586	0.500682	-0.467432	0.605445	-0.11937	0.90733	-0.455095	0.610125	NA	GO:0016772//transferase activity, transferring phosphorus-containing groups	GO:0008152//metabolic process	K02201//pantetheine-phosphate adenylyltransferase [EC:2.7.7.3]	gi|670407520|ref|XP_008645222.1|//PREDICTED: phosphopantetheine adenylyltransferase-like [Zea mays]
Zm00001d013295	1.1668	0.00852724	1.58427	1.50451e-06	1.68668	2.5349e-07	1.09137	0.0265863	1.31055	0.000598163	1.34533	0.000822878	0.0346175	0.952368	0.778108	0.0214956	0.872867	0.00578364	0.0750853	0.915725	0.188565	0.785206	0.465619	0.27921	GO:0043231//intracellular membrane-bounded organelle;GO:0005634//nucleus;GO:0005739//mitochondrion;GO:0009507//chloroplast	NA	NA	K00706//1,3-beta-glucan synthase [EC:2.4.1.34];K13412//calcium-dependent protein kinase [EC:2.7.11.1];K13172//serine/arginine repetitive matrix protein 2;K13171//serine/arginine repetitive matrix protein 1	gi|226505428|ref|NP_001140958.1|//calcium homeostasis regulator CHoR1 [Zea mays]
Zm00001d049965	1.62993	8.83436e-06	1.92809	2.70048e-09	1.82639	2.77653e-08	1.25478	0.00201096	1.39696	4.43804e-05	1.31599	0.000451888	-0.160287	0.717338	0.234137	0.561858	0.225944	0.543291	0.382405	0.261665	0.298971	0.390167	0.425582	0.135178	GO:0043231//intracellular membrane-bounded organelle;GO:0032991//macromolecular complex	GO:0005488//binding	NA	K11294//nucleolin	gi|413921823|gb|AFW61755.1|//ribonucleoprotein [Zea mays]
Zm00001d043778	1.44388	0.00971111	1.66765	0.000795198	1.45185	0.00993466	1.28935	0.0101273	1.49021	0.00173157	1.28332	0.011577	-1.07079	0.00480419	-0.604562	0.151278	-0.732678	0.0533315	0.722808	0.29632	0.884965	0.136131	0.786521	0.217514	GO:0043231//intracellular membrane-bounded organelle	NA	NA	K17964//leucine-rich PPR motif-containing protein, mitochondrial	gi|670389505|ref|XP_008675150.1|//PREDICTED: pentatricopeptide repeat-containing protein At3g09650, chloroplastic [Zea mays]
Zm00001d016896	1.83508	3.90115e-05	2.05622	8.35375e-07	1.81297	3.88813e-05	1.69905	2.67272e-05	1.20537	0.00648847	1.26547	0.0107177	0.631382	0.213259	0.985317	0.0265445	0.88807	0.0527634	-0.723668	0.0353545	-0.578038	0.0769871	-0.365396	0.365785	NA	GO:0016757//transferase activity, transferring glycosyl groups	NA	K13030//cyanohydrin beta-glucosyltransferase [EC:2.4.1.85];K13227//UDP-glucosyltransferase BX8/BX9 [EC:2.4.1.202]	gi|413937371|gb|AFW71922.1|//cytokinin-O-glucosyltransferase 2 [Zea mays]
Zm00001d003663	1.29215	4.78096e-05	1.13552	0.000857799	1.46769	9.10826e-06	1.3034	0.000399996	1.30701	0.000295611	1.23074	0.00256692	0.90578	0.0134373	0.894482	0.0100088	0.957398	0.00360438	0.341877	0.501185	0.48908	0.232738	0.616967	0.119944	GO:0044429//mitochondrial part	GO:0042802//identical protein binding;GO:0030554//adenyl nucleotide binding	GO:0044267//cellular protein metabolic process	K03687//molecular chaperone GrpE	gi|414587192|tpg|DAA37763.1|//TPA: hypothetical protein ZEAMMB73_896904 [Zea mays]
Zm00001d033654	-1.42248	5.12719e-05	-1.45165	1.73778e-06	-1.36752	1.07384e-05	-1.50739	0.0001376	-1.00533	0.0262915	-1.04577	0.0146083	1.0163	0.0408187	1.005	0.0472967	1.10003	0.0196062	0.389976	0.635118	0.869978	0.0788633	0.898829	0.0554036	GO:0043231//intracellular membrane-bounded organelle	NA	NA	K13414//mitogen-activated protein kinase kinase kinase 1, plant [EC:2.7.11.25]	gi|670367980|ref|XP_008665268.1|//PREDICTED: dentin sialophosphoprotein-like isoform X5 [Zea mays];gi|992279574|gb|KXG37764.1|//hypothetical protein SORBI_001G122900 [Sorghum bicolor];gi|670367974|ref|XP_008665265.1|//PREDICTED: dentin sialophosphoprotein-like isoform X2 [Zea mays];gi|670367978|ref|XP_008665267.1|//PREDICTED: dentin sialophosphoprotein-like isoform X4 [Zea mays];gi|670367972|ref|…
Zm00001d022132	-1.70877	3.07987e-15	-1.6601	7.3075e-17	-1.24842	2.03628e-09	-1.20571	0.000154023	-1.24259	4.40747e-05	-1.09791	0.000516967	0.00357899	0.997903	-0.205461	0.726181	-0.140231	0.794622	-0.567705	0.047343	-0.138293	0.799456	-0.296966	0.367303	GO:0005886//plasma membrane	NA	NA	K14325//RNA-binding protein with serine-rich domain 1;K05747//Wiskott-Aldrich syndrome protein;K01183//chitinase [EC:3.2.1.14]	gi|670425393|ref|XP_008653341.1|//PREDICTED: von Willebrand factor A domain-containing protein DDB_G0292028-like [Zea mays];gi|414887572|tpg|DAA63586.1|//TPA: hypothetical protein ZEAMMB73_270893 [Zea mays]
Zm00001d032536	-1.71359	6.80596e-06	-1.14534	0.00480959	-1.12281	0.00527369	-1.19419	1.6474e-07	-1.00011	5.45295e-05	-1.13014	7.08745e-07	-0.394055	0.216419	0.170092	0.662327	0.10468	0.769264	-0.747577	0.0365919	-0.593638	0.0869699	-0.380534	0.337294	GO:0043231//intracellular membrane-bounded organelle	NA	NA	K01404//leishmanolysin [EC:3.4.24.36];K13172//serine/arginine repetitive matrix protein 2;K13171//serine/arginine repetitive matrix protein 1	gi|414870853|tpg|DAA49410.1|//TPA: hypothetical protein ZEAMMB73_340515 [Zea mays];gi|414870852|tpg|DAA49409.1|//TPA: hypothetical protein ZEAMMB73_340515 [Zea mays];gi|238007738|gb|ACR34904.1|//unknown [Zea mays]
Zm00001d007487	-1.97042	4.95007e-13	-1.56325	7.4866e-12	-1.81149	6.24025e-12	-1.44548	0.000221243	-1.51699	5.6087e-05	-1.29656	0.00202943	-0.463706	0.718997	-0.416459	0.726181	-0.460277	0.719796	-0.913104	0.0174951	-0.36202	0.449025	-0.594811	0.100573	NA	NA	NA	K08739//DNA mismatch repair protein MLH3;K04730//interleukin-1 receptor-associated kinase 1 [EC:2.7.11.1]	gi|414590137|tpg|DAA40708.1|//TPA: hypothetical protein ZEAMMB73_047996 [Zea mays];gi|414869810|tpg|DAA48367.1|//TPA: hypothetical protein ZEAMMB73_190726 [Zea mays]
Zm00001d037025	-1.42092	0.000144984	-1.1729	0.00189067	-1.24868	0.00101521	-1.98023	6.74382e-09	-1.67512	1.12673e-08	-1.32155	3.10053e-05	0.581821	0.214146	0.924982	0.0251046	0.695647	0.11716	-0.867895	0.314796	-0.23495	0.824021	0.475775	0.612645	GO:0043231//intracellular membrane-bounded organelle	GO:0016787//hydrolase activity	GO:0044238//primary metabolic process	K10396//kinesin family member 5;K01206//alpha-L-fucosidase [EC:3.2.1.51]	gi|413943916|gb|AFW76565.1|//hypothetical protein ZEAMMB73_187768 [Zea mays]
Zm00001d011639	-1.01464	0.000105217	-1.19432	6.34468e-06	-1.06495	7.00667e-05	-1.26764	0.00220885	-1.66047	1.98794e-07	-1.34081	0.00347246	1.12871	0.000562668	1.3769	1.49053e-05	0.284304	0.546234	-0.11883	0.810891	-0.449919	0.168379	-0.464965	0.0762235	GO:0043231//intracellular membrane-bounded organelle	GO:0003676//nucleic acid binding;GO:0001071//nucleic acid binding transcription factor activity	GO:0006351//transcription, DNA-templated	K09287//RAV-like factor	gi|645167447|gb|AIB05361.1|//AP2-EREBP transcription factor, partial [Zea mays]
Zm00001d039615	-1.77508	3.338e-05	-1.57624	0.00300048	-2.21065	3.45153e-08	-2.4852	6.07919e-07	-2.4943	4.52441e-08	-1.34808	0.0269761	1.6087	0.000709894	1.57688	0.00280432	1.01641	0.0486445	0.0623539	0.927099	-0.26662	0.675059	0.0943495	0.870361	NA	GO:0016746//transferase activity, transferring acyl groups	NA	K15400//omega-hydroxypalmitate O-feruloyl transferase [EC:2.3.1.188];K19861//benzyl alcohol O-benzoyltransferase [EC:2.3.1.196 2.3.1.232]	gi|670385630|ref|XP_008673628.1|//PREDICTED: 3'-N-debenzoyl-2'-deoxytaxol N-benzoyltransferase-like [Zea mays]
Zm00001d038017	-1.98513	3.58372e-10	-1.41659	1.32749e-06	-1.01964	0.00394455	-1.94114	4.35774e-05	-1.38605	0.00381535	-1.36422	0.00850397	-0.67312	0.253588	-1.03569	0.0643027	-0.951704	0.0722937	0.183331	0.914994	0.595727	0.695617	0.521671	0.732937	GO:0030529//ribonucleoprotein complex;GO:0043232//intracellular non-membrane-bounded organelle;GO:0044444//cytoplasmic part	GO:0005198//structural molecule activity	GO:0010467//gene expression	K02880//large subunit ribosomal protein L17e	gi|413921264|gb|AFW61196.1|//hypothetical protein ZEAMMB73_882997 [Zea mays];gi|195618334|gb|ACG30997.1|//60S ribosomal protein L17 [Zea mays]
Zm00001d045644	-1.66849	3.78191e-09	-1.07697	5.55777e-05	-1.38778	6.16524e-07	-1.11937	0.000290441	-1.29065	7.50291e-05	-1.36587	2.7477e-05	0.742544	0.109529	0.776644	0.0919371	-0.00848389	0.993691	-0.459021	0.636483	-0.73805	0.35226	-1.02422	0.146903	NA	NA	NA	K13412//calcium-dependent protein kinase [EC:2.7.11.1];K13171//serine/arginine repetitive matrix protein 1	gi|226499324|ref|NP_001140541.1|//uncharacterized protein LOC100272606 [Zea mays]
Zm00001d017416	-1.12608	0.000870466	-1.37102	4.04842e-06	-1.00993	0.00143988	-1.50804	4.79547e-05	-1.60393	6.8609e-06	-1.36614	0.00205692	0.154921	0.832427	-0.121636	0.878716	-0.259989	0.722109	NA	NA	NA	NA	NA	NA	GO:0043231//intracellular membrane-bounded organelle	GO:0003824//catalytic activity	NA	K01728//pectate lyase [EC:4.2.2.2]	gi|226497420|ref|NP_001149991.1|//uncharacterized protein LOC100283618 [Zea mays]
novel_G000354	-2.52516	2.56024e-09	-2.02712	1.86261e-08	-1.8258	8.02892e-06	-1.49889	0.0121875	-1.84636	0.00124858	-1.37913	0.0317937	-0.968382	0.0303214	-0.724322	0.141601	-0.947543	0.0352749	-1.12124	0.11836	-1.01261	0.148205	-1.0652	0.130656	NA	GO:0046983//protein dimerization activity;GO:0003676//nucleic acid binding	NA	K01507//inorganic pyrophosphatase [EC:3.6.1.1];K10398//kinesin family member 11;K17479//glutaredoxin domain-containing cysteine-rich protein 1;K11593//eukaryotic translation initiation factor 2C;K05658//ATP-binding cassette, subfamily B (MDR/TAP), member 1 [EC:3.6.3.44]	gi|212721956|ref|NP_001132357.1|//uncharacterized protein LOC100193801 [Zea mays]
Zm00001d040460	-1.60303	0.00470432	-1.45891	0.0152957	-1.31536	0.0289505	-1.70143	5.26995e-05	-2.87786	8.11395e-15	-1.38446	0.000228642	2.07115	0.00889112	1.92132	0.0189423	1.90176	0.0166854	-0.328657	0.769695	-0.171387	0.874754	-0.0249113	0.99308	NA	NA	NA	NA	gi|414877057|tpg|DAA54188.1|//TPA: hypothetical protein ZEAMMB73_010193 [Zea mays]
Zm00001d042662	-1.52035	2.09115e-05	-1.19564	0.000314974	-1.07388	0.0023687	-1.34043	0.0200985	-1.22534	0.0272537	-1.39484	0.013515	0.170332	0.815382	-0.350456	0.662119	0.0339555	0.972627	0.199946	0.810891	0.469128	0.494029	0.0105113	0.998862	NA	NA	NA	K00921//1-phosphatidylinositol-3-phosphate 5-kinase [EC:2.7.1.150]	gi|670388620|ref|XP_008674769.1|//PREDICTED: LOW QUALITY PROTEIN: putative 1-phosphatidylinositol-3-phosphate 5-kinase FAB1D [Zea mays]
Zm00001d033794	-1.92371	1.97837e-05	-1.37626	0.00793708	-1.43762	0.00416587	-2.19173	7.10379e-08	-1.71475	2.19833e-05	-1.42793	0.000239107	3.97748	6.02668e-07	2.72078	0.00531792	3.26593	0.000125829	-0.7171	0.441806	-0.410391	0.726159	0.590699	0.46013	GO:0009524//phragmoplast;GO:0005739//mitochondrion;GO:0009536//plastid;GO:0009574//preprophase band	GO:0008017//microtubule binding	GO:0000226//microtubule cytoskeleton organization;GO:0000910//cytokinesis	K16732//protein regulator of cytokinesis 1	gi|670368090|ref|XP_008665306.1|//PREDICTED: 65-kDa microtubule-associated protein 6-like [Zea mays];gi|414872497|tpg|DAA51054.1|//TPA: hypothetical protein ZEAMMB73_918889 [Zea mays]
Zm00001d012155	-1.32095	2.48801e-11	-1.15008	2.32624e-08	-1.21628	2.42639e-09	-1.68996	8.10446e-08	-1.66715	1.31365e-07	-1.4392	6.78706e-06	0.105078	0.806838	0.25575	0.553611	0.190905	0.638435	-0.0979043	0.836727	0.122571	0.807738	0.0674032	0.883417	NA	NA	NA	K19828//mitochondrial GTPase 1	gi|224028309|gb|ACN33230.1|//unknown [Zea mays];gi|413951650|gb|AFW84299.1|//hypothetical protein ZEAMMB73_469985 [Zea mays];gi|413951648|gb|AFW84297.1|//hypothetical protein ZEAMMB73_469985 [Zea mays]
Zm00001d002163	-1.41298	8.4043e-05	-1.53511	7.4414e-06	-1.17551	0.00100806	-1.10421	0.0224433	-1.50652	0.000470496	-1.44834	0.00177799	1.41683	0.0309763	0.687267	0.433913	0.554756	0.543751	-0.331181	0.695369	-0.777483	0.196439	-0.693878	0.257841	NA	GO:0016301//kinase activity	GO:0007186//G-protein coupled receptor signaling pathway;GO:0006796//phosphate-containing compound metabolic process	K00901//diacylglycerol kinase (ATP) [EC:2.7.1.107]	gi|670371423|ref|XP_008666988.1|//PREDICTED: diacylglycerol kinase 3 isoform X1 [Zea mays];gi|414585233|tpg|DAA35804.1|//TPA: diacylglycerol kinase 3 [Zea mays]
Zm00001d021264	-1.54502	8.28801e-13	-1.19052	1.84689e-07	-1.05309	0.000147114	-2.01659	1.4768e-15	-1.76014	8.73054e-13	-1.45246	1.91103e-08	0.556393	0.0771739	1.46738	5.89607e-09	1.54792	3.90085e-10	-0.774972	0.000474918	-0.682492	0.000758316	-0.602175	0.000794984	NA	NA	NA	K09419//heat shock transcription factor, other eukaryote	gi|670424558|ref|XP_008652977.1|//PREDICTED: heat stress transcription factor B-2c-like [Zea mays]
Zm00001d021263	-1.47178	4.29067e-10	-1.19591	1.17485e-06	-1.07657	0.000169922	-1.85363	1.00855e-12	-1.66467	3.18941e-09	-1.46051	1.65288e-07	0.60775	0.0120207	1.53112	2.64652e-13	1.64778	2.13248e-17	-0.850084	5.37653e-05	-0.734744	0.000545738	-0.587376	0.00211219	NA	NA	NA	K09419//heat shock transcription factor, other eukaryote	gi|670424558|ref|XP_008652977.1|//PREDICTED: heat stress transcription factor B-2c-like [Zea mays]
Zm00001d012591	-1.15612	0.000673485	-1.31329	1.49142e-07	-1.37085	3.35755e-08	-1.60034	4.65718e-06	-1.46938	0.000102224	-1.46783	0.000222064	0.455898	0.187435	-0.0403493	0.932682	-0.240195	0.561221	-0.916347	0.010311	-0.493737	0.255801	-0.294135	0.569122	NA	GO:0003824//catalytic activity	GO:0019725//cellular homeostasis	K17609//nucleoredoxin [EC:1.8.1.8]	gi|212723254|ref|NP_001131397.1|//protein disulfide isomerase [Zea mays]
Zm00001d039537	-1.18804	5.9251e-07	-1.32826	3.60087e-09	-1.40649	2.14639e-08	-1.75187	1.59026e-05	-1.4627	0.00110888	-1.50217	0.000632721	-0.0356534	0.931225	-0.792923	0.00266049	-0.823797	0.00119981	-0.121188	0.805612	-0.288745	0.385219	-0.444022	0.0896423	NA	NA	NA	K03006//DNA-directed RNA polymerase II subunit RPB1 [EC:2.7.7.6];K05909//laccase [EC:1.10.3.2];K04730//interleukin-1 receptor-associated kinase 1 [EC:2.7.11.1];K03549//KUP system potassium uptake protein;K11643//chromodomain-helicase-DNA-binding protein 4 [EC:3.6.4.12];K12447//UDP-sugar pyrophosphorylase [EC:2.7.7.64];K03164//DNA topoisomerase II [EC:5.99.1.3];K13415//protein brassinosteroid inse…	gi|836015481|ref|XP_012703938.1|//PREDICTED: protein ALWAYS EARLY 2 isoform X1 [Setaria italica];gi|836015489|ref|XP_012703940.1|//PREDICTED: protein ALWAYS EARLY 2 isoform X2 [Setaria italica];gi|670409100|ref|XP_008645814.1|//PREDICTED: uncharacterized protein LOC103627297 [Zea mays];gi|670385588|ref|XP_008673609.1|//PREDICTED: LOW QUALITY PROTEIN: protein ALWAYS EARLY 3-like [Zea mays]
Zm00001d002266	-2.1149	4.19554e-25	-1.61445	4.4688e-17	-1.61617	7.47829e-15	-1.43948	4.9682e-05	-1.07357	0.00262564	-1.53375	3.72623e-06	-0.68027	0.0874766	-0.492758	0.252923	-0.38206	0.470717	-0.456576	0.262979	-0.549321	0.137696	-0.219588	0.652698	GO:0005777//peroxisome	GO:0016741//transferase activity, transferring one-carbon groups;GO:0008168//methyltransferase activity;GO:0046592//polyamine oxidase activity	GO:0006598//polyamine catabolic process;GO:0006730//one-carbon metabolic process;GO:0055114//oxidation-reduction process;GO:0032259//methylation	K17839//polyamine oxidase [EC:1.5.3.17 1.5.3.-]	gi|525345025|ref|NP_001266475.1|//lysine-specific histone demethylase 1 [Zea mays];gi|670374419|ref|XP_008668590.1|//PREDICTED: lysine-specific histone demethylase 1 isoform X1 [Zea mays]
Zm00001d015328	-1.45934	2.06959e-05	-1.44965	1.83474e-07	-1.33905	1.39491e-06	-1.86908	3.56306e-09	-1.70721	3.05723e-08	-1.53629	1.29644e-06	-0.357181	0.386425	-0.336991	0.47015	-0.425611	0.275789	-0.50833	0.161438	-0.522752	0.0754095	-0.467457	0.164639	GO:0043231//intracellular membrane-bounded organelle	GO:0016829//lyase activity;GO:0003824//catalytic activity	NA	K01728//pectate lyase [EC:4.2.2.2]	gi|413935670|gb|AFW70221.1|//hypothetical protein ZEAMMB73_080126 [Zea mays];gi|413935676|gb|AFW70227.1|//hypothetical protein ZEAMMB73_080126, partial [Zea mays];gi|223942959|gb|ACN25563.1|//unknown [Zea mays]
Zm00001d032079	-1.82538	1.24466e-07	-1.56567	2.38145e-05	-1.55812	1.41423e-05	-2.02327	2.70526e-05	-1.66278	0.00244932	-1.53642	0.00300904	-0.720027	0.198512	-0.37321	0.55858	-0.432421	0.46365	0.0847917	0.955797	0.12196	0.927257	0.960501	0.18312	GO:0044464//cell part	NA	NA	K13447//respiratory burst oxidase [EC:1.6.3.- 1.11.1.-]	gi|670366355|ref|XP_008664615.1|//PREDICTED: respiratory burst oxidase homolog protein E [Zea mays]
Zm00001d000357	-1.26723	3.57569e-07	-1.5582	3.03451e-08	-1.2897	9.06797e-09	-1.77714	6.15304e-08	-1.76874	1.64468e-08	-1.54743	4.52927e-06	0.0429562	0.948733	0.287331	0.586592	-0.665062	0.154716	-0.265503	0.732607	-0.478773	0.439468	-0.246566	0.753591	NA	GO:0016872//intramolecular lyase activity;GO:0016853//isomerase activity	GO:0006575//cellular modified amino acid metabolic process	NA	gi|413952760|gb|AFW85409.1|//hypothetical protein ZEAMMB73_973089 [Zea mays];gi|226497954|ref|NP_001141760.1|//uncharacterized protein LOC100273896 [Zea mays]
Zm00001d004138	-1.21339	2.86994e-10	-1.5182	4.17911e-10	-1.34949	2.17051e-08	-2.55277	4.86165e-13	-2.38313	2.44197e-12	-1.56855	6.61111e-06	-0.58556	0.375255	0.168794	0.815322	-0.567916	0.379469	-0.945559	5.48194e-05	-0.850498	0.000128611	-0.653786	0.0133309	GO:0005886//plasma membrane	GO:0043169//cation binding;GO:0046872//metal ion binding	GO:0006812//cation transport;GO:0030001//metal ion transport	K00430//peroxidase [EC:1.11.1.7];K15292//syntaxin-binding protein 1;K13172//serine/arginine repetitive matrix protein 2;K07213//copper chaperone;K10752//histone-binding protein RBBP4	gi|226492698|ref|NP_001151691.1|//uncharacterized protein LOC100285326 [Zea mays]
Zm00001d022041	-1.19874	1.96755e-12	-1.04105	2.6663e-09	-1.21434	4.34102e-11	-1.95061	8.82891e-15	-2.12376	9.55894e-23	-1.58741	8.50765e-11	2.11221	7.38318e-17	2.18887	4.18733e-26	1.54294	1.60048e-12	-0.17988	0.640126	0.188097	0.616551	0.388622	0.0817017	GO:0043231//intracellular membrane-bounded organelle;GO:0005886//plasma membrane	GO:0004674//protein serine/threonine kinase activity;GO:0005524//ATP binding;GO:0032559//adenyl ribonucleotide binding;GO:0004672//protein kinase activity	GO:0006464//cellular protein modification process;GO:0006468//protein phosphorylation	K08819//cyclin-dependent kinase 12/13 [EC:2.7.11.22 2.7.11.23]	gi|670421687|ref|XP_008651752.1|//PREDICTED: uncharacterized protein LOC100383830 isoform X1 [Zea mays]
Zm00001d026597	-1.17376	1.56777e-05	-1.02811	0.000368971	-1.05243	0.000163357	-2.0722	2.52704e-08	-1.69577	6.02999e-06	-1.60697	3.12131e-06	0.99196	0.0223457	1.48626	2.10458e-05	0.438761	0.393473	-0.201382	0.810891	-0.50167	0.496546	-0.87928	0.136303	NA	NA	NA	NA	gi|226499898|ref|NP_001143260.1|//uncharacterized protein LOC100275789 [Zea mays]
Zm00001d039150	-1.94037	0.00108069	-2.0679	0.00023044	-2.38512	5.69373e-05	-3.28492	7.57959e-23	-4.64784	2.25702e-34	-1.61865	0.00312108	1.37988	0.071034	2.52745	8.32199e-06	0.786588	0.407541	-0.706099	0.0786719	0.0240887	0.969908	0.333135	0.391219	NA	NA	NA	NA	gi|670418667|ref|XP_008650076.1|//PREDICTED: S-type anion channel SLAH2-like [Zea mays]
Zm00001d033050	-1.30137	8.34735e-05	-1.08356	0.00775972	-1.14741	0.00539621	-4.26086	2.64497e-19	-4.82787	2.65384e-25	-1.63211	0.010126	2.30348	0.0171258	3.44246	7.19741e-06	1.74644	0.11664	-0.632265	0.1012	-0.364992	0.378741	0.115699	0.843744	NA	NA	NA	K13464//jasmonate ZIM domain-containing protein	gi|226502410|ref|NP_001151261.1|//uncharacterized protein LOC100284894 [Zea mays]
Zm00001d031832	-1.13086	9.88757e-07	-1.03248	1.32749e-06	-1.12074	2.22061e-06	-1.73291	6.84578e-09	-1.6402	1.5659e-08	-1.65172	7.44185e-08	0.137437	0.736075	-0.0257508	0.958843	0.0273729	0.954402	-0.492384	0.202141	-0.23168	0.632033	-0.296646	0.483369	NA	GO:0016790//thiolester hydrolase activity;GO:0046914//transition metal ion binding	GO:0019941//modification-dependent protein catabolic process	K11855//ubiquitin carboxyl-terminal hydrolase 36/42 [EC:3.4.19.12]	gi|414869932|tpg|DAA48489.1|//TPA: putative ubiquitin carboxyl-terminal hydrolase superfamily protein [Zea mays];gi|414869933|tpg|DAA48490.1|//TPA: putative ubiquitin carboxyl-terminal hydrolase superfamily protein [Zea mays];gi|670366151|ref|XP_008664540.1|//PREDICTED: LOW QUALITY PROTEIN: ubiquitin carboxyl-terminal hydrolase 17-like [Zea mays];gi|194700188|gb|ACF84178.1|//unknown [Zea mays]
Zm00001d033467	-1.39375	7.63226e-06	-1.77318	1.15719e-09	-1.88441	3.48952e-12	-1.74863	0.0003713	-1.79423	0.000438582	-1.65263	0.000735516	-0.343092	0.450138	-0.396667	0.358507	-0.545846	0.167249	-0.775863	0.0202564	-0.89302	0.000812864	-0.882076	0.00161943	GO:0005634//nucleus	GO:0046872//metal ion binding;GO:0008270//zinc ion binding;GO:0005488//binding;GO:0003676//nucleic acid binding	NA	K10624//E3 ubiquitin-protein ligase RBBP6 [EC:2.3.2.27]	gi|670358516|ref|XP_008665282.1|//PREDICTED: uncharacterized protein LOC100216835 isoform X1 [Zea mays]
Zm00001d034186	-1.89696	2.65727e-12	-1.43741	0.000277833	-1.16855	3.28704e-05	-2.30892	1.34286e-05	-2.11098	0.000146403	-1.66853	0.00191928	0.460484	0.620994	1.77928	0.00131372	1.19299	0.0586929	1.30412	0.0100709	0.799929	0.216269	1.13466	0.035433	GO:0043231//intracellular membrane-bounded organelle;GO:0010287//plastoglobule;GO:0009535//chloroplast thylakoid membrane;GO:0009941//chloroplast envelope;GO:0005739//mitochondrion	GO:0009055//electron carrier activity;GO:0020037//heme binding;GO:0016705//oxidoreductase activity, acting on paired donors, with incorporation or reduction of molecular oxygen;GO:0005506//iron ion binding;GO:0009978//allene oxide synthase activity;GO:0004497//monooxygenase activity;GO:0016491//oxidoreductase activity	GO:0009611//response to wounding;GO:0031407//oxylipin metabolic process;GO:0009620//response to fungus;GO:0009753//response to jasmonic acid;GO:0055114//oxidation-reduction process	K01723//hydroperoxide dehydratase [EC:4.2.1.92]	gi|670368497|ref|XP_008665482.1|//PREDICTED: allene oxide synthase 1, chloroplastic-like [Zea mays]
Zm00001d003830	-1.24171	1.17685e-10	-1.04053	0.000150339	-1.2172	2.46471e-09	-2.42228	3.43668e-15	-2.46929	2.19664e-16	-1.671	1.95829e-06	0.636451	0.0732509	1.13962	0.000277766	0.322214	0.449056	-0.878633	0.000346342	-0.508199	0.0541941	-0.248765	0.426564	GO:0043231//intracellular membrane-bounded organelle	GO:0016836//hydro-lyase activity	GO:0006558//L-phenylalanine metabolic process	K05359//arogenate/prephenate dehydratase [EC:4.2.1.91 4.2.1.51]	gi|887226057|ref|NP_001132476.2|//uncharacterized protein LOC100193934 [Zea mays]
Zm00001d033049	-1.69247	3.28127e-05	-1.54573	0.000294568	-1.35804	0.00243906	-3.87738	1.24682e-25	-4.20565	6.79372e-33	-1.7228	0.00188528	0.818375	0.364171	2.67839	1.79793e-08	1.48143	0.0255434	-0.852524	0.104375	-0.343857	0.625895	0.0788205	0.916253	NA	NA	NA	K13464//jasmonate ZIM domain-containing protein	gi|930697440|ref|NP_001151346.2|//ZIM motif family protein [Zea mays]
Zm00001d000434	-1.67925	9.84701e-07	-1.63301	3.02792e-06	-1.61695	1.93154e-06	-1.52966	3.97011e-09	-1.6812	4.95313e-09	-1.73464	9.46924e-12	1.53016	0.00255989	1.27941	0.0216339	1.12413	0.0406394	-0.566807	0.236514	-0.355487	0.561644	0.0482174	0.943601	GO:0044464//cell part	NA	GO:0006810//transport	K06901//putative MFS transporter, AGZA family, xanthine/uracil permease	gi|226491608|ref|NP_001146825.1|//uncharacterized protein LOC100280431 [Zea mays]
Zm00001d033267	-1.24261	0.00115259	-1.61288	1.69924e-05	-1.07293	0.00508462	-1.87618	0.000772343	-1.68717	0.00141967	-1.80111	0.000997146	-0.923539	0.19216	-0.625434	0.420438	-1.08106	0.10622	-0.631687	0.701803	-0.0270099	0.998052	0.130382	0.936394	NA	GO:0046983//protein dimerization activity	NA	K16189//phytochrome-interacting factor 4	gi|414871802|tpg|DAA50359.1|//TPA: putative HLH DNA-binding domain superfamily protein [Zea mays]
Zm00001d041381	-1.91172	1.7218e-09	-1.11246	0.000225656	-1.29242	7.93496e-06	-3.95253	1.02505e-22	-4.6722	2.29498e-26	-1.80402	0.00138505	3.92599	4.72256e-05	3.77332	9.37258e-05	2.73257	0.0159068	-1.23213	0.133334	-0.433085	0.73297	-0.0577378	0.968743	NA	NA	NA	K03362//F-box and WD-40 domain protein 1/11;K10260//F-box and WD-40 domain protein 7;K14963//COMPASS component SWD3;K16794//platelet-activating factor acetylhydrolase IB subunit alpha	gi|670387355|ref|XP_008674271.1|//PREDICTED: WD repeat-containing protein 86-like [Zea mays]
Zm00001d048263	-1.32298	1.97313e-13	-1.32217	1.49034e-09	-1.25244	2.17281e-10	-3.03204	1.43377e-09	-3.98238	1.26205e-11	-1.84422	0.000514247	0.694494	0.463522	2.10564	0.000244993	1.01168	0.201052	-0.82682	0.127391	-0.780651	0.13585	-0.14395	0.841802	NA	NA	NA	K13464//jasmonate ZIM domain-containing protein	gi|226510526|ref|NP_001150800.1|//ZIM motif family protein [Zea mays]
Zm00001d003784	-1.2182	1.32539e-08	-1.33958	1.60887e-05	-1.09677	7.19546e-07	-3.67797	2.02089e-30	-4.85477	9.71306e-37	-1.86444	3.73119e-07	1.85887	0.00337155	2.64986	7.7963e-07	1.49347	0.0311537	-0.375928	0.521288	0.382943	0.417086	0.735023	0.0171128	NA	GO:0043167//ion binding;GO:0016798//hydrolase activity, acting on glycosyl bonds	GO:0044238//primary metabolic process	K19892//glucan endo-1,3-beta-glucosidase 4 [EC:3.2.1.39];K19891//glucan endo-1,3-beta-glucosidase 1/2/3 [EC:3.2.1.39]	gi|414587343|tpg|DAA37914.1|//TPA: putative O-glycosyl hydrolase family 17 protein [Zea mays]
Zm00001d043706	-1.24361	2.29474e-05	-1.38936	3.07989e-05	-1.16385	0.000360895	-3.14803	3.93946e-06	-3.23114	2.85783e-06	-1.87134	0.0119464	1.88892	0.000543055	3.25084	9.95481e-16	1.39405	0.0139501	0.243336	0.714349	0.749164	0.0295074	0.736935	0.0392094	GO:0043231//intracellular membrane-bounded organelle	NA	NA	K13422//transcription factor MYC2	gi|414880808|tpg|DAA57939.1|//TPA: putative HLH DNA-binding domain superfamily protein [Zea mays]
Zm00001d007714	-2.05869	3.63642e-05	-2.90141	1.0523e-12	-2.60892	5.88625e-12	-2.1836	0.000170552	-2.06037	0.000252095	-1.87888	0.0053488	-0.971102	0.551963	-0.87528	0.575936	-0.381913	0.832408	-1.26458	0.274693	-1.40747	0.210532	-1.152	0.333957	NA	NA	NA	K13508//glycerol-3-phosphate acyltransferase [EC:2.3.1.15]	gi|670380331|ref|XP_008670911.1|//PREDICTED: probable glycerol-3-phosphate acyltransferase 3 [Zea mays]
Zm00001d038178	-2.28172	0.000403133	-1.36348	0.0174444	-1.86431	0.00298937	-3.56125	4.24095e-06	-2.387	0.00451247	-1.88091	0.0275604	-0.663039	0.718997	-0.572604	0.736782	-0.270827	0.884566	-1.52345	0.163642	-1.06775	0.395443	-0.748016	0.593905	NA	GO:0003824//catalytic activity	NA	K14493//gibberellin receptor GID1 [EC:3.-.-.-]	gi|413945341|gb|AFW77990.1|//hypothetical protein ZEAMMB73_255065 [Zea mays]
Zm00001d032186	-2.05942	1.12186e-10	-1.43132	0.000105918	-1.75848	4.50091e-08	-1.41073	0.0111056	-1.6032	0.00196918	-1.88418	0.000167486	2.92557	9.30081e-08	2.09286	0.00115792	1.91042	0.00414664	0.361357	0.683481	-0.0871812	0.931452	-0.264581	0.788527	GO:0031410//cytoplasmic vesicle	GO:0016892//endoribonuclease activity, producing 3'-phosphomonoesters;GO:0003676//nucleic acid binding	NA	K01166//ribonuclease T2 [EC:3.1.27.1]	gi|212275710|ref|NP_001131005.1|//uncharacterized protein LOC100192110 precursor [Zea mays]
Zm00001d041327	-1.96851	1.87949e-06	-1.98383	3.57281e-08	-1.80691	1.42697e-06	-1.51901	0.0175419	-1.85554	0.00373423	-1.89487	0.00602605	2.29146	0.00738983	2.40217	0.00399096	1.46889	0.20022	-1.18405	0.137059	-0.764488	0.390742	-0.7256	0.414028	GO:0031410//cytoplasmic vesicle	NA	NA	K13420//LRR receptor-like serine/threonine-protein kinase FLS2 [EC:2.7.11.1]	gi|670386870|ref|XP_008674084.1|//PREDICTED: probable LRR receptor-like serine/threonine-protein kinase At1g74360 isoform X2 [Zea mays]
Zm00001d018064	-1.10514	0.0492056	-1.35315	0.0473981	-1.49886	0.00672442	-3.15531	1.28536e-06	-3.50253	4.01073e-07	-1.90833	0.0115377	3.34191	0.000444267	0.908481	0.604542	-0.261193	0.886628	-0.754565	0.35126	-0.656307	0.44627	-0.87457	0.281877	NA	GO:0046914//transition metal ion binding;GO:0003824//catalytic activity	GO:0008152//metabolic process	K05909//laccase [EC:1.10.3.2]	gi|670410247|ref|XP_008646276.1|//PREDICTED: putative laccase-9 [Zea mays]
Zm00001d017768	-1.35727	8.02242e-05	-1.50681	7.50133e-07	-1.19182	0.00114282	-1.49865	0.00256093	-1.81408	4.47694e-05	-1.92064	1.83512e-05	0.189569	0.697564	-0.290224	0.536413	-0.297678	0.498517	-0.687454	0.0907125	-0.752154	0.0627547	-0.323263	0.526556	NA	NA	NA	NA	gi|226493019|ref|NP_001142415.1|//uncharacterized protein LOC100274590 [Zea mays];gi|670403313|ref|XP_008681567.1|//PREDICTED: hypothetical protein isoform X1 [Zea mays]
Zm00001d009112	-1.98054	0.000201638	-2.16188	4.40122e-05	-2.10256	9.39705e-05	-2.56171	0.00256319	-2.87932	0.000895524	-1.9498	0.0295221	0.431139	0.805107	-0.292216	0.876231	-0.0624648	0.980482	-1.69252	0.114799	-1.75588	0.0963539	-1.55858	0.164008	NA	NA	NA	NA	gi|413947967|gb|AFW80616.1|//hypothetical protein ZEAMMB73_385198 [Zea mays]
Zm00001d049081	-1.3269	1.26598e-09	-1.25816	8.49931e-09	-1.94642	7.48537e-13	-2.05241	1.36772e-07	-2.1938	5.30636e-08	-1.96447	1.24807e-06	3.00737	9.58178e-09	2.21101	0.000429904	1.82409	0.00553099	-0.894639	0.0455168	-0.470396	0.431318	-0.727046	0.111437	GO:0016020//membrane;GO:0031410//cytoplasmic vesicle;GO:0016023//cytoplasmic membrane-bounded vesicle	NA	NA	K13412//calcium-dependent protein kinase [EC:2.7.11.1];K13172//serine/arginine repetitive matrix protein 2	gi|992166930|gb|KXG28268.1|//hypothetical protein SORBI_005G105300 [Sorghum bicolor]
Zm00001d017951	-1.16432	2.20921e-05	-1.39998	8.32392e-05	-1.26187	0.000553535	-2.41008	2.70171e-09	-2.10942	1.44736e-10	-1.97553	3.81487e-09	-0.123328	0.889575	0.321297	0.726181	-0.569377	0.517033	-0.262837	0.733038	0.432707	0.322144	0.214653	0.712935	GO:0043231//intracellular membrane-bounded organelle	GO:0003824//catalytic activity	NA	K07766//diphosphoinositol-polyphosphate diphosphatase [EC:3.6.1.52]	gi|194694026|gb|ACF81097.1|//unknown [Zea mays]
Zm00001d042285	-1.24918	1.33501e-08	-1.04888	3.00413e-09	-1.25112	3.08821e-10	-2.34474	3.10262e-17	-2.29161	1.33429e-14	-1.97749	1.38205e-13	1.21156	9.9056e-05	0.936333	0.00541451	0.944682	0.00614394	-0.932388	0.00293507	-0.535909	0.0822459	-0.576861	0.0589169	GO:0005886//plasma membrane	GO:0004674//protein serine/threonine kinase activity;GO:0005524//ATP binding;GO:0032559//adenyl ribonucleotide binding;GO:0004672//protein kinase activity	GO:0006464//cellular protein modification process;GO:0006468//protein phosphorylation	K17592//sacsin;K08819//cyclin-dependent kinase 12/13 [EC:2.7.11.22 2.7.11.23]	gi|670388268|ref|XP_008674629.1|//PREDICTED: probable serine/threonine-protein kinase At1g54610 [Zea mays];gi|413945151|gb|AFW77800.1|//putative protein kinase superfamily protein [Zea mays]
Zm00001d049940	-1.09381	1.10287e-07	-1.2316	1.16935e-11	-1.08525	9.80526e-07	-2.37615	1.65108e-11	-2.52309	1.14092e-12	-1.9939	2.34877e-09	0.574229	0.0470378	0.507305	0.0968558	0.0152171	0.976894	-0.800114	0.00536705	-0.582777	0.0486461	-0.516471	0.061234	NA	GO:0046872//metal ion binding;GO:0005509//calcium ion binding	NA	K13448//calcium-binding protein CML	gi|670392876|ref|XP_008676834.1|//PREDICTED: uncharacterized protein LOC100273665 isoform X1 [Zea mays]
Zm00001d030108	-1.23853	2.70803e-09	-1.37482	9.91459e-09	-1.43864	1.48664e-08	-2.35239	1.12428e-08	-2.55762	2.05319e-13	-1.99974	3.83242e-08	1.89687	1.78159e-12	1.45633	2.93942e-06	0.736156	0.0293747	-0.330267	0.415933	-0.438125	0.131479	-0.347207	0.250299	NA	NA	NA	K11446//histone demethylase JARID1 [EC:1.14.11.-]	gi|242040067|ref|XP_002467428.1|//hypothetical protein SORBIDRAFT_01g027940 [Sorghum bicolor];gi|992280734|gb|EER91866.2|//hypothetical protein SORBI_001G284400 [Sorghum bicolor]
Zm00001d002673	-1.05251	0.0150302	-1.22942	0.00258957	-1.25016	0.00359332	-1.95562	7.57612e-05	-2.0885	1.89083e-05	-2.01288	4.70771e-05	1.09267	0.0012927	0.270147	0.609275	-0.588404	0.133196	2.00861	1.05649e-07	0.986206	0.0666256	0.745332	0.234367	GO:0043231//intracellular membrane-bounded organelle;GO:0031224//intrinsic component of membrane	NA	NA	K14209//solute carrier family 36 (proton-coupled amino acid transporter);K19476//vacuolar protein sorting-associated protein IST1;K15015//solute carrier family 32 (vesicular inhibitory amino acid transporter)	gi|670375439|ref|XP_008669025.1|//PREDICTED: lysine histidine transporter-like 8 [Zea mays]
Zm00001d008911	-1.39723	4.4106e-12	-1.60455	1.33741e-08	-1.17807	1.97299e-05	-2.80494	1.34325e-28	-2.54199	1.42475e-28	-2.03995	2.02212e-17	-0.803491	0.0022234	-0.414243	0.126295	-0.930826	8.09477e-05	-0.149338	0.737628	-0.0712593	0.865907	0.0678995	0.856751	GO:0031224//intrinsic component of membrane;GO:0016021//integral component of membrane	GO:0046872//metal ion binding;GO:0005509//calcium ion binding	GO:0006810//transport;GO:0055085//transmembrane transport	K13172//serine/arginine repetitive matrix protein 2	gi|226505772|ref|NP_001151543.1|//uncharacterized protein LOC100285177 precursor [Zea mays];gi|670428524|ref|XP_008655084.1|//PREDICTED: LOC100285177 isoform X1 [Zea mays]
Zm00001d013857	-1.86471	5.31477e-09	-1.44601	4.34134e-08	-1.3121	4.0521e-06	-2.38824	3.77602e-11	-2.54179	8.01173e-12	-2.06954	2.53777e-08	-1.19104	0.482784	-1.07966	0.529861	-1.58967	0.319287	0.423789	0.810891	0.169193	0.926982	-0.14937	0.932447	GO:0032991//macromolecular complex	GO:0005488//binding	NA	K17302//coatomer subunit beta';K14709//solute carrier family 39 (zinc transporter), member 1/2/3;K11294//nucleolin	gi|308081915|ref|NP_001182783.1|//uncharacterized protein LOC100500955 [Zea mays];gi|670408384|ref|XP_008645555.1|//PREDICTED: uncharacterized protein LOC100275689 isoform X2 [Zea mays]
Zm00001d046805	-1.32629	0.00146273	-1.42104	0.00174406	-1.03831	0.0360216	-3.1371	3.71453e-07	-3.19593	2.13894e-07	-2.11394	0.000455088	3.45141	4.39184e-05	2.68978	0.0046146	1.81194	0.121883	0.564612	0.473805	0.207513	0.82647	0.328501	0.73308	GO:0043231//intracellular membrane-bounded organelle	GO:0001071//nucleic acid binding transcription factor activity	GO:0016101//diterpenoid metabolic process;GO:0006950//response to stress	K18834//WRKY transcription factor 1	gi|670438837|ref|XP_008659853.1|//PREDICTED: probable WRKY transcription factor 40 [Zea mays]
Zm00001d002476	-3.15082	2.64017e-10	-2.94063	2.46519e-11	-3.24223	8.33055e-13	-2.26188	3.22539e-05	-1.8923	0.000544185	-2.11433	0.000713412	1.973	0.00665735	1.97853	0.00674004	2.26096	0.00165602	-1.08525	0.19858	-0.028629	0.99251	-0.186244	0.860038	NA	NA	NA	K09422//myb proto-oncogene protein, plant	gi|414585669|tpg|DAA36240.1|//TPA: putative MYB DNA-binding domain superfamily protein [Zea mays]
Zm00001d029051	-1.38537	1.08121e-05	-1.531	7.98093e-06	-1.4975	6.63536e-06	-2.32481	2.23196e-06	-2.72057	1.55244e-08	-2.12428	2.46867e-06	-0.544557	0.176543	0.0757368	0.868962	-0.917416	0.0178758	-0.607151	0.0601023	-0.194485	0.654143	-0.0364083	0.93951	NA	NA	NA	K13412//calcium-dependent protein kinase [EC:2.7.11.1];K13171//serine/arginine repetitive matrix protein 1;K14306//nuclear pore complex protein Nup62	gi|670361108|ref|XP_008645664.1|//PREDICTED: uncharacterized protein LOC100383889 isoform X1 [Zea mays];gi|670361110|ref|XP_008645670.1|//PREDICTED: uncharacterized protein LOC100383889 isoform X2 [Zea mays]
Zm00001d048510	-1.29752	8.63997e-06	-1.29907	4.36989e-06	-1.21461	1.35567e-05	-2.11527	6.07316e-12	-2.05704	1.3474e-11	-2.12525	3.81927e-08	-0.242199	0.715216	-0.417915	0.469386	-0.351959	0.559391	-0.0662279	0.924433	0.213009	0.73297	-0.0797012	0.895052	NA	NA	NA	K01115//phospholipase D1/2 [EC:3.1.4.4];K13412//calcium-dependent protein kinase [EC:2.7.11.1];K15223//upstream activation factor subunit UAF30;K12472//epidermal growth factor receptor substrate 15;K13172//serine/arginine repetitive matrix protein 2;K01062//platelet-activating factor acetylhydrolase [EC:3.1.1.47]	gi|670440595|ref|XP_008660562.1|//PREDICTED: uncharacterized protein LOC103639609 [Zea mays];gi|992282399|gb|EER95651.2|//hypothetical protein SORBI_001G534700 [Sorghum bicolor];gi|413957175|gb|AFW89824.1|//hypothetical protein ZEAMMB73_838328 [Zea mays]
Zm00001d009377	-1.75663	3.96964e-12	-1.11737	3.43937e-06	-1.20077	3.53453e-07	-1.20691	0.0390791	-1.51374	0.00593659	-2.13744	4.53401e-05	-2.01713	0.194974	0.0229144	0.99509	-0.288001	0.870202	0.105301	0.959855	-0.340372	0.822381	-0.520999	0.737007	NA	NA	NA	NA	gi|414587638|tpg|DAA38209.1|//TPA: hypothetical protein ZEAMMB73_834665 [Zea mays];gi|308081232|ref|NP_001183017.1|//uncharacterized protein LOC100501337 [Zea mays]
Zm00001d048044	-1.76865	0.00103928	-1.99213	0.000201852	-1.41027	0.0167603	-2.65853	0.00026891	-3.0753	4.67867e-05	-2.13833	0.0015292	-0.400726	0.78464	0.456033	0.729934	-1.26741	0.436494	0.187371	0.810891	NA	NA	NA	NA	NA	NA	NA	NA	gi|414878856|tpg|DAA55987.1|//TPA: putative NAC domain transcription factor superfamily protein [Zea mays]
Zm00001d048227	-1.09842	0.003876	-1.12432	0.0204668	-1.22104	0.00440327	-2.44112	1.43525e-08	-2.66589	4.5353e-10	-2.1636	4.27411e-07	0.79709	0.524168	0.579452	0.67435	0.411829	0.743207	0.658803	0.606544	0.181258	0.907947	0.084746	0.960666	GO:0005634//nucleus	GO:0003677//DNA binding;GO:0043565//sequence-specific DNA binding;GO:0003700//sequence-specific DNA binding transcription factor activity	GO:0006355//regulation of transcription, DNA-templated;GO:0006351//transcription, DNA-templated	K09338//homeobox-leucine zipper protein	gi|670436041|ref|XP_008658633.1|//PREDICTED: homeodomain-leucine zipper transcription factor TaHDZipI-1 isoform X2 [Zea mays];gi|670436037|ref|XP_008658631.1|//PREDICTED: homeodomain-leucine zipper transcription factor TaHDZipI-1 isoform X1 [Zea mays]
Zm00001d045210	-1.8778	0.00038301	-1.36304	0.00747013	-1.46432	0.0109166	-2.32871	0.00390446	-1.74172	0.0425098	-2.18896	0.0189927	-0.338984	0.839447	0.263875	0.87115	-0.197539	0.8993	-0.53601	0.432968	-0.768788	0.17775	-0.0491601	0.953376	NA	NA	NA	NA	gi|413953030|gb|AFW85679.1|//dirigent [Zea mays]
Zm00001d039764	-2.3884	1.59621e-07	-1.60643	0.000510639	-2.32318	6.01891e-07	-2.94542	3.51099e-12	-1.88216	7.8989e-06	-2.2109	7.59247e-08	0.224742	0.872373	-1.09777	0.496695	-0.211343	0.887383	-1.38976	0.17682	-0.939525	0.408023	-0.853883	0.471336	GO:0043231//intracellular membrane-bounded organelle	NA	NA	NA	gi|293333517|ref|NP_001168590.1|//putative HLH DNA-binding domain superfamily protein [Zea mays]
Zm00001d033389	-1.68352	1.37436e-07	-1.92933	3.98713e-09	-1.50803	0.000119228	-3.24675	4.00292e-13	-3.97341	2.50942e-18	-2.21877	2.1112e-05	-0.318237	0.718997	0.669748	0.334262	-1.05938	0.135035	-0.0318472	0.984642	0.290245	0.721756	0.742243	0.147247	NA	NA	NA	NA	gi|226507240|ref|NP_001147415.1|//VQ motif family protein [Zea mays]
Zm00001d040326	-1.84978	0.000110399	-1.07486	0.0172942	-1.11109	0.00220623	-2.74813	2.86697e-07	-1.81974	0.00436685	-2.22693	5.89813e-05	0.372989	0.842713	0.36521	0.765025	0.769525	0.499981	NA	NA	NA	NA	NA	NA	NA	NA	NA	K01256//aminopeptidase N [EC:3.4.11.2];K08956//AFG3 family protein [EC:3.4.24.-];K03018//DNA-directed RNA polymerase III subunit RPC1 [EC:2.7.7.6]	gi|670390916|ref|XP_008675786.1|//PREDICTED: uncharacterized protein At2g37660, chloroplastic-like [Zea mays];gi|414876910|tpg|DAA54041.1|//TPA: hypothetical protein ZEAMMB73_098036 [Zea mays]
Zm00001d008808	-2.9257	8.02989e-08	-2.68004	1.69206e-06	-2.45527	3.62031e-06	-2.15296	0.00969271	-1.92038	0.0262915	-2.23685	0.00363747	1.0311	0.390212	2.29048	0.00290215	1.67097	0.0605789	-1.2991	0.131167	-0.795816	0.42418	-0.0779017	0.953103	NA	NA	NA	K08869//aarF domain-containing kinase;K17613//calcineurin-binding protein cabin-1	gi|670429740|ref|XP_008655699.1|//PREDICTED: transcription factor MYB1R1-like [Zea mays]
Zm00001d052008	-1.44644	4.65508e-06	-1.47778	4.2404e-05	-1.28445	7.44103e-05	-2.07307	1.42359e-07	-2.00404	7.12665e-08	-2.25794	9.94659e-08	-0.550225	0.212034	-0.347526	0.514769	-0.501109	0.252981	-0.399316	0.59404	-0.0547435	0.950203	0.0478181	0.955666	GO:0005886//plasma membrane;GO:0030118//clathrin coat	GO:0030276//clathrin binding;GO:0005545//1-phosphatidylinositol binding	GO:0048268//clathrin coat assembly	K20043//clathrin coat assembly protein AP180;K20044//phosphatidylinositol-binding clathrin assembly protein	gi|670398308|ref|XP_008679209.1|//PREDICTED: putative clathrin assembly protein At5g35200 [Zea mays]
Zm00001d014244	-2.36221	7.00405e-13	-2.30366	5.07946e-09	-1.64824	8.05555e-05	-2.2963	1.25758e-06	-2.4012	9.10392e-08	-2.26768	7.68367e-07	2.11715	0.0239344	2.11701	0.0233585	1.64669	0.142943	-1.05097	0.0526446	-0.466193	0.500284	-0.0524394	0.950979	GO:0031410//cytoplasmic vesicle	GO:0016787//hydrolase activity	GO:0044238//primary metabolic process	K01206//alpha-L-fucosidase [EC:3.2.1.51]	gi|226495901|ref|NP_001147763.1|//esterase precursor [Zea mays]
Zm00001d006133	-1.65611	0.000174214	-2.32	5.4337e-08	-1.68524	0.000785641	-1.72935	0.000892344	-1.78936	0.000195723	-2.39067	9.25997e-07	-0.231201	0.738128	-0.548872	0.444073	-0.789326	0.24551	0.389704	0.810891	-0.395913	0.807738	0.914476	0.400554	GO:0043231//intracellular membrane-bounded organelle;GO:0005777//peroxisome	NA	NA	K17361//acyl-coenzyme A thioesterase 9 [EC:3.1.2.-]	gi|670378824|ref|XP_008670323.1|//PREDICTED: acyl-coenzyme A thioesterase 9, mitochondrial [Zea mays]
Zm00001d007604	-2.31308	0.0159468	-3.17105	0.000907747	-2.23699	0.0288024	-3.28419	8.4992e-14	-2.13168	6.24569e-06	-2.39842	3.7821e-08	4.32452	1.33588e-06	3.43368	0.000711014	4.31662	1.33903e-06	-0.855998	0.49443	-1.34049	0.210888	-0.780191	0.547608	NA	GO:0003824//catalytic activity	GO:0044238//primary metabolic process	K13172//serine/arginine repetitive matrix protein 2;K16815//calcium-independent phospholipase A2-gamma	gi|414591735|tpg|DAA42306.1|//TPA: patatin T5 [Zea mays];gi|670382340|ref|XP_008671929.1|//PREDICTED: patatin-like protein 1 [Zea mays];gi|414591734|tpg|DAA42305.1|//TPA: hypothetical protein ZEAMMB73_127435 [Zea mays];gi|414591731|tpg|DAA42302.1|//TPA: hypothetical protein ZEAMMB73_996038 [Zea mays]
Zm00001d047104	-1.20822	1.11473e-05	-1.02548	0.000633433	-1.41829	2.86177e-07	-3.40716	8.40775e-25	-3.56783	3.89356e-29	-2.40192	8.64657e-15	1.14824	0.0273033	1.50324	0.000767415	0.26793	0.719796	-0.767819	0.170654	-0.758192	0.150471	-0.274106	0.716047	GO:0044464//cell part	GO:0016757//transferase activity, transferring glycosyl groups;GO:0016740//transferase activity	NA	K00750//glycogenin glucosyltransferase [EC:2.4.1.186]	gi|224029615|gb|ACN33883.1|//unknown [Zea mays]
Zm00001d016401	-1.38029	0.0319122	-1.69573	0.00515307	-1.44603	0.0218585	-3.42544	0.000412709	-3.02869	0.00160487	-2.44228	0.0108478	1.28325	0.400553	1.94519	0.104031	0.613519	0.719796	-0.918331	0.478192	-0.550545	0.737204	-0.554203	0.723197	NA	NA	NA	NA	gi|195609228|gb|ACG26444.1|//hypothetical protein [Zea mays]
Zm00001d049813	-2.94599	1.65068e-06	-2.13194	3.21137e-06	-1.99751	0.00440327	-3.21931	0.00552401	-2.65556	0.0373932	-2.48376	0.0382769	-0.573994	0.535118	0.829627	0.228761	-0.246266	0.776984	-1.66399	0.118629	-1.4127	0.220052	-0.738508	0.641845	NA	GO:0016788//hydrolase activity, acting on ester bonds	GO:0016042//lipid catabolic process;GO:0044238//primary metabolic process	K01052//lysosomal acid lipase/cholesteryl ester hydrolase [EC:3.1.1.13]	gi|670396143|ref|XP_008678387.1|//PREDICTED: triacylglycerol lipase 2-like isoform X1 [Zea mays];gi|670396145|ref|XP_008678389.1|//PREDICTED: triacylglycerol lipase 2-like isoform X2 [Zea mays]
Zm00001d038694	-1.04337	0.00322463	-1.0807	0.00246798	-1.46014	0.000200529	-2.83128	3.81057e-10	-2.56271	1.03612e-07	-2.50275	7.20598e-08	0.499357	0.341363	0.205422	0.726181	0.193803	0.719796	-0.189193	0.890676	-0.198871	0.885904	-0.196256	0.882563	GO:0009941//chloroplast envelope;GO:0009570//chloroplast stroma	GO:0000166//nucleotide binding	NA	K01256//aminopeptidase N [EC:3.4.11.2];K08956//AFG3 family protein [EC:3.4.24.-];K03018//DNA-directed RNA polymerase III subunit RPC1 [EC:2.7.7.6]	gi|670390916|ref|XP_008675786.1|//PREDICTED: uncharacterized protein At2g37660, chloroplastic-like [Zea mays];gi|414876910|tpg|DAA54041.1|//TPA: hypothetical protein ZEAMMB73_098036 [Zea mays]
Zm00001d047743	-1.57905	2.56641e-16	-1.77398	7.37446e-10	-1.71823	9.60871e-17	-2.83749	1.53541e-17	-3.79166	4.83555e-34	-2.50298	7.67694e-15	0.578474	0.220652	0.692152	0.116379	-0.490839	0.326718	-0.340053	0.378597	-0.246137	0.489077	-0.0596167	0.894076	GO:0043231//intracellular membrane-bounded organelle	GO:0016705//oxidoreductase activity, acting on paired donors, with incorporation or reduction of molecular oxygen	GO:0044238//primary metabolic process	K10257//acyl-lipid omega-3 desaturase [EC:1.14.19.25 1.14.19.35 1.14.19.36]	gi|525342698|ref|NP_001266540.1|//omega-3 fatty acid desaturase [Zea mays]
Zm00001d024522	-1.92224	2.99357e-30	-1.70452	2.28902e-09	-1.50155	7.99081e-13	-5.65883	6.24586e-33	-6.26028	2.30013e-54	-2.51965	3.27029e-10	0.880168	0.175319	2.25318	5.99976e-08	0.782752	0.158837	-0.407473	0.380066	-0.173736	0.750441	0.171807	0.758982	NA	NA	NA	K16190//glucuronokinase [EC:2.7.1.43];K13422//transcription factor MYC2	gi|645167677|gb|AIB05458.1|//bHLH transcription factor, partial [Zea mays]
Zm00001d019692	-1.44712	3.07767e-05	-1.61278	5.89577e-06	-1.35058	0.000700877	-2.24208	3.73795e-08	-2.91334	2.33656e-12	-2.54359	2.17316e-07	0.147184	0.844655	0.388059	0.598302	-0.2845	0.719796	-0.364957	0.61878	-0.526557	0.404587	-0.357041	0.635509	NA	GO:0016741//transferase activity, transferring one-carbon groups;GO:0005488//binding	GO:0006730//one-carbon metabolic process	K13464//jasmonate ZIM domain-containing protein	gi|414880844|tpg|DAA57975.1|//TPA: hypothetical protein ZEAMMB73_592594 [Zea mays];gi|414884605|tpg|DAA60619.1|//TPA: hypothetical protein ZEAMMB73_827795 [Zea mays]
Zm00001d025437	-1.01458	0.0214806	-1.27686	0.00320487	-1.66264	2.11303e-05	-2.63173	2.55034e-16	-2.99683	2.23345e-17	-2.61738	1.16361e-15	2.32421	6.80912e-19	1.88704	1.55966e-12	1.0493	0.000281414	-0.356018	0.752609	-0.414305	0.722673	-0.403729	0.66603	GO:0031224//intrinsic component of membrane	GO:0005275//amine transmembrane transporter activity	GO:0006865//amino acid transport	NA	gi|413918355|gb|AFW58287.1|//amino acid permease [Zea mays]
Zm00001d003114	-1.45759	5.11925e-09	-1.2006	1.36978e-07	-1.04622	0.000143054	-3.04719	9.82227e-17	-3.40045	9.14125e-20	-2.63184	4.7552e-13	-0.312876	0.58251	-0.281396	0.621637	-0.598614	0.227486	-0.0975058	0.896652	0.00807205	0.998052	-0.067932	0.923378	GO:0043231//intracellular membrane-bounded organelle	GO:0046872//metal ion binding;GO:0005509//calcium ion binding	NA	K05909//laccase [EC:1.10.3.2];K00620//glutamate N-acetyltransferase / amino-acid N-acetyltransferase [EC:2.3.1.35 2.3.1.1];K03243//translation initiation factor 5B;K17982//geranyllinalool synthase [EC:4.2.3.144];K18195//rhamnogalacturonan endolyase [EC:4.2.2.23];K11000//callose synthase [EC:2.4.1.-];K18577//mannosylglycoprotein endo-beta-mannosidase [EC:3.2.1.152]	gi|670373932|ref|XP_008668321.1|//PREDICTED: hypothetical protein isoform X2 [Zea mays];gi|414586497|tpg|DAA37068.1|//TPA: hypothetical protein ZEAMMB73_919529 [Zea mays];gi|293334955|ref|NP_001168415.1|//uncharacterized protein LOC100382185 [Zea mays];gi|670373930|ref|XP_008668320.1|//PREDICTED: hypothetical protein isoform X1 [Zea mays];gi|937910530|dbj|BAS85450.1|//Os03g0643433 [Oryza sativa J…
Zm00001d042313	-1.8503	6.31932e-14	-1.39445	8.26108e-09	-1.18531	0.00015866	-3.05202	9.89951e-29	-3.03875	1.01058e-29	-2.66264	1.3168e-18	-0.476015	0.110512	-0.458138	0.150166	-0.974482	0.000207369	-0.650509	0.022654	-0.451023	0.135771	-0.412663	0.221781	GO:0043231//intracellular membrane-bounded organelle;GO:0005634//nucleus	GO:0003677//DNA binding;GO:0005515//protein binding	NA	K14674//TAG lipase / steryl ester hydrolase / phospholipase A2 / LPA acyltransferase [EC:3.1.1.3 3.1.1.13 3.1.1.4 2.3.1.51]	gi|670384882|ref|XP_008673284.1|//PREDICTED: uncharacterized protein LOC100384320 isoform X1 [Zea mays]
Zm00001d032377	-1.33501	0.000529726	-1.62499	1.3008e-05	-1.06773	0.00926758	-2.73667	4.7546e-07	-1.88705	0.000573746	-2.66897	4.75216e-07	-0.822017	0.186454	-0.58331	0.401379	-1.07597	0.096571	-1.04046	0.165746	-1.11563	0.111886	-0.382	0.700816	GO:0043231//intracellular membrane-bounded organelle	GO:0004175//endopeptidase activity	GO:0019538//protein metabolic process	K02563//UDP-N-acetylglucosamine--N-acetylmuramyl-(pentapeptide) pyrophosphoryl-undecaprenol N-acetylglucosamine transferase [EC:2.4.1.227]	gi|414870658|tpg|DAA49215.1|//TPA: hypothetical protein ZEAMMB73_936411 [Zea mays];gi|414870660|tpg|DAA49217.1|//TPA: hypothetical protein ZEAMMB73_936411 [Zea mays];gi|242078897|ref|XP_002444217.1|//hypothetical protein SORBIDRAFT_07g015150 [Sorghum bicolor]
Zm00001d018839	-3.30415	8.67496e-10	-1.70928	0.000401905	-1.75157	0.00022096	-2.37057	0.00889797	-2.93031	0.000569366	-2.71364	0.0013233	0.181762	0.871796	0.914539	0.33987	1.6241	0.0135744	0.210566	0.89602	0.5633	0.719153	0.923673	0.391629	NA	GO:0005506//iron ion binding;GO:0016491//oxidoreductase activity	GO:0008152//metabolic process	K07410//cytochrome P450, family 1, subfamily B, polypeptide 1 [EC:1.14.14.1];K07409//cytochrome P450, family 1, subfamily A, polypeptide 2 [EC:1.14.14.1];K05280//flavonoid 3'-monooxygenase [EC:1.14.13.21];K07408//cytochrome P450, family 1, subfamily A, polypeptide 1 [EC:1.14.14.1]	gi|670422216|ref|XP_008652034.1|//PREDICTED: flavonoid 3'-monooxygenase-like [Zea mays]
Zm00001d018158	-1.42845	1.18721e-05	-1.58295	0.00604211	-1.03175	0.0148893	-2.90319	0.0151714	-3.11853	0.0126013	-2.72499	0.0205323	-0.441769	0.725115	0.608125	0.59898	-2.06056	0.0748803	-0.769028	0.613094	-0.114476	0.949494	-0.303243	0.846374	NA	NA	NA	K09286//EREBP-like factor	gi|363543379|ref|NP_001241699.1|//ethylene-responsive element binding protein 2 [Zea mays]
Zm00001d025141	-1.98251	5.25835e-30	-1.99144	9.88245e-10	-1.42209	8.49716e-07	-4.48295	6.02128e-06	-3.72911	0.00176674	-2.73832	1.49215e-07	-2.02686	0.192371	-1.18513	0.495037	-1.28551	0.451458	0.0782183	0.951809	0.571744	0.486778	1.11766	0.0507711	NA	NA	NA	K16190//glucuronokinase [EC:2.7.1.43];K13422//transcription factor MYC2	gi|224029049|gb|ACN33600.1|//unknown [Zea mays]
Zm00001d041981	-1.84306	8.28491e-06	-2.12152	1.40119e-05	-1.41165	0.0149071	-4.17757	5.64151e-05	-4.40137	4.68888e-05	-2.75423	0.00676637	0.182694	0.927108	0.253066	0.89532	-0.883327	0.572844	-0.690753	0.669233	0.15379	0.932813	-0.0412645	0.995245	GO:0043231//intracellular membrane-bounded organelle	GO:0001071//nucleic acid binding transcription factor activity	GO:0006351//transcription, DNA-templated	K09286//EREBP-like factor	gi|670387920|ref|XP_008674480.1|//PREDICTED: dehydration-responsive element-binding protein 1F-like [Zea mays]
Zm00001d027900	-1.17004	0.000363264	-1.37701	0.00032044	-1.39679	4.71649e-05	-3.58791	8.37907e-11	-4.15007	1.5687e-11	-2.82123	3.73119e-07	1.52753	0.0063393	1.50093	0.00768921	0.00869352	0.995537	-0.823633	0.0398026	-0.441854	0.301546	-0.396002	0.335144	NA	NA	NA	K13464//jasmonate ZIM domain-containing protein	gi|223947493|gb|ACN27830.1|//unknown [Zea mays]
Zm00001d006563	-2.58909	1.33095e-08	-2.20344	1.49231e-05	-1.90502	0.000260831	-2.97564	0.000228619	-2.86598	8.94687e-06	-2.82183	1.54111e-05	NA	NA	NA	NA	NA	NA	NA	NA	NA	NA	NA	NA	GO:0044424//intracellular part	GO:0043169//cation binding;GO:0005515//protein binding;GO:0032559//adenyl ribonucleotide binding;GO:0051082//unfolded protein binding;GO:0031072//heat shock protein binding	GO:0044267//cellular protein metabolic process;GO:0006457//protein folding;GO:0006950//response to stress	K09503//DnaJ homolog subfamily A member 2	gi|414590514|tpg|DAA41085.1|//TPA: putative dnaJ chaperone family protein [Zea mays]
Zm00001d032116	-1.29259	0.00142042	-1.87411	3.86463e-07	-1.50501	0.00010372	-3.98361	3.67763e-15	-4.19372	1.50121e-14	-2.838	4.9842e-07	-0.659585	0.323439	-0.694557	0.291355	-1.0439	0.0681097	0.880551	0.226271	0.713153	0.396383	0.473804	0.647018	GO:0031410//cytoplasmic vesicle	GO:0032559//adenyl ribonucleotide binding;GO:0004672//protein kinase activity	GO:0006464//cellular protein modification process	K04733//interleukin-1 receptor-associated kinase 4 [EC:2.7.11.1];K04730//interleukin-1 receptor-associated kinase 1 [EC:2.7.11.1];K17422//large subunit ribosomal protein L41;K13415//protein brassinosteroid insensitive 1 [EC:2.7.10.1 2.7.11.1];K13420//LRR receptor-like serine/threonine-protein kinase FLS2 [EC:2.7.11.1]	gi|670366387|ref|XP_008664628.1|//PREDICTED: receptor-like protein kinase [Zea mays]
Zm00001d053818	-1.1334	3.56206e-10	-1.35168	6.74425e-08	-1.22045	5.32107e-09	-4.05353	6.71998e-42	-4.49019	2.41684e-47	-2.85967	1.02173e-27	0.889107	0.0226749	0.812675	0.0217426	-0.432862	0.357242	-0.406939	0.41382	-0.418992	0.217067	0.00664437	0.998862	GO:0043231//intracellular membrane-bounded organelle	GO:0004674//protein serine/threonine kinase activity;GO:0005524//ATP binding;GO:0032559//adenyl ribonucleotide binding;GO:0004672//protein kinase activity	GO:0006464//cellular protein modification process;GO:0006468//protein phosphorylation	K04733//interleukin-1 receptor-associated kinase 4 [EC:2.7.11.1];K04730//interleukin-1 receptor-associated kinase 1 [EC:2.7.11.1]	gi|212723948|ref|NP_001132904.1|//putative protein kinase superfamily protein [Zea mays];gi|670392519|ref|XP_008676647.1|//PREDICTED: uncharacterized LOC100194403 isoform X3 [Zea mays]
Zm00001d013370	-1.65134	1.10543e-05	-1.74897	9.07926e-06	-1.80788	1.90789e-06	-2.6578	1.31927e-06	-2.9808	6.95921e-08	-2.86029	6.34086e-08	1.10884	0.413907	1.78235	0.103145	1.14161	0.429653	0.115957	0.95147	0.277081	0.866774	0.772288	0.572589	GO:0043231//intracellular membrane-bounded organelle	GO:0046983//protein dimerization activity	NA	K13412//calcium-dependent protein kinase [EC:2.7.11.1];K13422//transcription factor MYC2	gi|413933203|gb|AFW67754.1|//putative HLH DNA-binding domain superfamily protein [Zea mays]
Zm00001d037872	-1.15671	0.00606768	-1.32249	0.000809173	-1.04218	0.020442	-2.89932	1.0123e-10	-2.55085	4.5159e-09	-2.86831	4.20179e-10	-0.605341	0.358874	-0.809358	0.204482	-1.06304	0.0796625	-1.03156	0.130753	-0.673031	0.358717	-0.799147	0.239072	NA	NA	NA	K16280//E3 ubiquitin-protein ligase RGLG [EC:2.3.2.27]	gi|293332341|ref|NP_001167721.1|//uncharacterized protein LOC100381409 [Zea mays]
Zm00001d008190	-2.11427	0.000570068	-1.44425	0.0166953	-2.72019	4.97218e-05	-2.34724	1.59386e-05	-1.38361	0.0194411	-2.89284	9.85798e-08	2.9409	0.0356383	2.39358	0.0970067	3.45354	0.00761296	-0.830532	0.570513	-0.377077	0.814121	-0.684929	0.681657	NA	NA	NA	K13424//WRKY transcription factor 33	gi|670429153|ref|XP_008655458.1|//PREDICTED: probable WRKY transcription factor 31 [Zea mays]
Zm00001d044504	-2.20977	0.0335403	-2.29901	0.0297352	-2.60634	0.0097209	-3.18287	2.67135e-05	-3.40134	2.1274e-05	-3.06314	0.000107028	NA	NA	NA	NA	NA	NA	-0.690447	0.557689	-0.708301	0.563113	-0.719534	0.55539	NA	NA	NA	K02575//MFS transporter, NNP family, nitrate/nitrite transporter	gi|514777841|ref|XP_004968955.1|//PREDICTED: probable high-affinity nitrate transporter 2.4 [Setaria italica]
Zm00001d043742	-1.65655	8.18442e-07	-1.56017	6.75677e-07	-1.4443	5.39463e-08	-3.18076	1.17957e-13	-4.40475	6.97896e-17	-3.08651	1.28463e-13	1.92229	0.000828085	2.10448	0.00021293	1.15793	0.0999197	0.595144	0.318642	0.482296	0.48063	0.567055	0.366483	GO:0043231//intracellular membrane-bounded organelle	NA	NA	K04421//mitogen-activated protein kinase kinase kinase 3 [EC:2.7.11.25];K11228//mitogen-activated protein kinase kinase kinase [EC:2.7.11.1]	gi|670391901|ref|XP_008676309.1|//PREDICTED: mitogen-activated protein kinase kinase kinase A-like [Zea mays]
Zm00001d036726	-1.48739	3.05681e-11	-1.32983	1.0699e-06	-1.2422	1.00854e-08	-5.10397	4.72515e-33	-6.06373	3.9254e-36	-3.18535	1.48133e-16	-0.31363	0.717338	1.02122	0.0560894	-1.00548	0.148168	-0.689731	0.0617235	-0.502702	0.174733	0.0883434	0.857697	NA	NA	NA	K18834//WRKY transcription factor 1	gi|670416127|ref|XP_008649033.1|//PREDICTED: probable WRKY transcription factor 40 [Zea mays]
Zm00001d019725	-1.00925	0.000931314	-1.11358	0.000386818	-1.26448	2.75796e-05	-3.51744	3.36379e-25	-3.92766	9.71009e-35	-3.22065	4.31131e-17	4.12621	1.57497e-27	3.7681	1.97112e-22	2.58189	3.74043e-07	0.198664	0.810891	-0.0148696	0.996909	0.610435	0.229127	NA	NA	NA	NA	gi|223948621|gb|ACN28394.1|//unknown [Zea mays]
Zm00001d017713	-1.82476	0.0185918	-2.19436	0.00300953	-2.70526	0.000172255	-3.73699	3.87875e-07	-2.76387	1.86758e-05	-3.22977	2.07179e-06	0.358438	0.673117	-1.46611	0.0549435	-1.4161	0.0809182	0.685842	0.433157	0.537976	0.501228	0.0259279	0.993986	GO:0044464//cell part	NA	GO:0015833//peptide transport	K14638//solute carrier family 15 (peptide/histidine transporter), member 3/4	gi|670404874|ref|XP_008644104.1|//PREDICTED: uncharacterized protein LOC100383742 isoform X1 [Zea mays]
Zm00001d015427	-4.31741	1.35453e-07	-4.30388	1.73347e-07	-4.22012	1.68858e-07	-3.56733	0.00156706	-3.80417	0.00126962	-3.3716	0.00214047	-1.12381	0.480073	-1.04234	0.499581	-1.08365	0.489503	-0.462394	0.684114	-0.459719	0.705229	-0.494446	0.672686	GO:0033176//proton-transporting V-type ATPase complex	GO:0032559//adenyl ribonucleotide binding;GO:0019829//cation-transporting ATPase activity;GO:0015078//hydrogen ion transmembrane transporter activity	GO:0015988//energy coupled proton transmembrane transport, against electrochemical gradient;GO:0015986//ATP synthesis coupled proton transport	K02145//V-type H+-transporting ATPase subunit A [EC:3.6.3.14]	gi|670407705|ref|XP_008645297.1|//PREDICTED: V-type proton ATPase catalytic subunit A-like [Zea mays]
Zm00001d029304	-2.58637	3.06747e-10	-2.91881	7.04533e-11	-1.63849	7.00869e-05	-3.20817	1.24846e-07	-3.58895	5.65823e-10	-3.65841	4.57343e-10	NA	NA	NA	NA	NA	NA	0.00218703	0.998923	-0.20198	0.807738	-0.206647	0.795806	GO:0044424//intracellular part	GO:0043169//cation binding;GO:0005515//protein binding;GO:0032559//adenyl ribonucleotide binding	GO:0044267//cellular protein metabolic process;GO:0006950//response to stress	K09503//DnaJ homolog subfamily A member 2	gi|414866977|tpg|DAA45534.1|//TPA: putative dnaJ chaperone family protein [Zea mays]
Zm00001d021752	-2.08187	7.8108e-21	-1.92407	7.28776e-18	-1.98401	6.46267e-18	-4.10603	3.51567e-27	-4.60885	4.1153e-50	-4.00352	4.8391e-40	1.20219	0.000792293	0.24793	0.692253	-0.00365036	0.997248	-0.628423	0.215312	-0.656282	0.132036	-0.62228	0.177741	GO:0044464//cell part;GO:0016021//integral component of membrane	GO:0005337//nucleoside transmembrane transporter activity	GO:0006810//transport	K15014//solute carrier family 29 (equilibrative nucleoside transporter), member 1/2/3	gi|670421292|ref|XP_008651542.1|//PREDICTED: nucleoside transporter isoform X2 [Zea mays]
Zm00001d052167	-2.18825	5.9041e-17	-2.43165	2.79238e-10	-1.7336	1.72698e-05	-6.44901	4.09632e-18	-6.0122	1.48347e-18	-4.26809	4.2884e-17	1.99161	0.0686336	1.86025	0.102725	1.03281	0.486717	-0.0204461	0.996276	-0.100872	0.937502	0.172542	0.874461	NA	NA	NA	K09286//EREBP-like factor	gi|226502486|ref|NP_001147181.1|//ethylene-responsive element binding protein 2 [Zea mays]
Zm00001d015227	-1.59245	5.68789e-10	-1.50551	2.25033e-10	-1.13605	0.000266424	-5.1401	1.04202e-09	-6.0802	6.64179e-11	-4.43117	1.50617e-08	3.85496	0.00247052	3.03736	0.0241959	2.34368	0.112105	-0.493854	0.386907	-0.211903	0.784854	0.48362	0.27921	GO:0044424//intracellular part	GO:0005515//protein binding;GO:0008047//enzyme activator activity	NA	NA	gi|226508260|ref|NP_001144493.1|//uncharacterized protein LOC100277472 [Zea mays];gi|238013828|gb|ACR37949.1|//unknown [Zea mays];gi|413935548|gb|AFW70099.1|//hypothetical protein ZEAMMB73_448058 [Zea mays];gi|413935547|gb|AFW70098.1|//hypothetical protein ZEAMMB73_448058 [Zea mays]

## Sheet: Table S4
Table S4 The detailed information about the specific common DEGs of DH3732 and ZYDH381-1.
CK = control samples, FC= Fold Change, Padj=adjusted P-value, NA=no annotation
GeneID	ZYDH381-1						DH3732						141						DH40						Gene annotation
	Stage I/CK		Stage II/CK		Stage III/CK		Stage I/CK		Stage II/CK		Stage III/CK		Stage I/CK		Stage II/CK		Stage III/CK		Stage I/CK		Stage II/CK		Stage III/CK		Cellular Component	Molecular Function	Biological Process	Kegg Orthology	Nr Description
	log2FC	Padj	log2FC	Padj	log2FC	Padj	log2FC	Padj	log2FC	Padj	log2FC	Padj	log2FC	Padj	log2FC	Padj	log2FC	Padj	log2FC	Padj	log2FC	Padj	log2FC	Padj
novel_G001777	-3.79708	3.62914e-14	-2.85301	3.72594e-11	-3.79357	6.38776e-14	-3.61912	9.42159e-45	-2.59184	5.45081e-30	-3.21354	1.9325e-31	0	0	0	0	0	0	-0.49305	0.655648	0.832739	0.158023	0.680079	0.620724	NA	NA	NA	NA	gi|219362807|ref|NP_001136780.1|//uncharacterized protein LOC100216923 [Zea mays]
Zm00001d002489	-1.23261	7.11122e-16	-1.22974	2.13445e-16	-1.40337	6.29381e-22	-1.65543	5.16561e-16	-1.12714	4.55291e-08	-1.6207	4.43198e-17	0.29961	0.580854	0.434191	0.400127	0.374244	0.522595	-0.649838	0.167178	-0.386216	0.484087	-0.381417	0.521748	NA	NA	NA	NA	gi|414585684|tpg|DAA36255.1|//TPA: hypothetical protein ZEAMMB73_145668 [Zea mays]
Zm00001d005879	-1.22847	0.0116047	-1.3717	0.00356564	-1.28812	0.00480308	-2.02324	0.016066	-1.74865	0.0363112	-2.4331	0.00358205	0.709028	0.355894	-0.138802	0.902923	0.423824	0.751819	-1.35061	0.377831	-1.75337	0.233682	-1.02225	0.561832	NA	NA	NA	NA	gi|670378610|ref|XP_008670233.1|//PREDICTED: uncharacterized protein LOC103647479 [Zea mays]
Zm00001d008222	-2.18447	9.85154e-06	-2.90493	4.30908e-08	-2.53709	3.68987e-07	-4.95015	2.33108e-27	-4.04229	1.80704e-23	-4.71577	1.39209e-26	-1.07468	0.26721	-1.52395	0.0838225	-1.74958	0.059434	-0.69408	0.720284	-1.00689	0.597849	-0.774967	0.708543	NA	NA	NA	NA	gi|670428642|ref|XP_008655162.1|//PREDICTED: hypothetical protein isoform X1 [Zea mays];gi|293332645|ref|NP_001167841.1|//uncharacterized protein LOC100381542 [Zea mays]
Zm00001d008956	-1.92882	2.19955e-06	-1.88852	2.39897e-06	-1.70117	2.61241e-05	-4.0176	1.16061e-24	-2.61644	1.93851e-12	-2.25414	1.98156e-14	-0.396957	0.591048	-0.335356	0.676606	-0.247871	0.811371	0.147982	0.934335	1.38675	0.244385	0.577821	0.757551	NA	GO:0004175//endopeptidase activity;GO:0005515//protein binding	GO:0044092//negative regulation of molecular function	NA	gi|226506312|ref|NP_001143717.1|//uncharacterized protein LOC100276458 [Zea mays]
Zm00001d010120	-1.24477	1.71028e-12	-1.35083	3.36391e-16	-1.57209	5.85924e-23	-1.19532	0.000473042	-1.23802	6.56892e-05	-1.38102	8.32232e-06	-0.329115	0.354317	0.00476835	0.998158	-0.0904727	0.849202	-0.983311	0.0219719	-0.850617	0.0534542	-0.654163	0.196888	NA	GO:0008135//translation factor activity, nucleic acid binding;GO:0003746//translation elongation factor activity	GO:0006412//translation;GO:0006414//translational elongation	NA	gi|242094718|ref|XP_002437849.1|//hypothetical protein SORBIDRAFT_10g003710 [Sorghum bicolor];gi|413949105|gb|AFW81754.1|//hypothetical protein ZEAMMB73_075608 [Zea mays];gi|223944297|gb|ACN26232.1|//unknown [Zea mays]
Zm00001d012010	-2.17056	1.98961e-07	-1.60825	6.28953e-05	-1.95165	8.47272e-06	-2.94028	2.3338e-12	-1.26477	0.00133346	-1.94205	3.90653e-08	-0.0042943	0.999423	-0.571061	0.688047	0.454527	0.775713	-0.603196	0.677453	-0.505779	0.72429	0.0680772	0.974741	NA	NA	NA	NA	gi|195638122|gb|ACG38529.1|//hypothetical protein [Zea mays]
Zm00001d016625	-1.87799	0.000967573	-2.43832	4.41931e-23	-1.90665	0.00635847	-2.57536	1.3212e-07	-1.40167	0.0132228	-1.62729	0.000225984	-0.140977	0.93426	-0.00916814	0.999329	-0.12512	0.952714	0.169282	0.922951	1.28983	0.27441	0.47601	0.810499	NA	NA	NA	NA	gi|413937045|gb|AFW71596.1|//hypothetical protein ZEAMMB73_342257 [Zea mays]
Zm00001d017287	-1.4989	9.87231e-05	-2.02805	1.23295e-07	-2.16487	7.20527e-08	-6.59615	1.97119e-11	-5.14525	3.48297e-12	-4.57735	1.47879e-12	-0.0120887	0.998211	-0.810134	0.616287	-0.202703	0.91608	-0.662649	0.677453	-0.764598	0.650811	0.329433	0.872311	NA	NA	NA	NA	gi|670409696|ref|XP_008646048.1|//PREDICTED: uncharacterized protein LOC103627537 [Zea mays]
Zm00001d017682	-1.79876	1.66044e-17	-1.76274	2.1516e-16	-1.69094	1.99405e-17	-2.64231	1.7641e-29	-2.14518	5.03533e-26	-2.61632	4.3143e-35	-0.723547	0.00812787	-0.464191	0.117829	-0.760608	0.00764488	-0.876203	0.00119966	-0.144741	0.811741	-0.380378	0.368853	NA	NA	NA	NA	gi|308044347|ref|NP_001183696.1|//PLATZ transcription factor [Zea mays]
Zm00001d021711	-1.43907	0.012691	-1.41311	0.0122401	-1.85849	0.00145525	-2.10451	1.54614e-06	-1.67788	0.000158548	-2.19523	7.59323e-06	-0.393339	0.664682	0.391017	0.618412	0.342082	0.72637	0.0457877	0.97234	0.0747401	0.949532	0.0989833	0.936226	NA	NA	NA	NA	gi|226528814|ref|NP_001145774.1|//uncharacterized protein LOC100279281 [Zea mays]
Zm00001d026632	-2.06928	3.20049e-35	-2.01171	3.62933e-45	-2.36822	5.22793e-65	-3.67619	7.5477e-72	-2.482	2.1937e-40	-3.03655	1.15603e-43	-0.816985	1.00154e-05	-0.476035	0.0319658	-0.35801	0.1328	-0.0540716	0.937674	0.711717	0.0131642	-0.100505	0.836378	NA	NA	NA	NA	gi|226499994|ref|NP_001148382.1|//uncharacterized protein LOC100281995 [Zea mays]
Zm00001d027881	-1.96878	9.18647e-05	-2.30262	5.13702e-06	-2.42479	1.00381e-05	-2.53739	0.00932907	-2.65662	0.00616599	-2.18571	0.0174586	-0.0668562	0.961001	0.315666	0.793081	-0.212321	0.877472	-0.794207	0.499096	-0.695079	0.546122	0.0591713	0.975365	NA	NA	NA	NA	gi|242036735|ref|XP_002465762.1|//hypothetical protein SORBIDRAFT_01g045390 [Sorghum bicolor]
Zm00001d032081	-1.50716	0.000293843	-1.87952	2.37483e-05	-1.90525	1.54498e-05	-3.23303	3.37768e-19	-2.72131	4.34009e-14	-2.75739	8.16214e-17	-0.0903104	0.9524	-0.207976	0.874891	0.122453	0.941623	-0.498797	0.652429	-0.0574043	0.964809	-0.487018	0.685642	NA	NA	NA	NA	gi|238005650|gb|ACR33860.1|//unknown [Zea mays]
Zm00001d032423	-1.44005	8.95062e-05	-2.65744	3.20794e-14	-2.12605	1.06738e-08	-2.7531	2.77313e-13	-2.18689	8.59016e-11	-2.14667	4.98764e-09	0.352634	0.316157	-0.704793	0.00940806	-0.123856	0.839076	-0.215621	0.826489	-0.621976	0.479307	-1.0807	0.123011	NA	NA	NA	NA	gi|195612466|gb|ACG28063.1|//auxin-repressed 12.5 kDa protein [Zea mays];gi|414870714|tpg|DAA49271.1|//TPA: hypothetical protein ZEAMMB73_871614, partial [Zea mays];gi|670358770|ref|XP_008666965.1|//PREDICTED: hypothetical protein isoform X1 [Zea mays];gi|573925396|ref|XP_006650246.1|//PREDICTED: auxin-repressed 12.5 kDa protein-like [Oryza brachyantha];gi|195607148|gb|ACG25404.1|//auxin-represse…
Zm00001d032955	-1.09432	4.24123e-06	-1.24058	1.39302e-08	-1.12293	2.24287e-07	-2.45513	1.51634e-35	-1.2293	2.54116e-09	-1.53143	2.04157e-13	-0.786383	0.0399564	-0.332655	0.400688	-0.153054	0.831431	-0.0666332	0.951335	0.347362	0.70028	-0.21331	0.836378	GO:0043231//intracellular membrane-bounded organelle	NA	NA	NA	gi|293332207|ref|NP_001169461.1|//uncharacterized protein LOC100283833 [Zea mays]
Zm00001d033402	-1.02296	0.000319776	-1.01428	0.000181355	-1.01754	0.000353043	-1.78553	1.72085e-06	-1.5646	0.000106501	-1.93655	3.80828e-08	0.290743	0.50725	0.237305	0.530018	0.101678	0.868874	-0.141844	0.885116	0.0206948	0.991104	0.0467751	0.972381	NA	NA	NA	NA	gi|195643074|gb|ACG41005.1|//hypothetical protein [Zea mays];gi|670367720|ref|XP_008665154.1|//PREDICTED: uncharacterized protein LOC100278494 [Zea mays]
Zm00001d039648	-2.65948	2.39321e-19	-2.44827	4.88209e-19	-2.82963	5.61202e-20	-5.51043	1.50731e-66	-2.92176	2.0599e-37	-3.63664	7.5264e-45	-0.977299	0.222161	-0.93373	0.316946	0.163145	0.886777	0.00109182	0.999627	0.80135	0.354482	0.0522651	0.981171	GO:0043231//intracellular membrane-bounded organelle	NA	NA	NA	gi|414876077|tpg|DAA53208.1|//TPA: hypothetical protein ZEAMMB73_919517 [Zea mays]
Zm00001d040005	-1.41123	0.0161879	-2.25975	3.27071e-05	-1.70279	0.00160106	-3.67476	6.42467e-13	-2.96682	3.60447e-08	-3.57335	3.46936e-12	-0.87841	0.418052	-0.507756	0.719753	-0.715174	0.60099	-0.0935439	0.963033	0.464521	0.741842	-0.211874	0.90344	NA	NA	NA	NA	gi|670386007|ref|XP_008673776.1|//PREDICTED: uncharacterized protein LOC103649852 [Zea mays]
Zm00001d043479	-2.09404	6.89653e-07	-2.63489	4.95087e-09	-2.43304	3.17747e-08	-4.72013	5.80384e-32	-3.59288	1.89781e-31	-4.74669	2.00143e-40	-0.340256	0.754856	-0.73619	0.406712	0.433191	0.708404	-1.56235	0.130962	-0.937156	0.425628	-0.461311	0.795065	NA	NA	NA	NA	gi|219363533|ref|NP_001136905.1|//uncharacterized protein LOC100217062 [Zea mays];gi|670383004|ref|XP_008672282.1|//PREDICTED: uncharacterized protein LOC100217062 isoform X1 [Zea mays]
[truncated: 1,091 more rows]
