# Supplementary material for: Transcriptome sequencing analysis of maize embryonic callus during early redifferentiation
Source: BMC Genomics. 2019 Feb 27;20:159. doi: 10.1186/s12864-019-5506-7 (PMC6391841; doi:10.1186/s12864-019-5506-7)
Supplement: Supplementary file 4 — Table S5. Up specific common DEGs of the two high regeneration lines in 5 clusters; Table S6. Down specific common DEGs of the two high regeneration lines in 5 clusters; Table S7. Up specific common DEGs of the two low regeneration lines in 5 clusters; Table S8. Down specific common DEGs of the two low regeneration lines in 5 clusters.). (XLSX 195 kb) [file 12864_2019_5506_MOESM4_ESM.xlsx]

## Sheet: Table S5
Table S5 Up specific common DEGs of the two high regeneration lines in 5 clusters.
Cluster	Gene ID	141			DH40
		log2FC(Stage I/CK)	log2FC(Stage II/CK)	log2FC(Stage III/CK)	log2FC(Stage I/CK)	log2FC(Stage II/CK)	log2FC(Stage III/CK)
1	Zm00001d029745	1.17417	1.45437	1.59187	2.38482	3.17656	3.58425
1	Zm00001d013013	1.12459	1.34827	1.83234	2.1376	2.96753	2.86301
1	Zm00001d015658	1.29928	1.07858	1.77571	2.33923	2.64273	2.4656
1	Zm00001d012810	1.87659	2.22323	2.71577	2.86537	4.14063	3.64246
1	Zm00001d027332	1.49753	1.65238	1.45528	3.50383	3.31854	3.22902
1	Zm00001d034096	1.38692	0.882624	0.501569	3.78647	5.59703	3.21184
1	Zm00001d008230	1.26689	1.91996	2.12933	2.50839	3.53025	3.33982
1	Zm00001d011932	1.86397	1.88682	1.73576	2.67484	4.39698	4.17904
1	Zm00001d026603	1.21304	1.57833	1.55854	2.15807	3.02831	3.03482
1	Zm00001d027581	1.05434	1.46087	1.3722	2.48788	2.78404	2.74242
1	Zm00001d029099	0.826089	2.24126	2.53453	1.98666	3.58594	3.33911
1	Zm00001d031428	-0.269598	1.176	0.763756	0.924105	2.59437	3.06076
1	Zm00001d019560	0.911591	1.98902	2.01559	3.17817	3.41806	2.69182
1	Zm00001d033719	0.6655	2.87285	1.56306	1.16682	3.94064	3.46384
1	Zm00001d007781	0.650545	2.19039	1.0819	2.51143	4.20719	3.06614
1	Zm00001d034897	0.576336	1.25322	1.16418	2.71777	3.39323	3.3525
1	Zm00001d030348	0.280838	1.14773	0.60347	3.35163	3.91364	3.26305
1	Zm00001d020017	0.0911574	1.37106	1.14797	1.06418	2.51646	2.57986
1	Zm00001d014134	1.60088	1.2156	1.03219	4.65358	5.71047	3.93897
1	Zm00001d040705	0.432693	1.22249	0.474752	2.76024	2.60752	1.73494
1	Zm00001d045395	0.956111	1.54745	1.32412	1.93667	3.18943	2.53026
1	Zm00001d019855	1.06938	1.74828	1.52992	2.19737	3.18398	3.46152
1	Zm00001d021329	0.982163	2.71581	1.59407	2.55735	3.49482	2.52581
1	Zm00001d020437	1.08501	1.45106	1.37901	2.90777	4.31518	3.28531
1	Zm00001d029519	0.815617	1.44314	1.46171	2.56181	3.58415	4.30564
1	Zm00001d007908	1.42131	2.25858	2.02451	2.10842	3.58576	3.2534
1	Zm00001d051453	0.49247	1.47583	1.50292	2.1894	3.43226	3.29312
1	Zm00001d011833	0.819052	1.17128	1.9133	2.3673	3.74389	3.72295
1	Zm00001d008681	0.909299	1.85628	2.26956	2.2967	3.46246	3.4373
1	Zm00001d027313	1.04925	1.4653	1.08226	2.68146	4.02448	2.24465
1	Zm00001d052684	1.25467	1.65099	2.64575	1.91601	4.3378	3.08846
1	Zm00001d025923	0.825025	1.82296	2.60058	3.95362	3.48016	3.42582
1	Zm00001d052683	0.736636	1.93289	3.13105	1.99521	4.47621	3.92198
1	Zm00001d003459	0.321854	1.18298	1.41106	1.99174	2.89648	2.99139
1	Zm00001d007745	0.128674	1.852	2.19477	4.57006	5.97977	3.44676
1	Zm00001d031494	1.07131	1.4556	1.66517	2.07633	3.08729	2.65879
1	Zm00001d050341	0.936571	1.00541	1.88559	2.18284	2.3106	3.36752
2	Zm00001d029201	1.48412	2.07038	2.25954	2.19197	2.29943	2.43693
2	Zm00001d018069	2.81191	3.64586	3.61794	2.56961	3.44302	3.17137
2	Zm00001d007394	2.39174	2.41841	2.6691	2.12627	2.60998	2.85433
2	Zm00001d011797	1.63312	1.87563	1.88154	2.09619	3.10203	2.56314
2	Zm00001d030581	2.14882	3.05549	3.08558	2.02884	2.94324	2.80267
2	Zm00001d022237	1.70401	2.01085	2.36723	2.14806	2.67792	2.74789
2	Zm00001d033150	2.10647	2.84024	2.84499	2.84695	3.61609	3.62858
2	Zm00001d007921	2.24745	3.44858	3.92639	2.8114	3.60244	4.33388
2	Zm00001d042257	2.11582	2.87195	3.18337	2.79796	3.82182	3.33695
2	Zm00001d019898	1.90659	1.76102	2.23819	2.34018	2.75036	2.70729
2	Zm00001d026405	1.1442	1.49543	1.85233	1.98249	2.66081	2.78751
2	novel_G001233	2.26143	1.06689	2.84835	3.13423	2.95152	3.57455
2	Zm00001d027885	1.90652	2.35635	2.65351	2.89226	3.20082	3.31945
2	Zm00001d046923	1.51101	1.88924	2.05107	1.65332	2.39673	2.55411
2	Zm00001d028221	2.05755	2.12799	2.34556	2.28778	2.62173	2.56988
2	Zm00001d013146	1.87165	2.55821	2.60246	1.66046	2.72907	2.54317
2	Zm00001d012287	2.12249	2.54032	2.82368	2.16928	2.92295	2.32502
2	Zm00001d020434	1.63134	2.51952	2.54563	1.94073	2.50261	2.78673
2	Zm00001d029027	1.72004	2.29508	2.12585	1.7509	2.43478	2.58349
2	Zm00001d023757	2.34681	2.83426	2.23775	2.56388	2.76529	2.8191
2	Zm00001d045661	2.59009	2.52158	3.27204	3.43975	3.81418	3.60914
2	Zm00001d015204	1.09854	1.59256	1.58668	1.94509	2.55522	2.54223
2	Zm00001d013918	1.82931	2.21261	2.38002	2.72175	3.30649	2.90909
2	Zm00001d035200	2.52555	3.07936	3.50677	2.42883	3.98065	3.73573
2	Zm00001d034724	1.66749	1.9102	2.16738	2.39964	2.51902	2.57234
2	Zm00001d047789	2.24562	2.88705	3.14561	2.51328	3.34149	3.43526
2	Zm00001d034865	2.08378	2.02809	2.12063	1.66556	2.4414	2.60876
2	Zm00001d006520	2.08348	2.68786	2.70965	1.92391	3.3627	3.29496
2	Zm00001d044925	3.25196	4.40232	4.37382	2.49193	3.84962	4.6994
2	Zm00001d053880	2.15042	2.46208	3.08419	2.36733	2.88745	2.76999
2	Zm00001d049048	3.52739	3.77629	3.56179	3.12087	3.57066	3.56334
2	Zm00001d042727	2.437	3.30785	3.63341	2.83729	4.27822	3.59939
2	Zm00001d051746	1.51619	2.28913	2.39521	2.19276	3.14843	3.14879
2	Zm00001d028880	1.28853	1.59582	1.57198	1.86053	2.73072	2.45229
2	Zm00001d026436	1.08308	1.87247	2.31835	1.87969	2.64021	2.98976
2	Zm00001d040467	2.11603	3.44599	2.60143	2.01265	2.85579	2.75741
2	Zm00001d032331	1.50521	2.0159	2.46097	2.54227	3.20863	3.02836
2	Zm00001d013536	1.72642	2.40667	2.45058	2.86944	2.66516	2.96249
2	Zm00001d006610	1.31914	1.74476	2.08647	2.21085	2.56818	2.41746
2	Zm00001d051908	1.00219	2.66356	2.78341	2.06314	3.42075	3.58366
2	Zm00001d017364	1.45443	2.14764	2.3612	1.8872	3.17505	3.25129
2	Zm00001d029089	1.6306	2.95462	3.26826	0.733345	3.38444	3.47421
2	Zm00001d039197	1.27259	2.28548	1.87824	1.61656	2.84206	2.40147
2	Zm00001d014498	1.71828	2.66631	2.70878	1.79854	3.5547	2.05988
2	Zm00001d008963	1.63167	2.5232	2.21762	1.88501	3.10818	2.57766
2	Zm00001d027999	1.13135	2.28846	2.54374	2.7444	3.10504	3.14956
2	Zm00001d028950	1.56322	2.25342	2.63892	2.72293	2.75549	2.82851
2	Zm00001d034538	1.68132	2.98803	3.08079	1.53166	2.93852	2.60061
2	Zm00001d028409	1.00819	1.82686	1.93648	1.87389	2.76582	2.50808
2	Zm00001d017639	2.35324	3.27818	2.91507	2.38399	2.76471	2.92392
2	Zm00001d048569	1.09135	2.672	3.064	1.03118	3.38347	2.91297
2	Zm00001d022320	0.50217	3.03175	0.882573	1.67454	2.56778	2.45209
2	Zm00001d018234	2.02545	2.48703	2.35801	2.03972	2.92775	2.65617
2	Zm00001d021334	1.1441	2.43679	2.68655	1.83361	2.22423	2.34126
2	Zm00001d043786	1.79395	2.59576	2.76828	1.45857	2.79241	2.96219
2	Zm00001d035683	1.28113	2.23125	1.60654	1.08838	3.78946	2.22172
2	Zm00001d004672	1.43376	2.7847	2.65891	2.39488	4.02059	3.10013
2	Zm00001d048116	0.979936	1.89041	1.97666	2.05178	2.55803	2.46657
2	Zm00001d024507	1.40419	1.79529	2.2607	1.70916	2.77365	3.11633
2	Zm00001d034249	1.13421	1.79331	2.45408	1.02458	2.55519	3.28004
2	Zm00001d018744	0.813699	1.39472	2.22557	1.45187	3.27317	2.41995
3	Zm00001d031696	1.94233	2.2776	2.33212	1.39301	1.83398	1.94869
3	Zm00001d027456	2.73391	3.62833	3.81377	1.82621	2.6523	2.94903
3	Zm00001d016681	2.01906	1.62874	1.73577	1.12629	0.945907	0.913946
3	Zm00001d002971	2.56315	1.99586	1.72979	1.4417	2.3117	2.17739
3	Zm00001d038606	3.5105	3.83975	4.14387	2.49025	3.0663	2.47798
3	novel_G000539	3.27162	2.71962	2.44377	3.24073	2.78689	0.590044
3	Zm00001d028750	3.48378	4.32694	4.55705	2.75653	3.54334	3.0348
3	Zm00001d049965	1.62993	1.92809	1.82639	1.25478	1.39696	1.31599
3	Zm00001d045742	1.85515	2.13219	2.07288	1.65345	1.56837	1.65494
3	Zm00001d016896	1.83508	2.05622	1.81297	1.69905	1.20537	1.26547
3	Zm00001d030786	2.49978	3.73747	3.66237	1.10782	1.7515	1.92652
3	Zm00001d019956	2.04739	2.03436	2.32803	1.30566	1.51869	1.30993
3	Zm00001d011513	2.62385	2.88491	3.02659	2.37036	2.76034	2.3299
3	Zm00001d043972	1.88408	1.92892	2.05259	1.50444	1.67105	1.67736
3	Zm00001d019648	1.80465	1.83057	1.95666	1.4181	1.66927	1.59988
3	Zm00001d008739	2.04257	2.62026	2.11132	1.82805	2.02564	1.99559
3	Zm00001d012998	2.14066	2.65956	2.57772	1.86574	2.0028	2.09276
3	Zm00001d034523	1.29555	1.84698	2.19805	1.1137	1.7192	1.78559
3	Zm00001d050969	1.75792	1.99155	2.00935	1.43933	2.05027	1.95136
3	Zm00001d003411	2.20057	2.5921	3.20856	1.56134	1.87494	1.64571
3	Zm00001d004392	1.84364	1.93459	2.77139	1.25716	1.33639	1.73525
3	Zm00001d011912	2.04767	2.25462	2.48651	1.81913	1.44834	1.53046
3	Zm00001d015182	1.53872	2.39138	2.02475	1.15812	1.37753	1.4502
3	Zm00001d014600	2.90956	3.97189	3.86732	1.49637	2.65884	2.77157
3	Zm00001d032896	1.95585	2.22058	2.1883	1.8684	2.15829	2.30426
3	Zm00001d011826	1.88478	2.51865	2.0234	1.50378	2.28922	2.21504
3	Zm00001d038542	1.68942	2.37286	2.60537	1.01121	1.53369	1.74524
3	Zm00001d048284	1.69068	2.001	1.72092	1.33844	1.45284	1.49465
3	Zm00001d049494	1.23532	1.99639	2.0977	0.998843	2.0137	1.93283
3	Zm00001d012689	1.28981	1.56226	1.57725	0.409378	1.0901	1.27242
3	Zm00001d004187	1.05077	2.55161	1.72977	1.4173	2.40857	0.925836
3	Zm00001d043970	1.59797	1.99872	2.11774	1.33588	2.01186	1.9787
3	Zm00001d007850	2.03652	2.49023	1.46488	1.30463	2.88756	0.729823
3	Zm00001d034082	2.12001	2.38407	2.1108	1.21998	2.64692	2.17739
3	Zm00001d041082	1.85983	1.23592	0.956433	0.923218	1.0586	-0.171972
3	Zm00001d050346	1.33246	2.08182	1.69273	0.489136	1.40551	1.38144
3	Zm00001d053953	1.52819	2.03983	1.82114	0.939796	1.37622	1.39143
3	Zm00001d018891	1.36395	1.68181	1.73952	0.790136	1.17657	0.990769
3	Zm00001d040245	1.9822	2.59342	2.49591	0.933347	1.99702	1.74041
3	Zm00001d014919	1.59942	2.17264	2.58628	0.752824	1.54244	1.57692
3	Zm00001d048728	1.65589	3.11796	2.84425	1.84317	3.51299	0.934042
3	Zm00001d000279	1.47129	3.26493	3.23046	0.828564	2.95979	1.94332
3	Zm00001d032380	1.11902	1.88411	1.76267	0.620989	1.7342	1.41322
3	Zm00001d032083	2.64277	3.92671	2.84946	2.46351	3.22314	2.44247
3	Zm00001d002751	1.48102	1.16841	1.06314	0.140772	1.09252	0.226716
3	Zm00001d013277	2.25223	2.68955	2.87324	1.48208	2.23092	2.11748
3	Zm00001d002815	1.27007	1.81405	1.66183	0.478518	0.972899	1.00881
3	Zm00001d049071	1.72291	1.85196	2.20762	0.637735	1.25164	1.69091
4	Zm00001d053960	1.27421	1.16699	0.677925	2.4189	1.82088	2.18889
4	Zm00001d052216	1.3192	1.59101	1.87267	1.46283	1.88756	2.10691
4	Zm00001d011596	1.51158	1.43674	1.66745	1.65966	2.06151	2.03252
4	Zm00001d047581	1.23324	1.43053	1.58318	1.48107	1.78654	1.65314
4	Zm00001d013295	1.1668	1.58427	1.68668	1.09137	1.31055	1.34533
4	Zm00001d016895	1.406	1.66602	1.50973	2.78787	2.70792	2.13635
4	Zm00001d030048	1.00234	0.998952	1.01729	1.37499	1.45049	1.55575
4	Zm00001d042367	1.14059	1.21829	1.15688	1.10117	0.839791	1.07088
4	Zm00001d026700	1.22527	1.37596	1.44722	1.12364	1.26797	1.64242
4	Zm00001d009411	1.23858	1.18265	0.827228	1.19666	0.59928	0.513343
4	Zm00001d015004	1.32436	1.43108	1.43271	1.37968	1.83801	1.51985
4	Zm00001d042011	3.5175	2.51537	0.414272	3.27178	2.34038	1.40322
4	Zm00001d027442	1.11056	1.35521	1.44177	1.62916	2.15325	2.04402
4	Zm00001d048441	1.46389	1.76957	1.80862	1.47604	1.53981	1.93713
4	Zm00001d018090	1.10111	1.36345	1.09406	1.4316	1.84743	1.52095
4	Zm00001d040340	1.13765	1.36551	0.749708	1.88111	2.02889	1.8566
4	Zm00001d018061	1.18946	1.24717	1.25704	1.07064	0.374402	0.501865
4	Zm00001d041464	1.10181	0.253156	0.670977	1.08175	0.685632	0.475984
4	Zm00001d022009	1.0975	0.540921	0.303096	1.37361	1.20798	1.08282
4	Zm00001d036371	1.14992	1.2781	1.435	1.10754	1.41142	1.44275
4	Zm00001d034192	1.12506	1.51439	1.59742	1.88085	2.45632	2.32101
4	Zm00001d046555	1.43981	1.72074	1.93011	1.65773	2.04883	1.92862
4	Zm00001d049160	1.20649	1.59374	1.78963	1.48016	1.58325	1.66823
4	Zm00001d042274	1.2728	1.27072	1.24095	1.45604	1.9587	1.56184
4	Zm00001d047738	1.1115	1.15636	1.09414	1.42778	1.22366	1.19879
4	Zm00001d016736	1.01962	1.06557	1.03829	1.80324	1.91694	1.59824
4	Zm00001d008610	1.55331	1.78582	1.8732	1.69371	1.8679	1.93362
4	Zm00001d009510	1.0744	0.980598	1.10841	1.89049	1.95196	2.04016
4	Zm00001d029325	1.19306	0.964637	1.11961	1.18742	1.07923	1.0433
4	Zm00001d028153	1.28913	1.70792	1.71444	1.2711	1.60039	1.5071
4	Zm00001d038161	1.47343	1.76741	2.06114	1.33882	2.2883	2.01982
4	Zm00001d011569	1.06493	1.28206	1.31083	1.15398	2.21337	1.96472
4	Zm00001d016072	1.29397	1.59693	1.93916	1.28971	1.66489	1.68305
4	Zm00001d043778	1.44388	1.66765	1.45185	1.28935	1.49021	1.28332
4	Zm00001d012141	1.19267	1.42838	1.5898	1.32006	1.93364	1.82869
4	Zm00001d006510	1.03518	0.320855	0.269161	1.18964	0.689637	0.575563
4	Zm00001d030638	1.15866	1.25081	1.39988	1.1915	1.3176	1.41425
4	Zm00001d003663	1.29215	1.13552	1.46769	1.3034	1.30701	1.23074
4	Zm00001d032420	1.29708	1.66577	1.61386	1.73182	2.17414	2.1177
4	Zm00001d011069	1.30438	1.87096	1.82497	1.78171	2.34863	2.24034
4	Zm00001d017092	1.5627	1.77238	1.84348	1.66002	2.17309	2.13077
4	Zm00001d047760	1.06663	1.13304	1.23445	1.48235	1.84574	1.63605
4	Zm00001d020984	1.33679	1.45539	0.926038	2.59701	2.16272	1.58425
4	Zm00001d051272	1.10272	0.981667	0.894627	1.41824	1.28718	1.11847
4	Zm00001d018197	1.5564	1.48984	1.61132	1.62426	1.80344	1.567
4	Zm00001d011710	1.79752	1.67138	1.64848	2.32642	2.98189	0.782234
4	Zm00001d034892	1.79764	1.43817	1.7389	2.38113	2.55043	2.38601
4	Zm00001d035535	2.24629	0.729607	1.261	2.74465	2.69885	1.15155
4	Zm00001d002490	1.03805	1.39091	1.57845	1.44694	2.16776	2.03582
4	Zm00001d037318	0.979617	1.02186	0.685822	1.75951	1.9016	1.44279
4	Zm00001d040264	1.27281	2.23053	1.37451	1.91706	2.66985	1.62179
4	Zm00001d048717	0.482124	1.13589	0.938065	0.294006	1.59685	0.834522
4	Zm00001d023431	0.708512	1.29689	1.17545	0.891971	1.30694	1.07384
4	Zm00001d010336	0.931692	1.25801	1.39641	1.60544	1.96205	2.03021
4	Zm00001d021535	1.01407	1.22698	1.23444	0.924369	1.01508	1.06617
4	Zm00001d047442	0.834518	1.85314	1.81592	1.40865	2.69896	1.62779
4	Zm00001d034196	0.949906	1.24521	1.42817	0.841886	1.3081	1.22834
4	Zm00001d034900	0.88557	1.62118	1.39866	1.32241	2.06252	1.9563
4	Zm00001d024762	0.805824	1.34441	1.00923	1.47044	1.5642	1.42571
4	Zm00001d016105	0.695444	1.00691	1.13409	0.713553	1.09134	1.11116
4	Zm00001d014349	0.253099	1.17543	1.20118	1.02613	1.409	1.48472
4	Zm00001d035367	1.05021	1.07549	0.782601	1.17473	1.30725	1.42852
4	Zm00001d052318	0.342304	1.20027	0.446817	1.4273	2.02583	1.8292
4	Zm00001d035115	0.87463	1.13149	1.16032	0.846085	2.33184	1.59609
4	Zm00001d024927	0.622311	1.56335	1.12402	1.43446	1.83688	1.36774
4	Zm00001d002687	1.15589	1.20619	1.12557	1.04704	1.40256	1.09284
4	Zm00001d023376	0.0341143	1.04377	0.707516	1.3298	2.24255	1.60349
4	Zm00001d041287	0.858597	1.06272	1.04421	1.64833	1.91083	1.20633
4	Zm00001d025616	0.927396	1.23877	1.34689	1.85891	2.02817	2.22376
4	Zm00001d023426	1.1057	1.37426	1.39976	0.95691	2.00387	1.64125
4	Zm00001d012824	0.504264	1.03335	0.803275	0.937492	1.037	1.19917
4	Zm00001d023340	1.05202	1.36096	1.21699	0.842371	1.39026	1.20721
4	Zm00001d019398	0.749567	1.93837	1.25024	1.55806	1.8345	1.54811
4	Zm00001d009481	1.20698	1.36859	1.69106	0.675265	1.3081	1.27987
4	Zm00001d038547	1.15484	1.0518	1.02248	0.961258	1.02162	1.02085
4	Zm00001d014204	1.11558	1.64085	1.4793	0.421129	1.64607	1.93693
4	Zm00001d033338	0.696136	1.25706	1.22697	0.522057	1.11753	1.16121
4	Zm00001d024382	0.105677	2.09111	0.972142	0.916908	2.23092	2.25871
4	Zm00001d017467	1.48905	1.21353	1.04479	1.87918	1.62442	1.53145
4	Zm00001d003889	0.839204	1.37629	0.93523	1.03519	1.42619	1.0917
4	Zm00001d045139	0.936478	1.04077	0.758088	1.64354	1.51686	1.45382
4	Zm00001d051691	1.57817	2.03255	1.60792	2.02239	2.21652	1.47136
4	Zm00001d011362	1.02256	1.01843	1.27833	0.796613	1.34189	1.28529
4	Zm00001d017449	0.842413	1.30304	1.44817	1.11317	1.50311	1.44248
4	Zm00001d025948	0.898338	1.20207	1.11357	1.41183	1.24097	1.40134
4	Zm00001d045804	1.07845	1.30064	1.41979	2.25239	2.49756	1.95517
4	Zm00001d052682	0.493588	1.22962	1.4972	1.00075	1.57866	1.75854
4	Zm00001d052224	0.705456	1.33789	0.8958	1.38248	1.51391	1.30471
4	Zm00001d035034	0.911161	1.28777	1.52725	0.986066	1.55004	1.48179
4	Zm00001d041965	1.53074	2.02717	1.59532	1.62567	1.57816	1.59962
4	Zm00001d034479	1.32152	1.08951	0.87125	1.65665	1.56917	1.38799
4	Zm00001d015366	1.37091	1.51051	1.58834	0.965489	1.25789	1.32413
4	Zm00001d027925	1.02523	1.46792	1.01679	0.607725	1.01865	1.16748
4	Zm00001d011993	0.868738	1.12253	1.40812	0.890982	1.15725	1.36748
4	Zm00001d016062	1.09401	1.72362	0.951381	1.36435	1.75193	1.33622
4	Zm00001d036345	0.970417	1.52506	1.71029	1.5186	1.67146	1.85489
4	Zm00001d033256	1.27482	1.22518	1.24547	1.31765	1.73493	1.14086
4	Zm00001d029074	0.660751	1.04611	0.871852	0.865443	1.37138	1.16451
4	Zm00001d045188	1.44073	1.34033	1.31081	0.891924	1.0735	0.830093
4	Zm00001d016661	1.24428	1.07566	0.775795	0.990785	1.22324	0.740087
4	Zm00001d021764	0.693235	1.14582	1.22033	0.922935	1.70864	1.47403
4	Zm00001d043520	0.996249	1.11744	0.79818	1.2488	1.32247	0.892401
4	Zm00001d053807	1.30882	1.63813	1.58379	1.02375	1.56898	1.34817
4	Zm00001d022092	1.34211	1.15312	0.613766	1.27272	1.29457	1.1611
4	Zm00001d033055	0.953964	1.18385	0.859189	1.43006	1.95332	1.47658
4	Zm00001d045373	0.136799	1.0295	0.966586	1.51744	1.99588	1.82844
4	Zm00001d008529	0.721633	1.0558	1.07492	1.69648	1.96452	1.3904
4	Zm00001d012646	1.27549	1.69791	1.31118	1.30339	2.29516	2.08222
4	Zm00001d003913	1.14276	1.44713	1.24177	1.08342	1.18989	1.2422
4	Zm00001d033473	1.16592	1.76353	1.47966	0.943007	1.75481	1.52109
4	Zm00001d052409	0.538822	1.40511	1.28246	1.25105	1.90659	1.90442
4	Zm00001d005038	1.57894	2.302	1.29422	1.23306	2.3735	1.64209
4	Zm00001d009603	0.404509	1.03728	0.939987	0.847773	1.45143	0.727086
4	Zm00001d013240	1.03722	1.29173	1.22041	0.72789	1.35157	1.30505
4	Zm00001d004523	0.633083	1.27599	1.06569	0.966846	1.21752	1.33284
4	Zm00001d024241	1.05948	1.41201	1.27706	1.63489	2.17769	2.34666
4	Zm00001d027996	1.16641	1.52337	1.28657	0.739603	1.43521	1.16206
4	Zm00001d044208	0.708824	1.17545	1.57338	1.14232	1.77492	1.87327
4	Zm00001d012677	0.45614	1.05643	0.89717	1.18832	1.21274	0.944103
4	Zm00001d034715	1.10952	1.57943	1.61386	0.57741	1.41272	1.2304
4	Zm00001d007092	0.830268	1.32083	1.33747	0.8749	1.34676	1.36732
4	Zm00001d043538	0.73978	1.29238	0.556783	1.7119	1.81725	1.39999
4	Zm00001d027841	0.940165	1.44805	1.43744	0.637067	1.25808	1.29932
4	Zm00001d039745	0.440783	1.09508	1.01835	0.748177	1.29557	1.41241
4	Zm00001d011117	-0.165015	1.01425	0.927065	0.398635	2.48	1.99137
4	Zm00001d017024	0.934585	1.07222	0.887147	1.6577	2.06263	1.59926
4	Zm00001d052184	1.08573	1.4369	1.66996	0.575869	1.32834	1.27885
4	Zm00001d009028	1.05331	1.37426	1.88559	1.25566	2.22837	1.64043
4	Zm00001d002721	0.0363696	1.39068	1.21219	0.780734	1.74751	1.96247
4	Zm00001d031997	1.06528	1.53291	1.59213	1.14782	1.78743	1.63184
4	Zm00001d042526	0.955919	1.24856	1.34973	1.45254	2.13578	2.01966
4	Zm00001d026628	0.574248	1.19805	1.20171	1.61264	1.38291	1.11558
4	Zm00001d031969	1.15634	1.25337	1.41957	0.792902	0.915664	1.01325
4	Zm00001d053103	1.26887	1.21479	1.35909	1.21991	1.54122	1.88948
4	Zm00001d035051	0.287418	1.2376	1.53366	0.966285	1.84538	1.51757
4	Zm00001d001959	1.05921	1.39127	1.18569	1.12382	1.32882	1.28068
4	novel_G000573	1.18519	1.47044	1.66815	1.29006	1.38124	1.739
4	Zm00001d020445	0.826592	1.37288	1.28982	0.933844	1.29566	1.39952
4	Zm00001d044854	1.10297	1.57839	1.18316	0.733973	1.63248	2.19494
4	Zm00001d045538	1.26782	1.28643	1.20312	0.837548	0.789541	1.17953
4	Zm00001d017118	0.37834	0.876454	1.00867	0.65263	1.43209	1.47346
4	Zm00001d045539	0.812416	0.725585	1.04955	1.17971	1.09437	1.26006
4	Zm00001d044335	0.701446	0.575344	1.30086	1.83558	2.09693	2.12238
4	Zm00001d012922	0.585829	0.787331	1.04312	0.978651	1.44751	1.4294
4	Zm00001d005359	0.354952	0.765473	1.04837	0.966679	1.88536	1.78454
4	Zm00001d005693	1.24057	1.31538	1.54698	1.1377	1.90326	1.65977
4	Zm00001d052622	0.721003	0.761594	1.06648	1.1826	1.17713	1.14197
4	Zm00001d054015	0.0591713	0.937927	1.32763	0.448839	1.2618	1.48285
4	Zm00001d027850	0.69648	0.974967	1.07268	0.956492	1.30963	1.41656
5	Zm00001d021906	1.41822	2.86513	3.13657	4.18815	5.66008	5.33349
5	Zm00001d018796	1.75734	2.25259	2.25225	3.21691	4.88927	4.76396
5	Zm00001d019518	3.25188	4.26889	4.73849	5.18415	6.57684	6.44023
5	Zm00001d049267	2.23115	3.15103	3.40624	2.97848	4.4102	4.07699
5	novel_G001208	2.36158	3.96854	4.05452	3.83003	5.59893	5.68648
5	Zm00001d014564	2.81561	3.50488	3.71101	3.47836	4.53282	4.3113
5	Zm00001d020877	2.58691	3.30194	3.48578	5.01355	6.27247	6.05729
5	Zm00001d009929	3.24238	4.73433	5.19699	3.89562	5.84821	5.84068
5	Zm00001d041804	2.90917	3.8656	4.07434	4.6856	6.31397	5.68754
5	Zm00001d025848	2.62689	4.0255	4.03957	3.06487	4.52591	4.5674
5	Zm00001d034543	2.79899	3.4127	3.66216	4.00204	5.37748	5.16918
5	Zm00001d006587	2.34503	3.61462	3.69434	5.8004	7.85733	7.64732
5	Zm00001d034283	2.69233	3.60961	3.83057	3.12767	4.789	4.59098
5	Zm00001d021416	2.31343	2.92225	2.97722	3.68179	5.4384	4.73945
5	Zm00001d020957	2.94293	3.06321	3.09659	3.88629	6.04678	5.09422
5	Zm00001d031421	1.75371	2.15299	2.42081	3.49094	5.0085	4.46312
5	Zm00001d022464	1.9416	2.74106	3.13481	3.06575	3.99319	4.01793
5	Zm00001d028756	3.31662	3.53936	3.90116	3.82453	4.1503	4.28965
5	Zm00001d016991	2.418	3.0076	3.29425	3.29281	4.16186	3.90543
5	Zm00001d039687	3.01367	3.87975	4.11676	3.99058	5.21141	4.90344
5	Zm00001d018157	2.22586	3.74815	3.70464	3.19741	4.61066	4.12971
5	Zm00001d023699	1.94751	2.80882	3.13567	3.05384	3.82229	4.44827
5	Zm00001d049387	2.29466	3.32524	3.51832	3.74782	5.24535	5.3061
5	novel_G001236	2.64185	2.85486	3.31741	3.38722	5.76117	4.94002
5	Zm00001d042178	3.14539	3.73363	3.98353	4.94512	5.76219	5.69735
5	Zm00001d043047	2.82168	2.38611	2.7656	3.76835	4.73723	3.16116

## Sheet: Table S6
Table S6 Down specific common DEGs of the two high regeneration lines in 5 clusters.
Cluster	Gene ID	141			DH40
		log2FC(Stage I/CK)	log2FC(Stage II/CK)	log2FC(Stage III/CK)	log2FC(Stage I/CK)	log2FC(Stage II/CK)	log2FC(Stage III/CK)
1	Zm00001d018178	-1.04108	-0.796923	-1.05872	-2.98488	-2.22201	-1.82207
1	Zm00001d017713	-1.82476	-2.19436	-2.70526	-3.73699	-2.76387	-3.22977
1	Zm00001d048268	-2.30685	-1.17612	-1.75072	-2.91343	-4.17425	-2.10724
1	Zm00001d014166	-1.04438	-1.68548	-1.4897	-3.64153	-2.70782	-2.59053
1	Zm00001d025437	-1.01458	-1.27686	-1.66264	-2.63173	-2.99683	-2.61738
1	Zm00001d009112	-1.98054	-2.16188	-2.10256	-2.56171	-2.87932	-1.9498
1	Zm00001d020614	-1.0174	-1.15817	-0.907532	-2.38999	-3.44965	-1.96649
1	Zm00001d039150	-1.94037	-2.0679	-2.38512	-3.28492	-4.64784	-1.61865
1	Zm00001d046999	-1.19001	-1.02069	-0.803863	-2.51752	-2.23227	-2.1416
1	Zm00001d048073	-1.46377	-2.29775	-0.117624	-2.16241	-2.35273	-1.87723
1	Zm00001d019692	-1.44712	-1.61278	-1.35058	-2.24208	-2.91334	-2.54359
1	Zm00001d048227	-1.09842	-1.12432	-1.22104	-2.44112	-2.66589	-2.1636
1	Zm00001d017270	-1.4149	-1.28403	-1.03905	-3.56085	-3.15334	-2.00037
1	Zm00001d026102	-2.10472	-1.62606	-2.24537	-3.45016	-3.67023	-3.26543
1	Zm00001d033967	-1.23125	-0.939404	-0.637438	-2.45283	-2.94103	-2.48961
1	Zm00001d046805	-1.32629	-1.42104	-1.03831	-3.1371	-3.19593	-2.11394
1	Zm00001d003114	-1.45759	-1.2006	-1.04622	-3.04719	-3.40045	-2.63184
1	Zm00001d020915	-1.49953	-0.89557	-1.00559	-2.44135	-2.57924	-2.43703
1	Zm00001d042211	-1.35107	-1.10245	-0.862888	-2.02875	-2.90806	-1.77239
1	Zm00001d022262	-1.29452	-0.847566	-1.42107	-2.30765	-3.36836	-2.22293
1	Zm00001d051338	-1.45708	-1.33082	-1.34373	-2.36909	-2.98736	-2.17542
1	Zm00001d018064	-1.10514	-1.35315	-1.49886	-3.15531	-3.50253	-1.90833
1	Zm00001d004138	-1.21339	-1.5182	-1.34949	-2.55277	-2.38313	-1.56855
1	Zm00001d027710	-1.76787	-2.36056	-1.07753	-2.43509	-3.00539	-2.34469
1	Zm00001d046454	-1.2253	-0.973768	-0.848013	-2.76217	-2.85145	-2.44273
1	Zm00001d042313	-1.8503	-1.39445	-1.18531	-3.05202	-3.03875	-2.66264
1	Zm00001d016401	-1.38029	-1.69573	-1.44603	-3.42544	-3.02869	-2.44228
1	Zm00001d006563	-2.58909	-2.20344	-1.90502	-2.97564	-2.86598	-2.82183
1	Zm00001d047104	-1.20822	-1.02548	-1.41829	-3.40716	-3.56783	-2.40192
1	Zm00001d044703	-1.27694	-1.0197	-0.98319	-1.95622	-3.02209	-1.34227
1	Zm00001d037979	-2.32248	-1.43341	-1.70708	-3.28854	-3.50502	-2.21164
1	Zm00001d044504	-2.20977	-2.29901	-2.60634	-3.18287	-3.40134	-3.06314
1	Zm00001d038694	-1.04337	-1.0807	-1.46014	-2.83128	-2.56271	-2.50275
1	Zm00001d043706	-1.24361	-1.38936	-1.16385	-3.14803	-3.23114	-1.87134
1	Zm00001d018158	-1.42845	-1.58295	-1.03175	-2.90319	-3.11853	-2.72499
1	Zm00001d037872	-1.15671	-1.32249	-1.04218	-2.89932	-2.55085	-2.86831
1	Zm00001d048044	-1.76865	-1.99213	-1.41027	-2.65853	-3.0753	-2.13833
1	novel_G001959	-4.6293	-1.57259	-1.07956	-2.11347	-4.62578	-1.76038
1	Zm00001d029304	-2.58637	-2.91881	-1.63849	-3.20817	-3.58895	-3.65841
1	Zm00001d033389	-1.68352	-1.92933	-1.50803	-3.24675	-3.97341	-2.21877
1	Zm00001d025218	-1.04309	-0.997983	-0.745497	-2.19851	-2.44551	-1.81165
1	Zm00001d012043	-1.95932	-2.97388	-2.15806	-2.38969	-3.47782	-1.43473
1	Zm00001d029051	-1.38537	-1.531	-1.4975	-2.32481	-2.72057	-2.12428
1	Zm00001d047743	-1.57905	-1.77398	-1.71823	-2.83749	-3.79166	-2.50298
1	Zm00001d003830	-1.24171	-1.04053	-1.2172	-2.42228	-2.46929	-1.671
1	Zm00001d013550	-1.52061	-1.8972	-1.39919	-2.63027	-2.84287	-1.70982
1	Zm00001d053612	-1.52916	-0.655811	-0.823441	-2.91061	-3.04728	-1.83706
1	Zm00001d046634	-1.66253	-2.23668	-3.07199	-2.85318	-3.03028	-1.70399
1	Zm00001d030108	-1.23853	-1.37482	-1.43864	-2.35239	-2.55762	-1.99974
1	Zm00001d048263	-1.32298	-1.32217	-1.25244	-3.03204	-3.98238	-1.84422
1	Zm00001d037724	-1.25828	-1.15177	-0.971362	-2.86948	-2.93398	-1.9889
1	Zm00001d039112	-1.69724	-1.39371	-1.50171	-3.21038	-3.22972	-1.95082
1	Zm00001d013370	-1.65134	-1.74897	-1.80788	-2.6578	-2.9808	-2.86029
1	Zm00001d008911	-1.39723	-1.60455	-1.17807	-2.80494	-2.54199	-2.03995
1	Zm00001d010617	-1.00639	-0.771147	-0.937238	-2.545	-2.92819	-1.84231
1	Zm00001d049940	-1.09381	-1.2316	-1.08525	-2.37615	-2.52309	-1.9939
1	Zm00001d028118	-0.907559	-1.19853	-0.893079	-2.30441	-2.65373	-1.97029
1	novel_G001496	-1.08942	-2.32984	-1.95871	-2.39904	-2.39505	-1.76961
1	Zm00001d027899	-1.22374	-1.18749	-0.8295	-3.08766	-3.52877	-0.999775
1	Zm00001d052405	-1.03219	-1.64388	-0.35164	-2.58144	-2.98281	-2.07946
1	Zm00001d015515	-0.731957	-1.00837	-0.917078	-2.58219	-3.182	-1.99416
1	Zm00001d013530	-0.651698	-1.55464	-0.75919	-2.98033	-3.06965	-2.68807
1	Zm00001d022415	-1.17516	-1.08589	-1.07348	-2.47877	-2.90756	-1.29826
1	Zm00001d017268	-0.845193	-1.57374	-1.27058	-1.8202	-2.79966	-1.01627
1	Zm00001d017752	-0.646082	-1.23927	-1.18728	-2.00841	-3.01505	-1.14888
1	Zm00001d043877	-1.38876	-1.85447	-1.59752	-2.1494	-2.94022	-1.46081
1	Zm00001d026657	-1.04888	-1.39836	-1.32688	-2.39289	-2.59509	-1.44409
1	novel_G000240	-1.01589	-1.57146	-2.16936	-1.03086	-2.68679	-4.49237
1	Zm00001d014794	-2.62945	-2.327	-1.34351	-3.05246	-3.39849	-1.69069
1	Zm00001d018786	-0.923522	-1.35087	-0.99443	-2.74101	-2.21999	-2.22517
1	Zm00001d038712	-1.52268	-2.68134	-1.34439	-4.13909	-3.30938	-2.47067
1	Zm00001d043741	-2.49601	-2.32926	-1.79384	-3.59575	-3.68101	-2.65008
1	Zm00001d009874	-1.31172	-2.06478	-1.74549	-2.05656	-3.03241	-1.68729
1	Zm00001d044378	-1.32575	-1.91064	-1.29042	-3.00013	-3.11728	-1.67328
1	Zm00001d039933	-1.19452	-2.13902	-0.143287	-2.60603	-2.53335	-1.19654
1	Zm00001d034190	-0.427176	-1.4513	-0.662504	-1.30708	-2.50253	-1.19849
1	Zm00001d039944	-0.655194	-1.06884	-0.7695	-2.92926	-3.41019	-1.93795
1	Zm00001d010284	-0.90355	-1.15504	-1.15044	-3.11781	-2.03259	-1.87044
1	Zm00001d043701	-0.871797	-1.17764	-1.19056	-2.00328	-2.78818	-2.07107
1	Zm00001d000447	-0.900934	-1.2179	-0.662042	-1.23536	-2.85412	-1.38379
1	Zm00001d007033	-0.13337	-0.484851	-2.02847	-1.90999	-2.7764	-1.7233
1	Zm00001d013003	-1.54767	-1.64325	-1.48596	-2.62301	-3.21462	-2.06996
1	Zm00001d031189	-1.01407	-1.20512	-1.04098	-2.12415	-2.74347	-2.15563
1	Zm00001d010520	-0.975837	-0.935009	-1.35248	-2.67194	-2.58539	-2.18509
1	Zm00001d022414	-1.20977	-1.18001	-1.03996	-2.11868	-2.44446	-1.7017
1	Zm00001d027708	-1.6761	-1.32799	-1.10529	-2.99212	-3.07962	-1.90298
1	Zm00001d052449	-1.85504	-1.64137	-2.1186	-1.55669	-3.55738	-3.62032
1	Zm00001d047840	-0.851639	-0.798225	-1.06377	-2.74684	-3.38918	-1.6253
1	Zm00001d031221	-1.25345	-2.01792	-1.52336	-2.72968	-2.53104	-1.63177
1	Zm00001d042993	-0.485271	-0.77525	-1.07484	-2.17883	-2.0884	-2.09877
1	Zm00001d006230	-2.06156	-2.28614	-1.49757	-2.90745	-3.4267	-2.43539
1	Zm00001d035162	-0.433853	-0.60521	-1.16392	-2.86005	-2.57239	-1.79577
1	Zm00001d039795	-0.360056	-0.710615	-1.08142	-2.71484	-3.03791	-2.3992
1	Zm00001d025166	-1.2784	-1.19078	-1.15502	-3.02162	-3.47195	-2.40759
2	Zm00001d032334	-1.23574	-0.972567	-0.922429	-1.63308	-1.27605	-1.38986
2	Zm00001d040562	-1.23533	-1.10549	-0.959285	-1.18573	-1.71997	-1.40998
2	Zm00001d050196	-1.06908	-0.764409	-0.874557	-1.41576	-1.69776	-1.07647
2	Zm00001d040076	-1.15985	-0.893075	-1.14336	-1.49503	-1.35766	-1.72222
2	Zm00001d002163	-1.41298	-1.53511	-1.17551	-1.10421	-1.50652	-1.44834
2	Zm00001d005361	-1.03953	-0.772597	-0.83232	-1.1554	-1.40155	-1.43544
2	Zm00001d000381	-1.14581	-1.06544	-0.810742	-1.44591	-1.6071	-1.16104
2	Zm00001d000357	-1.26723	-1.5582	-1.2897	-1.77714	-1.76874	-1.54743
2	Zm00001d032186	-2.05942	-1.43132	-1.75848	-1.41073	-1.6032	-1.88418
2	Zm00001d030526	-1.42457	-0.886549	-0.789168	-1.32007	-0.913976	-0.869823
2	Zm00001d036402	-1.04688	-0.721312	-1.07272	-1.14096	-1.11045	-0.998463
2	Zm00001d029920	-1.3073	-1.35812	-1.0288	-1.43854	-1.69783	-1.58936
2	Zm00001d013209	-1.24055	-1.10488	-0.934717	-1.41034	-1.53128	-1.42692
2	Zm00001d027596	-1.01879	-0.822768	-0.873144	-1.21719	-1.45305	-1.07795
2	Zm00001d042435	-1.11947	-0.971328	-0.912235	-1.40432	-1.68292	-1.41163
2	Zm00001d013012	-1.21312	-0.947988	-0.681755	-1.44001	-1.18182	-0.667657
2	Zm00001d017416	-1.12608	-1.37102	-1.00993	-1.50804	-1.60393	-1.36614
2	Zm00001d043613	-1.1307	-0.512592	-0.369561	-1.56984	-0.833566	-0.424448
2	Zm00001d033467	-1.39375	-1.77318	-1.88441	-1.74863	-1.79423	-1.65263
2	Zm00001d013886	-1.15009	-1.04078	-0.983298	-1.09354	-1.21505	-1.2332
2	Zm00001d011519	-1.40307	-1.02796	-0.905925	-1.04846	-0.692535	-1.01292
2	Zm00001d015328	-1.45934	-1.44965	-1.33905	-1.86908	-1.70721	-1.53629
2	Zm00001d006133	-1.65611	-2.32	-1.68524	-1.72935	-1.78936	-2.39067
2	novel_G001903	-1.80053	-1.38649	-1.26185	-1.0341	-1.71621	-0.427833
2	novel_G001788	-1.20252	-0.944311	-1.05833	-1.56142	-1.3682	-1.2813
2	Zm00001d000434	-1.67925	-1.63301	-1.61695	-1.52966	-1.6812	-1.73464
2	Zm00001d044646	-1.02824	-0.986832	-0.98636	-1.37136	-1.27871	-1.42405
2	Zm00001d012155	-1.32095	-1.15008	-1.21628	-1.68996	-1.66715	-1.4392
2	Zm00001d006106	-1.05409	-1.00287	-0.710785	-1.21539	-0.87697	-0.815955
2	Zm00001d019881	-1.05911	-0.981959	-0.73675	-1.22787	-1.28528	-1.2634
2	Zm00001d013863	-1.14011	-1.06509	-0.722742	-1.29616	-1.30829	-1.28677
2	Zm00001d023494	-1.2608	-1.2253	-0.974963	-1.04416	-0.977858	-0.921599
2	Zm00001d035570	-1.50671	-0.951156	-1.15471	-1.22054	-2.43793	-0.809027
2	Zm00001d007185	-1.0721	-0.483799	-0.421157	-1.09276	-0.640766	-0.547313
2	Zm00001d039537	-1.18804	-1.32826	-1.40649	-1.75187	-1.4627	-1.50217
2	Zm00001d051565	-1.69301	-0.986601	-0.672448	-1.64659	-1.00971	-0.624708
2	Zm00001d042714	-1.28804	-1.24262	-1.14662	-1.38953	-1.49109	-0.925378
2	Zm00001d047687	-1.23184	-0.878153	-0.754612	-1.38524	-1.32456	-0.897081
2	Zm00001d044023	-1.36065	-1.13735	-1.51468	-1.22331	-1.18905	-1.07477
2	Zm00001d027412	-1.02801	-0.974694	-0.614572	-1.09877	-1.13345	-1.00576
2	Zm00001d017768	-1.35727	-1.50681	-1.19182	-1.49865	-1.81408	-1.92064
2	Zm00001d032536	-1.71359	-1.14534	-1.12281	-1.19419	-1.00011	-1.13014
2	Zm00001d007487	-1.97042	-1.56325	-1.81149	-1.44548	-1.51699	-1.29656
2	Zm00001d002703	-1.10682	-1.05807	-0.947866	-1.26992	-1.04103	-1.04143
2	Zm00001d003141	-1.51831	-1.20215	-1.44181	-1.72648	-1.46747	-1.34569
2	Zm00001d028986	-1.01653	-0.958599	-1.2335	-1.56695	-1.26465	-1.07864
2	Zm00001d012591	-1.15612	-1.31329	-1.37085	-1.60034	-1.46938	-1.46783
2	Zm00001d047259	-1.37061	-0.550398	-1.05346	-1.59166	-1.20121	-0.525591
2	Zm00001d022132	-1.70877	-1.6601	-1.24842	-1.20571	-1.24259	-1.09791
2	Zm00001d050198	-1.28966	-0.93915	-0.911076	-1.11832	-1.47493	-1.12743
2	Zm00001d016570	-1.27626	-2.31316	-1.59256	-1.45825	-1.35958	-0.976559
2	Zm00001d012970	-1.03338	-0.633183	-1.03606	-1.05211	-1.287	-0.942338
2	Zm00001d039421	-1.40781	-0.952911	-1.1598	-1.17932	-1.06994	-0.898984
2	Zm00001d009377	-1.75663	-1.11737	-1.20077	-1.20691	-1.51374	-2.13744
2	Zm00001d011639	-1.01464	-1.19432	-1.06495	-1.26764	-1.66047	-1.34081
2	novel_G000368	-1.01057	-0.682599	-0.762282	-1.36465	-1.37049	-1.37961
2	Zm00001d045269	-1.05093	-0.900715	-1.1086	-1.16472	-1.86213	-1.77486
2	Zm00001d041098	-1.29103	-1.06996	-0.324272	-1.02091	-0.836401	-0.901391
2	Zm00001d035356	-1.10127	-0.995415	-1.0418	-1.18299	-0.952449	-0.951412
2	Zm00001d042662	-1.52035	-1.19564	-1.07388	-1.34043	-1.22534	-1.39484
2	Zm00001d048393	-1.58347	-1.34205	-0.925031	-1.60889	-1.31616	-1.42988
2	Zm00001d019036	-1.06911	-1.1592	-0.877858	-1.09824	-1.03098	-1.0498
2	Zm00001d045644	-1.66849	-1.07697	-1.38778	-1.11937	-1.29065	-1.36587
2	Zm00001d047726	-1.21957	-0.62015	-0.883286	-1.09673	-0.707672	-0.850436
2	Zm00001d041327	-1.96851	-1.98383	-1.80691	-1.51901	-1.85554	-1.89487
2	Zm00001d029872	-1.1495	-0.740824	-0.679746	-1.33561	-1.22249	-0.897822
2	Zm00001d020631	-1.05595	-0.949911	-0.873033	-1.14823	-1.05727	-0.74163
2	Zm00001d033654	-1.42248	-1.45165	-1.36752	-1.50739	-1.00533	-1.04577
2	Zm00001d006883	-0.819985	-1.01527	-1.09542	-1.35923	-1.57733	-1.1802
2	Zm00001d018297	-1.45223	-1.03266	-0.574251	-0.943508	-1.06763	-0.389339
2	Zm00001d042033	-0.403619	-1.10197	-0.513333	-1.32526	-1.16395	-1.10066
2	Zm00001d016364	-1.06725	-1.00059	-0.79892	-1.02451	-1.19928	-1.07536
2	Zm00001d008734	-0.987285	-1.51042	-1.48849	-0.413823	-1.02655	-0.74845
2	Zm00001d017284	-0.850317	-1.16344	-1.07939	-1.43824	-1.70337	-1.72688
2	Zm00001d018220	-0.469674	-1.33006	-1.36246	-1.67156	-2.03909	-1.80839
2	Zm00001d033222	-0.987662	-1.21896	-0.981191	-1.50167	-1.50971	-1.83769
2	Zm00001d007567	0.0015612	-1.0294	-0.377366	-0.0676543	-1.20933	-1.06845
2	novel_G001253	-0.972423	-1.20084	-1.13294	-1.11335	-1.58524	-0.914166
2	Zm00001d007401	-1.6355	-1.61475	-1.67052	-1.16182	-3.11618	-1.29969
2	Zm00001d042319	-0.970811	-1.00338	-1.24463	-1.31701	-1.62524	-1.20877
2	Zm00001d003275	-1.41144	-1.18698	-1.15081	-1.15601	-1.04928	-0.983827
2	Zm00001d038503	-1.93194	-1.45605	-1.21337	-0.593312	-2.50068	-0.823553
2	Zm00001d002434	-0.62934	-1.24726	-1.08423	-1.04789	-1.1872	-1.41428
2	Zm00001d049762	-1.38261	-1.12391	-0.866224	-0.905878	-1.26568	-0.936685
2	Zm00001d034551	-1.7247	-1.18611	-1.07464	-1.27313	-1.78585	-1.59357
2	Zm00001d044056	-0.98118	-1.2428	-0.81699	-1.41354	-1.67141	-1.29714
2	Zm00001d014723	-1.06401	-1.23298	-1.11439	-1.08305	-1.50604	-1.20553
2	Zm00001d005813	-1.71351	-1.3875	-1.12355	-1.32591	-1.67218	-1.66368
2	Zm00001d038780	-0.724433	-1.01924	-1.04497	-1.2436	-1.93013	-0.469274
2	Zm00001d038475	-0.93489	-1.55533	-1.09793	-0.240925	-1.0094	-0.892156
2	Zm00001d033475	-0.401183	-1.42544	-0.480943	-1.34115	-1.70132	-1.70906
2	Zm00001d048575	-1.56244	-1.19265	-1.36307	-0.967132	-1.25686	-1.39335
2	Zm00001d026231	-1.00586	-1.60831	-1.97075	-1.85364	-2.33781	-0.810367
2	Zm00001d013099	-0.812317	-1.22744	-1.1428	-1.01053	-2.04421	-2.17443
2	Zm00001d031589	-1.10938	-1.18788	-1.19627	-0.992878	-1.57809	-1.51823
2	Zm00001d049597	-0.986829	-1.26079	-0.92491	-1.05351	-1.93329	-1.8719
2	Zm00001d005779	-1.45372	-1.08159	-1.06768	-1.33201	-1.15277	-0.991841
2	Zm00001d041726	-0.982757	-1.11096	-2.06871	-0.702219	-2.2643	-3.74074
2	Zm00001d037712	-0.809583	-1.0299	-0.481848	-0.668308	-1.04785	-0.881694
2	Zm00001d012935	-1.51675	-2.1854	-1.02178	-1.82207	-1.81651	-1.34122
2	Zm00001d051626	-0.700698	-1.37669	-1.18218	-0.38928	-1.32181	-0.448918
2	Zm00001d012401	-0.896517	-1.04724	-0.826605	-0.979864	-1.05062	-1.02398
2	Zm00001d008546	-0.912452	-1.43419	-1.12149	-0.790383	-1.09842	-0.91355
2	Zm00001d043060	-1.10728	-1.87275	-1.91315	-1.54768	-2.10512	-1.28497
2	Zm00001d026308	-0.98583	-1.42794	-1.26248	-1.42737	-1.8217	-1.3902
2	Zm00001d012456	-1.18318	-1.55865	-1.959	-0.751896	-1.75723	-1.20265
2	novel_G000785	-1.3258	-1.34695	-1.05809	-0.268631	-2.56	-0.849211
2	Zm00001d014703	-0.478049	-1.00534	-0.807825	-1.30801	-1.5862	-1.6767
2	Zm00001d005470	-1.10217	-1.50528	-1.29165	-1.11637	-1.54725	-1.10237
2	novel_G001086	-0.804797	-1.05285	-0.743455	-1.36448	-1.33462	-1.43292
2	Zm00001d025153	-1.31163	-1.35798	-0.896572	-1.28056	-1.39094	-1.26053
2	Zm00001d043094	-0.68676	-1.06146	-0.762601	-0.794098	-1.21356	-0.819351
2	Zm00001d035346	-1.03503	-1.00619	-0.944774	-0.907757	-1.10075	-0.878658
2	Zm00001d001900	-1.31238	-1.21921	-1.08781	-0.566328	-1.17784	-1.09803
2	Zm00001d010751	-0.790884	-1.21753	-0.880401	-1.20594	-1.46102	-1.47591
2	Zm00001d041550	-0.851931	-1.08154	-0.662407	-0.983502	-1.49328	-1.10905
2	Zm00001d009626	-1.41525	-1.72787	-1.54299	-0.882709	-1.19578	-0.877788
2	Zm00001d016441	-1.02556	-1.05617	-1.4677	-0.670127	-1.23959	-2.66466
2	Zm00001d021689	-0.768453	-0.592456	-1.11128	-1.26646	-1.54933	-1.0505
2	Zm00001d013572	-0.87791	-0.699192	-1.10589	-0.913883	-1.05453	-1.47924
2	Zm00001d051502	-1.04452	-1.2373	-1.09073	-0.815519	-0.96999	-1.12176
2	Zm00001d018621	-1.44162	-1.00771	-1.9505	-1.17378	-1.60996	-1.28591
2	Zm00001d002435	-1.55478	-1.90057	-1.78392	-0.644425	-0.645798	-2.42861
2	Zm00001d000255	-0.401835	-0.72447	-1.45642	-0.569249	-1.35587	-1.39409
2	Zm00001d047762	-1.45226	-1.43504	-1.36176	-0.794868	-0.725108	-1.01006
2	Zm00001d035015	-0.836496	-1.00571	-1.2385	-1.55794	-1.62453	-1.71572
2	Zm00001d042781	-0.979542	-0.848938	-1.74677	-1.52838	-1.86073	-1.47786
2	Zm00001d044584	-1.29957	-0.794674	-1.09295	-0.587091	-0.831504	-1.01707
2	Zm00001d053827	-0.975856	-0.249044	-2.99013	-1.26241	-1.25148	-1.59441
2	Zm00001d042802	-1.65217	-1.24491	-1.45608	-0.988946	-0.599494	-1.27701
2	Zm00001d030830	-0.825821	-0.906179	-1.31278	-1.6382	-0.701576	-1.59036
3	Zm00001d042551	-2.5815	-2.33687	-2.44824	-2.211	-1.76246	-1.85503
3	Zm00001d008190	-2.11427	-1.44425	-2.72019	-2.34724	-1.38361	-2.89284
3	Zm00001d014244	-2.36221	-2.30366	-1.64824	-2.2963	-2.4012	-2.26768
3	Zm00001d039919	-2.08565	-2.51163	-1.26299	-1.28551	-1.22584	-1.32008
3	Zm00001d007714	-2.05869	-2.90141	-2.60892	-2.1836	-2.06037	-1.87888
3	Zm00001d034461	-3.53994	-1.28312	-1.71531	-2.53247	-1.17832	-1.475
3	Zm00001d003451	-2.71694	-2.5096	-2.20616	-2.70291	-1.43176	-2.57881
3	novel_G000354	-2.52516	-2.02712	-1.8258	-1.49889	-1.84636	-1.37913
3	Zm00001d014083	-2.92895	-2.91857	0.62932	-2.63039	-1.30691	-2.02829
3	Zm00001d008808	-2.9257	-2.68004	-2.45527	-2.15296	-1.92038	-2.23685
3	novel_G001626	-3.78732	-3.76175	-0.206764	-2.86864	-0.363574	-3.48329
3	Zm00001d017022	-3.27182	-3.48825	-2.77373	-2.69823	-2.26638	-2.02959
3	Zm00001d007623	-5.22227	-2.4949	-2.89847	-3.00411	-0.494926	-1.67202
3	Zm00001d008952	-2.93336	-5.00255	-4.96675	-2.41245	-2.40337	-2.05621
3	Zm00001d003287	-3.76935	-1.86187	-2.09089	-2.32056	-1.39999	-0.781052
3	Zm00001d045370	-2.06343	-2.11491	-2.28487	-1.21132	-0.869679	-1.25996
3	Zm00001d015427	-4.31741	-4.30388	-4.22012	-3.56733	-3.80417	-3.3716
3	Zm00001d031785	-2.54662	-3.21103	-3.18376	-3.00431	-2.85131	-2.24954
3	Zm00001d002266	-2.1149	-1.61445	-1.61617	-1.43948	-1.07357	-1.53375
3	Zm00001d036965	-2.17139	-2.70792	-3.27263	-2.63146	-2.68582	-2.60352
3	Zm00001d002476	-3.15082	-2.94063	-3.24223	-2.26188	-1.8923	-2.11433
3	Zm00001d007604	-2.31308	-3.17105	-2.23699	-3.28419	-2.13168	-2.39842
3	Zm00001d013229	-2.27876	-2.7018	-2.07392	-2.05583	-2.86482	-2.52121
3	Zm00001d002761	-2.01377	-1.74908	-2.468	-1.47476	-2.01165	-0.921762
3	Zm00001d004416	-2.26	-1.83463	-1.93401	-1.18814	-1.29269	-0.756924
3	Zm00001d001996	-2.48144	-3.02443	-2.52276	-0.929047	-2.25916	-2.25526
3	novel_G002205	-1.66165	-2.41612	-1.87181	-1.07127	-1.32529	-1.69448
3	Zm00001d009221	-1.2122	-3.8686	-1.09268	-2.81237	-2.32619	-2.49934
3	Zm00001d002052	-2.31571	-2.41065	-2.4308	-0.471073	-1.50473	-1.47757
3	novel_G000404	-2.12485	-2.31359	-1.54981	-1.22003	-1.72281	-1.28687
3	Zm00001d037652	-2.10321	-2.95344	-1.9633	-0.970702	-1.08359	-0.974278
3	Zm00001d022589	-1.53441	-2.98237	-1.04933	-0.984243	-1.06302	-1.05784
3	Zm00001d005459	-2.41156	-1.81204	-1.80773	-1.27165	-1.45306	-1.50316
3	Zm00001d038288	-3.05201	-2.64666	-1.94831	-1.86342	-2.88823	-1.59861
3	novel_G001848	-5.86371	-5.83003	-5.77105	-5.89526	-0.680357	-1.79327
3	Zm00001d014102	-2.79409	-2.82473	-2.4169	-1.89425	-1.95381	-2.71454
3	Zm00001d029087	-3.04565	-2.10348	-2.18963	-1.3699	-1.15793	-1.42649
3	Zm00001d035631	-2.2353	-2.52948	-2.015	-1.67858	-2.30727	-2.38306
3	Zm00001d004171	-2.48064	-2.49588	-2.00882	-2.58827	-2.61348	-2.43751
3	Zm00001d042708	-2.25208	-4.33291	-2.00909	-2.69029	-1.742	-2.59189
4	Zm00001d053818	-1.1334	-1.35168	-1.22045	-4.05353	-4.49019	-2.85967
4	Zm00001d027900	-1.17004	-1.37701	-1.39679	-3.58791	-4.15007	-2.82123
4	Zm00001d033050	-1.30137	-1.08356	-1.14741	-4.26086	-4.82787	-1.63211
4	Zm00001d052167	-2.18825	-2.43165	-1.7336	-6.44901	-6.0122	-4.26809
4	Zm00001d024522	-1.92224	-1.70452	-1.50155	-5.65883	-6.26028	-2.51965
4	Zm00001d016151	-1.97724	-1.20678	-0.720912	-5.44694	-4.01293	-3.88351
4	Zm00001d033049	-1.69247	-1.54573	-1.35804	-3.87738	-4.20565	-1.7228
4	Zm00001d032116	-1.29259	-1.87411	-1.50501	-3.98361	-4.19372	-2.838
4	Zm00001d008370	-1.82667	-1.18929	-0.779023	-3.11266	-4.14704	-2.61064
4	Zm00001d043742	-1.65655	-1.56017	-1.4443	-3.18076	-4.40475	-3.08651
4	Zm00001d003784	-1.2182	-1.33958	-1.09677	-3.67797	-4.85477	-1.86444
4	Zm00001d023413	-1.67193	-1.26611	-1.45237	-3.96382	-3.87794	-1.15818
4	Zm00001d044387	-1.92249	-0.327356	-0.798229	-3.90191	-4.43911	-1.72439
4	Zm00001d024852	-1.12396	-0.643701	-0.400044	-3.65156	-2.93614	-3.52315
4	Zm00001d019725	-1.00925	-1.11358	-1.26448	-3.51744	-3.92766	-3.22065
4	Zm00001d021752	-2.08187	-1.92407	-1.98401	-4.10603	-4.60885	-4.00352
4	Zm00001d041381	-1.91172	-1.11246	-1.29242	-3.95253	-4.6722	-1.80402
4	Zm00001d023400	-1.24923	-0.76883	-0.621365	-3.66217	-4.2144	-1.67912
4	Zm00001d017547	-1.26275	-0.770644	-0.93624	-3.34053	-3.50919	-2.5444
4	Zm00001d014422	-1.21505	-0.983604	-1.17503	-3.24618	-3.75311	-2.63275
4	Zm00001d036726	-1.48739	-1.32983	-1.2422	-5.10397	-6.06373	-3.18535
4	Zm00001d015227	-1.59245	-1.50551	-1.13605	-5.1401	-6.0802	-4.43117
4	Zm00001d041981	-1.84306	-2.12152	-1.41165	-4.17757	-4.40137	-2.75423
4	Zm00001d025141	-1.98251	-1.99144	-1.42209	-4.48295	-3.72911	-2.73832
4	Zm00001d052530	-1.07377	-0.918896	-0.897205	-3.38215	-3.95858	-1.29198
4	Zm00001d028742	-1.27474	-1.00122	-0.890583	-3.50654	-3.52991	-2.22558
4	Zm00001d029738	-1.08555	-0.855582	-0.731359	-4.02742	-4.55093	-2.38938
4	Zm00001d042063	-0.645688	-1.20394	-0.915481	-3.77745	-5.46598	-2.02556
4	Zm00001d015289	-1.56363	-1.25894	-1.13283	-3.73098	-3.9377	-2.58665
4	novel_G002132	-2.83204	-3.52435	-0.45774	-4.61483	-6.74417	-4.69523
4	Zm00001d035553	-2.90963	-1.92703	-2.02667	-3.25171	-5.02491	-4.43554
4	Zm00001d050133	-0.905442	-5.51735	-0.951607	-2.36064	-6.41493	-1.6662
4	Zm00001d034946	-0.825673	-1.75702	-1.01113	-3.94284	-4.60521	-1.37925
4	Zm00001d034773	-0.246804	-0.534742	-1.08128	-2.10179	-7.45805	-6.02091
4	Zm00001d031796	-1.69396	-1.39892	-1.22712	-5.49632	-5.72905	-2.21469
4	Zm00001d030304	-1.19321	-0.954364	-1.14864	-4.42011	-4.76877	-2.40773
5	Zm00001d032855	-1.0785	-0.980784	-1.22434	-1.99624	-1.50523	-1.75306
5	Zm00001d015817	-1.66487	-0.74716	-0.687685	-1.95024	-0.593445	-0.583557
5	Zm00001d042285	-1.24918	-1.04888	-1.25112	-2.34474	-2.29161	-1.97749
5	Zm00001d036530	-1.08547	-0.835394	-0.854693	-1.65949	-1.50899	-1.27197
5	Zm00001d005783	-1.28457	-0.602947	-0.759719	-1.82817	-1.63247	-1.26482
5	Zm00001d011720	-1.02511	-0.879997	-0.781657	-1.7922	-1.45163	-1.50376
5	Zm00001d031832	-1.13086	-1.03248	-1.12074	-1.73291	-1.6402	-1.65172
5	Zm00001d039615	-1.77508	-1.57624	-2.21065	-2.4852	-2.4943	-1.34808
5	Zm00001d033624	-1.08415	-0.646718	-0.781775	-2.09433	-1.99706	-1.87315
5	Zm00001d052008	-1.44644	-1.47778	-1.28445	-2.07307	-2.00404	-2.25794
5	Zm00001d034453	-3.02631	-0.884438	-1.3677	-2.41826	-1.38236	-1.25739
5	Zm00001d006759	-1.10548	-0.853262	-0.971878	-2.22225	-2.06022	-1.84508
5	Zm00001d021264	-1.54502	-1.19052	-1.05309	-2.01659	-1.76014	-1.45246
5	Zm00001d016456	-1.35095	-1.36156	-0.993541	-2.27142	-1.98456	-1.85554
5	Zm00001d038017	-1.98513	-1.41659	-1.01964	-1.94114	-1.38605	-1.36422
5	Zm00001d049250	-1.51175	-1.12241	-0.672344	-1.80826	-1.27553	-0.90221
5	Zm00001d012642	-1.15439	-1.0146	-0.948033	-1.95965	-2.24104	-1.58324
5	Zm00001d033794	-1.92371	-1.37626	-1.43762	-2.19173	-1.71475	-1.42793
5	Zm00001d040326	-1.84978	-1.07486	-1.11109	-2.74813	-1.81974	-2.22693
5	Zm00001d018868	-1.26768	-0.842782	-0.749905	-1.8572	-1.63436	-1.67075
5	Zm00001d022041	-1.19874	-1.04105	-1.21434	-1.95061	-2.12376	-1.58741
5	Zm00001d034186	-1.89696	-1.43741	-1.16855	-2.30892	-2.11098	-1.66853
5	Zm00001d021240	-1.20239	-0.923601	-1.02244	-1.75763	-2.11898	-1.46265
5	Zm00001d045537	-1.08157	0.164123	0.218663	-1.27312	-0.570073	-0.57032
5	Zm00001d049813	-2.94599	-2.13194	-1.99751	-3.21931	-2.65556	-2.48376
5	Zm00001d012382	-1.69207	-2.33488	-1.35858	-2.93388	-1.84557	-1.57131
5	Zm00001d039764	-2.3884	-1.60643	-2.32318	-2.94542	-1.88216	-2.2109
5	Zm00001d011133	-1.87108	-0.878401	-1.15819	-2.64095	-2.71633	-1.56175
5	Zm00001d010131	-1.22327	-1.1147	-1.40656	-1.93064	-1.2825	-2.15223
5	Zm00001d021263	-1.47178	-1.19591	-1.07657	-1.85363	-1.66467	-1.46051
5	Zm00001d027920	-2.40085	-1.41951	-0.876155	-2.52565	-1.07035	-0.802237
5	Zm00001d045210	-1.8778	-1.36304	-1.46432	-2.32871	-1.74172	-2.18896
5	Zm00001d010448	-1.04646	-0.840102	-0.824535	-1.97947	-1.45422	-1.56205
5	Zm00001d025524	-1.41741	-0.86815	-0.794627	-2.0804	-2.21219	-1.32906
5	Zm00001d052992	-1.10432	-1.06284	-0.736801	-2.13981	-1.9373	-1.73652
5	Zm00001d043653	-1.22914	-0.938165	-0.714203	-1.83715	-1.65853	-1.69271
5	Zm00001d048510	-1.29752	-1.29907	-1.21461	-2.11527	-2.05704	-2.12525
5	Zm00001d025911	-1.27493	-0.970565	-1.33667	-2.34402	-1.93419	-1.69382
5	Zm00001d007018	-1.20276	-0.6816	-0.932176	-1.82656	-2.27555	-0.916984
5	Zm00001d044153	-1.45127	-0.448572	-0.312349	-3.33998	-2.1843	-1.15611
5	Zm00001d037025	-1.42092	-1.1729	-1.24868	-1.98023	-1.67512	-1.32155
5	Zm00001d040621	-1.29447	-0.581205	-0.413198	-1.47162	-1.71056	-0.93232
5	Zm00001d026597	-1.17376	-1.02811	-1.05243	-2.0722	-1.69577	-1.60697
5	Zm00001d033267	-1.24261	-1.61288	-1.07293	-1.87618	-1.68717	-1.80111
5	Zm00001d046603	-1.50778	-1.88444	-1.49718	-1.81206	-2.67644	-1.28237
5	Zm00001d025959	-1.05593	-0.141091	-0.114435	-2.26326	-1.12061	-0.403904
5	Zm00001d049081	-1.3269	-1.25816	-1.94642	-2.05241	-2.1938	-1.96447
5	Zm00001d039858	-1.32578	-1.08768	-1.43327	-2.61636	-2.29321	-2.01554
5	Zm00001d040460	-1.60303	-1.45891	-1.31536	-1.70143	-2.87786	-1.38446
5	Zm00001d028244	-1.14744	-1.07368	-0.908804	-2.41132	-2.04543	-2.01183
5	Zm00001d032377	-1.33501	-1.62499	-1.06773	-2.73667	-1.88705	-2.66897
5	Zm00001d018839	-3.30415	-1.70928	-1.75157	-2.37057	-2.93031	-2.71364
5	Zm00001d016982	-1.40909	-0.76608	-0.308696	-2.65288	-2.33137	-0.758095
5	Zm00001d002673	-1.05251	-1.22942	-1.25016	-1.95562	-2.0885	-2.01288
5	Zm00001d038178	-2.28172	-1.36348	-1.86431	-3.56125	-2.387	-1.88091
5	Zm00001d013857	-1.86471	-1.44601	-1.3121	-2.38824	-2.54179	-2.06954
5	Zm00001d017951	-1.16432	-1.39998	-1.26187	-2.41008	-2.10942	-1.97553
5	Zm00001d038063	-1.03157	-1.05572	-0.72975	-1.69254	-1.39887	-1.8591
5	Zm00001d027932	-1.6087	-1.42909	-1.32228	-3.22417	-2.40764	-1.54406
5	Zm00001d032079	-1.82538	-1.56567	-1.55812	-2.02327	-1.66278	-1.53642
5	Zm00001d025933	-1.51866	-0.766984	-1.12026	-2.33342	-1.37346	-1.53493
5	Zm00001d007901	-1.02866	-0.764849	-0.709338	-1.5715	-1.66757	-1.43587
5	Zm00001d038675	-1.09711	-0.932189	-0.745147	-1.54341	-1.61346	-1.61954
5	Zm00001d049127	-0.815935	-1.13883	-0.765119	-1.53962	-1.95691	-1.58399
5	Zm00001d016697	-0.928715	-1.0848	-0.846361	-1.6235	-2.13267	-1.82349
5	Zm00001d012292	-0.927089	-1.07354	-1.20552	-2.03618	-1.94578	-1.54588
5	Zm00001d011655	-1.91264	-2.11044	-1.38991	-2.43742	-2.01933	-1.68194
5	Zm00001d039037	-1.16006	-1.02476	-0.841366	-1.65786	-1.93448	-1.19732
5	Zm00001d019228	-1.42132	-1.68192	-2.19749	-2.07255	-2.50371	-2.49746
5	Zm00001d048345	-0.754101	-1.11767	-0.886908	-1.7136	-2.15758	-1.74763
5	Zm00001d042898	-1.43838	-1.04109	-1.26088	-2.20424	-2.37791	-1.80729
5	Zm00001d047209	-1.24003	-1.04037	-0.99393	-2.56325	-2.03786	-2.26077
5	Zm00001d014463	-1.9493	-1.48654	-1.94932	-2.82362	-2.46834	-2.05693
5	Zm00001d018122	-0.919137	-1.0316	-0.802337	-2.14884	-1.92055	-1.72178
5	Zm00001d030683	-0.642742	-1.27035	-0.761501	-1.70053	-1.79734	-1.59046
5	Zm00001d044906	-0.979277	-0.782559	-1.00547	-1.41948	-2.04423	-1.92516
5	Zm00001d034829	-1.53267	-0.902363	-1.15768	-1.69987	-2.19341	-1.8984
5	novel_G000239	-2.15449	-1.28544	-1.91299	-2.51712	-2.68273	-1.67156
5	Zm00001d003614	-1.52652	-1.08169	-1.68914	-2.13175	-1.55219	-1.57272
5	Zm00001d021683	-1.00781	-1.39372	-1.65579	-2.24887	-1.97733	-1.56771
5	Zm00001d004443	-2.70707	-1.2395	-1.4867	-2.65815	-2.92426	-1.514
5	Zm00001d048191	-1.21098	-1.14872	-1.6227	-1.92676	-1.69592	-1.97967
5	Zm00001d048521	-0.979982	-0.798277	-1.13864	-1.75704	-1.94923	-1.14769
5	Zm00001d007831	-0.684374	-0.698838	-1.07134	-1.84873	-1.6196	-1.6039
5	Zm00001d015905	-2.43869	-1.32591	-1.69603	-2.77267	-1.74151	-1.78555

## Sheet: Table S7
Table S7 Up specific common DEGs of the two low regeneration lines in 5 clusters.
Cluster	Gene ID	DH3732			ZYDH381-1
		log2FC(Stage I/CK)	log2FC(Stage II/CK)	log2FC(Stage III/CK)	log2FC(Stage I/CK)	log2FC(Stage II/CK)	log2FC(Stage III/CK)
1	Zm00001d045558	2.09274	2.14979	2.56353	1.97384	2.37497	2.29992
1	Zm00001d003185	3.10767	3.67653	2.67685	3.17111	2.87128	3.56678
1	Zm00001d011461	3.73875	5.85869	6.02025	3.70391	4.09156	5.06818
1	Zm00001d032535	1.66097	2.31511	1.81058	1.93006	2.62069	2.73204
1	Zm00001d000204	2.30613	3.64254	3.51781	1.76236	2.16012	2.78444
1	Zm00001d017292	2.83608	3.28175	3.63312	2.17195	2.77903	3.09483
1	Zm00001d038718	3.87582	4.70401	4.82191	2.98162	3.02625	3.53638
1	Zm00001d044122	5.09739	4.54491	4.79027	4.1725	6.05378	6.16427
1	Zm00001d006612	2.8826	3.32218	4.1921	2.25511	2.63209	2.70998
1	Zm00001d018369	2.06573	3.08086	2.7255	2.13774	2.49109	2.90456
1	Zm00001d025944	2.43967	3.1067	2.49384	1.40389	2.91904	2.28727
1	Zm00001d052256	0.625215	2.55698	2.40232	2.19508	1.90395	2.87849
1	Zm00001d003085	1.50038	3.00159	3.80495	1.63133	2.25095	3.53888
1	Zm00001d028889	1.62606	2.57753	2.99287	2.24263	2.79473	2.93751
1	Zm00001d045254	3.45346	3.69505	3.27519	3.39313	4.21825	4.42646
1	Zm00001d045304	2.88347	3.74412	3.12323	2.47666	2.04996	2.62933
1	Zm00001d036933	1.4884	2.91883	3.06919	1.76125	2.89594	2.51338
1	Zm00001d037651	0.444107	2.8481	3.13953	1.51361	1.68053	1.86029
1	Zm00001d044401	0.655606	2.7038	1.74799	0.730736	3.61204	3.10583
1	Zm00001d012231	2.61206	4.70567	4.6605	2.49155	3.43477	4.6096
1	Zm00001d011712	1.59194	2.85119	2.97054	1.07125	2.23676	2.89927
1	Zm00001d043242	2.25076	4.0233	4.73174	3.26664	2.64626	3.88288
1	Zm00001d013960	1.00775	2.61963	2.97386	3.12084	3.49803	3.44396
1	Zm00001d031464	1.84911	3.2014	2.91604	1.42883	2.29264	2.66468
1	Zm00001d044402	0.655606	2.7038	1.74799	0.730736	3.61204	3.10583
1	Zm00001d019312	-0.0178893	2.42236	4.05763	1.66469	2.53472	3.25506
1	Zm00001d042554	2.22642	3.64768	3.34965	1.8547	2.57713	2.87202
1	Zm00001d015934	0.444107	2.947	4.01697	1.51156	2.54157	3.60511
1	Zm00001d027838	1.65088	2.2028	2.44753	2.502	3.23745	2.76121
1	Zm00001d032448	0.98163	2.19208	2.01807	2.72654	2.81413	4.82502
1	Zm00001d018161	3.27954	3.28926	2.76743	2.89785	2.17984	2.64976
1	Zm00001d052047	2.17879	2.87116	3.45594	2.29242	2.19868	2.58951
1	Zm00001d049259	1.92208	3.08272	3.06952	1.19953	2.60188	3.9601
1	Zm00001d050412	3.42309	2.81557	2.93601	3.04546	2.74007	3.03867
1	Zm00001d031875	-0.114112	1.61468	1.53932	1.98043	3.28562	4.38522
1	Zm00001d024281	4.68378	3.89956	3.87642	3.88217	3.46821	3.9769
1	Zm00001d000001	1.25654	2.22398	3.64372	1.4644	2.81342	2.70733
1	Zm00001d033044	2.05468	3.69696	2.91925	2.84567	1.85063	1.92134
2	Zm00001d029806	2.52401	2.92566	2.92455	1.00323	0.641705	1.23945
2	Zm00001d040110	2.76531	3.65338	3.07744	1.02878	1.10692	1.28459
2	Zm00001d032188	3.13041	4.11552	3.82838	1.32041	1.7812	1.77527
2	Zm00001d026586	2.45278	2.80265	3.06883	1.44451	1.66626	2.12872
2	Zm00001d043442	3.47127	3.83893	4.75761	2.32802	1.7536	2.46993
2	Zm00001d004817	2.41253	4.08802	3.79052	1.32774	2.30612	2.84245
2	Zm00001d002422	2.68276	4.3084	5.19069	1.36877	2.11037	2.70984
2	Zm00001d019002	2.67066	3.41743	3.09428	1.51066	1.64102	1.86838
2	Zm00001d032719	2.30516	3.27399	3.05092	1.16659	1.41524	1.67195
2	Zm00001d027965	2.95305	4.68777	4.63137	1.50548	2.28494	2.52789
2	Zm00001d006025	2.59474	3.01509	3.10557	1.1807	1.49633	1.5816
2	Zm00001d052819	1.10714	2.70443	2.62233	1.14216	1.34093	1.44703
2	Zm00001d051110	2.96391	6.17959	6.13466	1.89846	1.88252	3.00931
2	Zm00001d048705	3.16758	5.24002	5.67025	1.91534	1.69544	2.75079
2	Zm00001d021599	1.82131	2.38072	2.88223	0.741054	1.03248	1.39941
2	Zm00001d044826	1.76077	3.22589	3.68814	1.31434	2.02565	2.34821
2	Zm00001d027812	2.16895	4.1025	3.77823	0.841956	1.29771	1.29101
2	Zm00001d049573	3.06819	3.63278	4.77832	0.956051	2.14605	1.93746
2	Zm00001d004721	1.24865	3.83309	4.58915	1.93417	2.07883	2.16962
2	Zm00001d037932	0.827938	1.99309	2.56538	0.260543	1.42756	1.54672
2	Zm00001d010193	0.702623	2.48891	2.50736	0.301432	1.27662	1.47884
2	Zm00001d024204	2.32193	3.54495	3.88333	-0.00151486	1.08471	1.47905
2	Zm00001d050455	1.94257	3.03473	3.44021	0.382677	1.20903	1.79945
2	Zm00001d017560	2.01681	3.29568	3.38912	0.533474	1.19056	1.52462
2	Zm00001d026431	2.66315	3.84764	4.63631	1.04355	1.70419	1.96847
2	Zm00001d002000	2.83068	5.25515	5.97747	-0.0996379	1.06285	1.78746
2	Zm00001d035587	3.4149	3.54416	3.59463	0.315554	1.74754	2.1404
2	Zm00001d029932	2.67575	4.2409	4.94926	1.06279	1.43854	1.61841
2	Zm00001d003776	3.83511	3.8006	3.48999	1.30651	2.92258	2.65833
2	Zm00001d034035	2.4498	3.47318	3.257	0.978681	1.29516	1.63604
2	Zm00001d006810	2.77665	3.36806	3.37655	1.38526	1.8038	2.70783
2	Zm00001d026415	3.08273	4.07876	4.03929	1.93782	2.30199	2.21058
2	Zm00001d045048	1.70184	3.28584	3.50323	0.471506	1.61075	2.16801
2	Zm00001d002829	3.19182	3.3524	2.68143	0.151969	1.97874	1.48194
2	Zm00001d024000	3.75876	3.09157	5.01475	0.86697	2.69306	2.85967
2	Zm00001d052818	2.23976	3.07522	3.48595	0.597317	1.1059	1.75865
2	Zm00001d002094	0	4.01945	4.9241	0.77054	1.91476	0.596184
2	Zm00001d051130	2.75288	4.21315	4.37208	1.23271	1.78288	2.73359
2	Zm00001d033516	2.51237	3.86808	4.61621	0.987792	2.18977	2.33125
2	Zm00001d022059	1.97955	2.95293	3.40517	0.851573	1.1263	1.96028
2	Zm00001d033005	1.80226	1.71083	3.17601	0.47888	0.677988	1.48645
2	Zm00001d044874	2.28776	3.24314	3.37248	0.745589	0.590269	1.04175
2	Zm00001d034818	2.2405	3.02036	3.35852	1.27922	2.46601	2.06166
2	Zm00001d028474	1.61199	1.9387	2.89813	0.519569	0.4958	1.19841
2	Zm00001d003797	2.57913	3.0104	3.38922	1.40768	1.3847	1.57292
2	Zm00001d001820	0.328405	3.15889	2.95852	0.49103	1.47511	1.88839
2	Zm00001d012980	1.11371	3.06392	3.21081	0.817537	1.83722	2.08858
2	Zm00001d040364	3.06603	2.11652	3.4841	-0.0963047	0.678116	1.04591
2	Zm00001d051923	0.444107	2.05671	4.86107	0.986351	0.783876	1.77216
2	Zm00001d024784	1.41867	3.10137	3.99135	0.889368	1.05165	1.88373
2	Zm00001d009503	2.21018	2.38999	2.37035	0.0431649	1.11995	2.03769
2	Zm00001d035249	0.772305	2.91027	4.29316	0	1.77511	3.02879
2	Zm00001d021324	2.68281	2.87616	3.07661	1.27921	1.79753	2.27056
2	Zm00001d009765	2.88021	4.53642	5.1089	1.32204	1.67254	2.75403
2	Zm00001d022374	0.658698	4.29775	3.79574	0.357354	0.63122	1.41364
2	Zm00001d051697	2.48935	3.08191	4.15107	0.39689	1.34882	2.57551
2	Zm00001d010907	2.03797	3.94664	4.05009	1.01984	1.39671	1.58345
2	Zm00001d053675	0.301428	2.73027	3.38587	-0.0868809	0.782461	1.42566
2	Zm00001d003751	1.94708	2.94818	3.57264	0.356865	0.595412	1.71633
2	Zm00001d025924	0.641725	1.95414	2.3778	0.217875	0.71026	1.4385
2	Zm00001d037529	3.02142	2.63137	3.51042	0.998201	1.70965	2.28681
2	Zm00001d042473	1.27892	3.67041	3.67138	-0.17177	1.23302	1.29165
2	Zm00001d028797	1.21887	1.62478	2.43078	-0.940985	0.721996	1.3412
2	Zm00001d041308	0.967502	2.10262	2.22971	0.0942471	0.453787	1.34296
2	Zm00001d034898	2.35304	3.05578	3.02669	1.34333	1.64262	1.27433
2	Zm00001d006449	1.07298	2.50233	2.61584	0.258058	0.883114	1.19263
2	Zm00001d015092	1.12175	2.62127	2.79502	0.526955	0.978103	1.28252
2	Zm00001d020790	1.25912	2.1445	2.16557	0.0402368	0.626092	1.33913
2	Zm00001d004753	2.39765	4.27036	4.16358	0.631886	0.761785	1.55179
2	Zm00001d037493	2.21668	3.40522	4.35727	-0.0523589	1.17162	2.40226
2	Zm00001d038382	1.50335	0.924801	3.90547	0.174761	1.28365	2.05985
2	Zm00001d011093	0.780548	3.04108	2.83078	0.85465	1.48718	2.38349
2	Zm00001d048987	2.19647	3.22417	3.01791	1.01714	1.31867	1.99291
2	Zm00001d030163	2.36076	2.72324	2.65565	0.466432	0.852027	1.2163
2	Zm00001d016758	2.01842	4.09015	3.70777	0.89578	1.11395	1.28527
2	Zm00001d031665	2.04719	2.11128	2.75542	0.35992	1.71251	2.04503
2	Zm00001d034671	0.348228	2.44677	2.9348	0.119827	0.971899	2.22589
2	Zm00001d018883	1.21737	2.7447	2.46869	0.517718	0.964426	1.29269
2	Zm00001d015153	1.16148	1.8018	2.97264	0.205187	0.725024	1.40241
2	Zm00001d011443	0.27493	2.30669	3.36586	0.582708	0.187468	2.34422
2	Zm00001d004220	1.4252	2.59257	3.54487	-0.33461	1.69574	1.89555
2	Zm00001d014496	2.07186	3.78994	4.22423	0.543099	1.83068	2.17255
2	Zm00001d020681	1.6534	3.68244	3.95722	0.721604	1.05809	1.85225
2	Zm00001d051659	1.77156	2.35616	3.02145	0.093755	0.71827	1.57302
3	Zm00001d045420	3.82542	2.15319	2.74309	2.37162	2.12497	1.88056
3	Zm00001d036250	2.06697	2.32737	2.01462	1.30536	1.50773	1.13347
3	Zm00001d044725	2.29814	2.62203	1.11038	1.71451	0.721499	0.463559
3	Zm00001d034700	1.56263	2.08414	1.81714	1.28758	1.54709	1.48491
3	Zm00001d004729	2.54335	2.5196	2.2439	2.44284	2.11113	1.77548
3	Zm00001d051080	1.80802	2.45217	2.27442	1.52043	1.4735	1.7595
3	Zm00001d017859	1.31122	1.89041	1.78632	1.05126	1.30936	1.33898
3	Zm00001d029628	1.6594	2.35906	2.05191	1.05768	1.13459	1.23163
3	Zm00001d012732	1.89634	1.997	1.8886	1.11146	0.82226	0.954332
3	Zm00001d018220	1.58305	0.274419	-0.185473	1.04895	0.140658	0.206394
3	Zm00001d013495	2.26158	1.6499	1.41447	1.44419	1.62742	1.28089
3	Zm00001d043606	1.4802	1.28078	1.13371	1.07113	0.728825	0.725564
3	Zm00001d029578	2.5908	2.74125	1.30215	1.63592	1.53918	1.86447
3	Zm00001d014611	2.10333	2.05916	1.60842	1.21428	0.937603	1.09915
3	Zm00001d014814	1.50055	2.56111	2.62447	1.03138	1.69669	1.68635
3	Zm00001d031853	1.77271	2.39018	2.57231	1.50835	1.63771	1.66404
3	Zm00001d021804	2.79116	2.73305	2.8704	1.77098	1.46143	1.96859
3	Zm00001d025234	1.95449	1.68617	1.65049	1.30143	1.49102	1.2569
3	Zm00001d035322	2.53546	2.66328	1.97255	2.45082	0.790633	0.868355
3	Zm00001d044828	1.75199	2.18634	2.00867	1.21361	1.42472	1.4428
3	Zm00001d020670	1.31427	1.48799	0.64325	1.05463	0.561174	0.773784
3	Zm00001d026619	2.07468	2.26385	2.15721	1.00783	0.873305	0.895102
3	Zm00001d039579	2.24044	1.18344	2.08688	1.70226	1.49708	0.891615
3	Zm00001d014317	2.44877	1.90832	1.69267	1.01572	0.538182	0.719648
3	Zm00001d006677	1.2987	1.53413	1.15656	1.00469	0.719203	0.81328
3	Zm00001d014885	1.20942	1.52306	1.32851	1.04713	1.03946	0.514516
3	Zm00001d003317	2.76501	1.60447	2.5086	1.01249	0.978309	0.790128
3	Zm00001d028714	1.95528	1.91961	1.49182	1.01947	0.394021	0.542613
3	Zm00001d052492	2.12221	2.7607	2.7825	1.42447	1.35889	1.16192
3	Zm00001d018148	1.67624	1.05711	1.25502	1.29506	0.973876	0.841915
3	Zm00001d033379	2.2361	2.62357	2.22533	1.79735	1.98792	1.72933
3	Zm00001d002546	1.60423	1.99602	1.69785	1.68125	1.56513	1.24188
3	Zm00001d037781	1.72986	1.40713	1.83364	1.13782	1.10344	0.865802
3	Zm00001d010755	2.53059	2.44209	2.17298	1.44886	0.598971	1.20331
3	Zm00001d038251	2.46838	2.39173	2.45024	1.67597	0.883386	1.05422
3	Zm00001d000112	2.11269	2.15463	1.46892	1.07993	0.784242	1.37309
3	Zm00001d010375	2.84093	2.10322	0.846978	1.07039	1.09412	1.0477
3	Zm00001d018530	1.52055	1.70007	1.59315	1.11107	1.29212	1.43795
3	Zm00001d027461	3.05008	2.80514	2.67644	1.48491	1.11367	1.66976
3	Zm00001d048247	1.83028	1.53595	1.50489	1.02302	1.12579	0.718917
3	Zm00001d042148	3.9733	2.19298	1.53104	1.09964	1.11034	1.21234
3	Zm00001d033767	1.57451	0.987567	1.00767	1.20338	0.794807	0.952689
3	Zm00001d026237	1.82633	1.40873	0.985303	1.48023	0.437241	0.555656
3	Zm00001d043276	3.25652	1.8666	0.743968	1.49015	0.82872	0.328582
3	Zm00001d033325	1.71132	2.56379	1.7149	1.41621	1.8657	1.41772
3	Zm00001d033186	1.17817	1.24075	1.19639	1.0054	0.68462	0.597208
3	Zm00001d052077	2.34061	0.357949	1.69282	1.73769	1.12192	0.753786
3	Zm00001d006619	2.39442	2.17258	1.96957	1.07161	1.00218	1.01306
3	Zm00001d047990	2.30308	2.78715	2.60633	1.01174	1.3488	1.08646
3	Zm00001d046823	3.38563	2.70802	2.08258	1.04425	1.02519	0.659076
3	Zm00001d034588	2.61749	1.97949	1.37381	1.554	1.05289	1.31955
3	Zm00001d019552	3.36862	2.78465	2.52698	1.93209	1.45062	1.25751
3	Zm00001d021391	2.07338	2.99992	2.93366	1.79586	1.89797	1.49915
3	Zm00001d035467	1.69893	1.94949	1.19507	1.21675	1.16453	1.50767
3	Zm00001d035018	3.29658	2.51916	3.26124	2.43805	2.41588	2.26337
3	Zm00001d031769	1.78598	1.3989	1.46176	1.04955	0.395926	0.978064
3	Zm00001d039941	2.21733	2.50139	2.69143	1.24313	0.840069	1.61271
3	Zm00001d035865	2.06366	1.96274	1.17496	1.56515	0.76378	0.910884
3	Zm00001d049630	1.72711	1.74694	1.30562	1.16941	0.776607	1.03853
3	Zm00001d023399	2.43643	1.08139	1.46735	1.81158	0.773283	0.641045
3	Zm00001d043470	1.61502	2.34378	2.04897	1.31607	1.75822	1.25921
3	Zm00001d031264	2.7172	1.78911	1.52316	1.67032	0.616148	0.741817
3	Zm00001d032363	3.3007	2.38943	2.25092	1.25598	1.4318	1.45519
3	Zm00001d024963	2.97338	2.9299	2.66172	1.35895	0.870161	1.15871
3	Zm00001d028749	1.38695	1.36341	1.7052	1.46464	1.08304	0.724738
3	Zm00001d041672	1.73689	2.20906	1.86689	1.29019	1.55297	1.25079
3	Zm00001d013178	2.34292	2.22523	1.43677	1.37218	1.43231	1.14782
3	Zm00001d028522	1.60982	2.04045	1.85401	1.28835	1.022	0.94749
3	Zm00001d026206	2.1542	1.7353	1.66281	1.55903	1.14912	0.919174
3	Zm00001d050920	1.67836	1.29144	1.16041	1.08921	0.786124	0.7002
3	Zm00001d047109	2.54395	2.94751	1.08235	0.461188	1.36596	1.5142
3	Zm00001d048143	1.20276	2.31252	2.21371	0.638674	1.2681	1.40501
3	Zm00001d050061	1.84317	1.79142	1.88822	0.502465	1.25602	0.773073
3	Zm00001d042975	2.86763	2.52288	2.25227	1.03231	1.0451	1.27617
3	Zm00001d030614	1.74198	1.29111	1.77212	0.551669	1.02903	0.519356
3	Zm00001d019045	1.94474	2.08418	1.91135	1.76363	1.6813	1.34444
3	Zm00001d048086	2.15653	2.09234	1.99006	1.14047	1.54839	1.42219
3	Zm00001d051513	2.08649	1.52969	1.77929	1.05658	1.42834	1.44442
3	Zm00001d042057	1.15894	2.48004	2.53955	0.980308	1.13013	1.45906
3	Zm00001d023901	2.13036	2.34698	1.99647	1.47538	1.49529	1.01912
3	Zm00001d008716	2.00013	2.74186	2.24614	0.894976	1.01368	0.903614
3	Zm00001d050409	1.79552	1.68219	1.76706	1.60787	1.37706	1.52231
3	Zm00001d044246	1.77692	2.04371	1.81394	1.5438	1.43391	1.17029
3	Zm00001d039790	2.50732	2.81328	2.262	1.71812	1.77561	1.44608
3	Zm00001d052615	1.82489	2.31947	1.90731	0.930775	1.15489	0.859566
3	Zm00001d018622	1.70219	2.51745	2.24178	1.52281	1.66886	2.28585
3	Zm00001d033365	2.30613	2.22062	2.09436	1.26513	1.67283	1.53758
3	Zm00001d014168	1.90075	2.04767	2.26064	1.82514	1.65971	1.62128
3	Zm00001d015064	1.30826	1.51623	0.963103	0.976121	1.0495	0.649432
3	Zm00001d012391	2.42709	1.97662	2.21104	0.891578	1.57212	1.44412
3	Zm00001d052799	1.42915	1.78163	1.35821	0.854601	1.23916	0.934598
3	Zm00001d053798	2.3245	1.9654	2.28001	1.34084	1.14916	1.19104
3	Zm00001d032948	1.21365	1.90621	1.96952	0.831068	1.07025	1.16522
3	Zm00001d050000	3.08024	2.55232	1.07885	0.998916	1.77597	1.54906
3	Zm00001d012837	2.79109	2.87417	2.54898	2.02187	1.98652	1.68074
3	Zm00001d051591	2.44288	2.90896	2.58609	1.39936	1.67049	1.41298
3	Zm00001d021706	2.01532	2.05156	1.72837	1.54262	1.30602	0.927254
3	Zm00001d021300	1.89579	2.25449	2.08724	2.10191	1.88226	1.582
3	Zm00001d017784	1.54274	2.34783	1.8774	0.74245	1.12181	0.688037
3	Zm00001d042730	2.08872	2.33071	2.00653	1.63428	1.4943	1.16161
3	Zm00001d025381	2.43601	2.75021	2.48261	2.07105	2.10235	1.62097
3	Zm00001d039488	2.98579	2.32016	2.77215	0.697185	1.01791	1.46817
3	Zm00001d044533	1.40261	2.4551	2.41119	0.909121	1.37595	1.75609
3	Zm00001d020704	1.73063	2.14292	1.9246	0.966928	1.13707	0.610543
3	Zm00001d021477	2.34639	2.75392	2.31046	1.40797	1.44952	1.11071
3	Zm00001d030587	1.40206	1.44901	1.51988	0.846841	1.11511	1.17997
3	Zm00001d023810	1.02292	1.81757	1.73303	0.644514	1.08555	1.03015
3	Zm00001d047787	2.05501	2.29767	1.94698	1.75998	1.8477	1.57045
3	Zm00001d012423	2.4753	2.49489	2.21352	1.8976	2.02311	1.82777
3	Zm00001d026129	1.34217	1.53867	1.71744	0.802571	1.36519	1.10985
3	Zm00001d017286	2.04433	1.88785	2.60427	-0.0550948	1.25157	0.913471
3	Zm00001d026291	1.58238	2.11835	2.36585	0.721694	1.25604	1.05249
3	Zm00001d016017	1.58083	1.31419	1.37205	0.851651	1.03171	1.04611
3	Zm00001d051478	2.70715	3.02668	2.62497	1.51574	1.84093	1.31332
3	Zm00001d002553	1.49221	1.29256	1.71703	0.882745	1.06325	1.13935
3	Zm00001d008866	2.50887	2.89517	1.95688	0.694138	1.62197	1.2609
3	Zm00001d013367	1.61799	1.91958	1.86166	0.864728	1.08521	0.884077
3	Zm00001d045496	1.61612	1.50171	1.70113	0.897633	1.17372	0.900147
3	Zm00001d044420	1.82039	1.97177	2.33102	0.699089	1.45578	1.12306
3	Zm00001d050100	2.25327	2.66972	2.38316	1.92854	2.09209	1.73449
3	Zm00001d045268	1.93688	2.35761	2.01945	1.61083	1.64511	1.22302
3	Zm00001d034345	2.13797	1.56393	1.4651	1.39785	1.32421	1.42609
3	Zm00001d052749	2.22439	2.31729	2.21301	1.41269	1.46359	1.28224
3	Zm00001d050948	2.43434	2.57945	2.31356	0.915152	1.79605	0.574909
3	Zm00001d015131	2.2992	2.23248	2.24042	0.813291	1.198	0.976883
3	Zm00001d035916	2.27417	2.80362	2.03354	1.01391	2.00308	1.27463
3	Zm00001d032789	2.20921	1.57243	1.8718	1.21144	0.873263	1.25313
3	Zm00001d045785	1.47109	2.13959	1.02649	0.736646	0.619846	1.19449
3	Zm00001d037745	2.64024	2.51636	2.47243	0.849956	0.967049	1.10936
3	Zm00001d019034	1.91018	1.59998	1.47176	0.913228	0.856099	1.1125
3	Zm00001d049234	2.01621	2.10636	2.17439	0.517893	0.810864	1.04372
3	Zm00001d022245	1.13321	2.16446	1.04142	0.205771	0.826944	1.19922
3	Zm00001d051892	1.24526	1.77274	1.29928	0.818704	0.824706	1.03916
3	Zm00001d004664	1.70576	3.08485	1.73341	0.832518	1.08357	1.64006
3	Zm00001d041430	3.37046	2.5538	2.11996	1.47823	0.879159	1.1273
3	Zm00001d044167	1.19721	1.55666	1.15126	0.861989	0.810836	1.0423
3	Zm00001d017753	2.27705	2.14214	1.95843	0.879914	0.819153	1.09693
3	Zm00001d033225	1.60309	2.02845	2.24735	0.80425	0.812857	1.04698
3	Zm00001d045763	1.85228	2.0837	1.98513	0.62839	0.964478	1.11041
3	Zm00001d002126	2.0116	2.37337	2.44568	0.767724	0.863187	1.21198
3	Zm00001d044038	1.76632	2.11989	1.83096	0.984711	0.867442	1.07783
3	Zm00001d052950	2.78543	2.86302	2.49237	0.869406	0.877674	1.36692
3	Zm00001d025228	1.12272	1.9682	2.09454	0.487868	0.764991	1.65347
3	Zm00001d012259	1.37783	1.65104	1.31882	0.143202	0.2522	1.13247
3	Zm00001d002089	1.45887	1.61502	1.90942	0.471372	0.973534	1.14794
3	Zm00001d016696	2.1661	2.38229	2.48441	0.614553	0.954403	1.15228
3	Zm00001d042930	2.99291	3.10268	2.84516	2.07015	2.13523	1.89557
3	Zm00001d029442	1.69763	2.01515	2.15213	0.56371	0.876191	1.10388
3	Zm00001d037668	1.77438	2.58221	2.39552	1.04051	1.24659	1.11777
3	Zm00001d011656	1.94926	3.53725	1.67027	0.129636	0.53089	1.01795
3	Zm00001d032045	2.2652	2.07192	2.08004	0.932527	0.977865	1.20843
3	Zm00001d033790	1.77633	1.90942	1.91924	1.4989	1.45639	1.37927
3	Zm00001d049597	2.35578	1.79235	1.84928	0.165198	0.280701	1.19064
3	Zm00001d035236	2.1209	1.88796	1.29796	0.688184	0.848221	1.32188
3	Zm00001d040682	1.72286	1.40137	1.46309	0.809027	0.607169	1.28182
3	Zm00001d048222	1.5822	1.53788	1.50776	0.93693	0.93815	1.11381
3	Zm00001d021025	2.14524	2.35567	2.55724	0.478645	0.977472	1.28114
3	Zm00001d016723	2.50816	2.6302	2.52142	1.68839	1.73053	1.52649
3	Zm00001d043025	2.62695	2.8087	1.56493	0.950223	0.837727	1.34098
3	Zm00001d017726	0.600888	1.8373	1.57342	-0.0294535	0.0104848	1.26085
3	Zm00001d002905	1.62079	1.73666	1.94625	0.85049	0.775774	1.22455
3	Zm00001d030910	1.90498	1.45588	1.71522	0.977748	0.927493	1.01118
3	Zm00001d025406	1.88208	2.07983	1.6073	1.78882	1.65913	1.31312
3	Zm00001d020296	1.69019	1.45156	1.74816	0.768501	0.933926	1.12625
3	Zm00001d008530	1.54463	2.32124	2.07364	0.724348	0.687924	1.65097
3	Zm00001d052213	1.48846	1.07092	1.6007	0.696389	0.86771	1.18103
3	Zm00001d042050	1.71731	2.1968	2.51276	1.35079	1.44515	1.82763
3	Zm00001d023994	1.89198	0.610144	1.07217	0.851428	1.05872	1.02237
3	Zm00001d050198	2.72192	2.3962	2.15968	0.718154	0.721679	1.14568
3	Zm00001d050241	1.40865	2.14636	1.86621	0.484949	0.736438	1.04577
3	Zm00001d053228	1.70844	1.66144	1.88185	0.62657	0.871418	1.02016
3	Zm00001d034372	1.28226	2.10966	1.74274	0.511701	0.866546	1.27569
3	Zm00001d008266	1.40442	1.84905	1.75206	0.905142	0.509797	1.00152
3	Zm00001d038584	2.47123	2.71998	2.39396	0.503484	0.73661	1.14154
3	Zm00001d040509	1.71602	1.5467	1.34498	1.06476	1.0035	1.03571
3	Zm00001d034373	1.6587	1.95964	1.70626	0.583048	0.81202	1.07006
3	Zm00001d049242	1.00752	1.57146	1.17518	0.226125	0.696143	1.03927
3	Zm00001d019060	1.35864	1.68887	1.54543	0.0455273	0.785042	1.48992
3	Zm00001d015213	0.934265	1.75084	1.56359	0.50555	0.870571	1.03276
3	Zm00001d042600	1.81873	1.64799	1.90426	0.49576	0.735626	1.428
4	Zm00001d003600	4.36134	4.38917	4.68274	2.13876	2.69359	2.75831
4	Zm00001d026083	5.04465	3.7899	2.25363	2.86268	2.50683	2.27649
4	Zm00001d044030	4.60137	4.46598	4.43053	1.85499	1.68423	1.67709
4	Zm00001d011463	3.01388	4.02609	3.65313	1.08156	0.931006	1.02129
4	Zm00001d035588	3.74326	3.63049	3.69507	1.04331	1.35699	1.78567
4	Zm00001d020903	4.32668	3.83262	3.72048	1.80356	1.45484	1.37809
4	Zm00001d028226	3.28612	3.96939	3.75659	2.04748	0.805452	1.70809
4	Zm00001d016471	5.00303	4.64549	4.93211	1.63539	1.66088	2.0842
4	Zm00001d043621	3.18648	3.411	3.27906	1.17312	1.15978	1.81988
4	Zm00001d022262	4.73106	3.39972	2.30519	1.77517	1.86133	1.76671
4	Zm00001d033489	4.0723	4.37244	4.21409	1.51787	1.36569	1.47169
4	Zm00001d012221	5.20783	5.58239	5.16973	1.21545	0.805118	0.81842
4	Zm00001d011468	3.16701	3.76366	3.65041	1.17861	1.12	1.04819
4	Zm00001d049995	4.97815	5.46448	5.52691	2.26974	2.24421	2.73449
4	Zm00001d038476	3.67114	3.75292	3.40266	1.27948	1.06172	1.39328
4	Zm00001d015129	3.74828	3.12642	3.21657	2.30463	0.790536	1.06714
4	Zm00001d007049	7.99758	6.02533	4.69631	5.33034	5.01864	4.55683
4	Zm00001d017480	3.31865	3.32679	3.5636	1.73562	1.25302	1.62021
4	Zm00001d035494	3.22703	2.57448	2.80459	1.23551	0.58152	0.407877
4	Zm00001d047981	5.94707	6.12003	5.55902	2.1108	1.83307	1.99579
4	Zm00001d050553	3.56333	2.90916	3.39217	1.91283	1.47513	1.83554
4	Zm00001d053843	4.30978	3.85156	3.81034	2.24721	1.82215	1.69876
4	Zm00001d038608	3.34287	3.81074	3.41052	1.60549	1.13895	1.16205
4	Zm00001d017060	3.40302	2.95731	2.46343	1.00666	0.563386	0.98572
4	Zm00001d029526	3.9467	5.4313	5.02636	1.89811	2.64171	2.60652
4	Zm00001d046493	4.11335	3.12616	3.34524	1.95243	1.36713	1.36358
4	Zm00001d046330	3.43183	4.64201	4.34852	1.68338	2.07827	2.44059
4	Zm00001d052164	5.52457	5.07193	4.40351	2.36859	1.68122	2.11907
4	Zm00001d040733	4.47939	5.0941	5.11953	0.692942	1.38904	1.51796
4	Zm00001d039542	3.49052	6.0595	6.24238	0.349533	1.14284	1.81868
4	Zm00001d017279	5.33955	4.34612	3.79003	0.574483	1.06769	1.34701
4	Zm00001d021653	5.48646	5.7394	6.24952	0.80209	1.09975	1.97197
4	Zm00001d017276	4.00572	3.76538	2.81385	0.95256	1.49968	1.76618
4	Zm00001d021026	3.10501	4.21408	3.79541	0.986607	1.30557	1.70847
4	Zm00001d010136	5.83399	5.17115	4.90222	2.41343	1.61439	2.50925
4	Zm00001d050824	4.394	3.01689	3.01548	1.85216	1.21395	0.829238
4	Zm00001d032408	3.60648	3.01235	2.14628	0.633251	1.38703	1.12786
4	Zm00001d046596	2.8609	3.03194	2.76862	0.843354	1.04194	0.841843
4	Zm00001d039297	5.80818	4.68819	3.61999	3.23002	2.07767	2.574
4	Zm00001d038645	5.40787	4.4218	4.34011	1.38677	1.10009	1.12988
4	Zm00001d006913	4.64604	4.30545	4.22445	2.35207	2.04278	2.17862
4	Zm00001d051166	5.37327	4.52587	4.15379	1.01531	1.24255	1.8009
4	Zm00001d031599	3.76517	2.75978	3.56412	1.12814	1.0838	1.62706
4	Zm00001d036835	4.24813	4.79471	4.61111	0.45459	1.4012	1.64631
4	Zm00001d038135	2.94155	3.97445	3.88105	-0.0214124	0.5226	1.30562
4	Zm00001d031614	4.1936	3.82942	3.55422	1.82215	1.60742	1.95921
4	Zm00001d036450	3.55933	3.05735	2.67784	0.778956	0.600645	1.01272
4	Zm00001d002707	3.5244	2.70022	2.50387	1.21316	0.526325	1.06712
4	Zm00001d031730	4.04798	3.62776	3.8602	1.8051	1.82729	2.12619
4	Zm00001d048020	6.28473	5.96772	5.74986	1.43954	1.18656	1.15346
4	Zm00001d024763	2.99458	3.33172	3.87083	0.192792	0.928035	1.14076
4	Zm00001d038551	3.32877	3.03453	2.1852	0.221751	0.672888	1.08141
4	Zm00001d027946	5.40733	5.18219	5.3027	1.49134	1.98477	2.56418
4	Zm00001d042453	3.48794	3.41132	3.10961	1.27404	1.01266	1.00811
4	Zm00001d043729	4.32391	3.73063	3.90661	1.68606	1.4071	1.49167
4	Zm00001d017502	4.88287	3.9789	3.53315	0.992033	0.608788	1.09333
4	Zm00001d013862	3.66305	3.03185	3.22149	-0.232886	0.600069	1.01176
4	Zm00001d042906	5.50972	5.57879	4.89505	2.34411	1.38881	2.44553
4	Zm00001d002287	2.93543	3.55935	3.19997	0.63452	0.829581	1.17712
4	Zm00001d044829	4.27121	4.74207	4.99762	0.307813	0.803274	1.68642
4	Zm00001d006493	3.31644	3.99796	3.44239	0.869352	0.740697	1.72814
4	Zm00001d012378	4.66432	3.61794	3.4466	1.29587	0.818533	1.21117
4	Zm00001d024664	5.70285	4.33021	3.34125	1.45633	2.086	2.0862
4	Zm00001d009567	4.00374	3.92128	4.11567	-0.0854797	0.481046	1.12608
4	Zm00001d033778	3.54479	4.15928	3.75889	0.824758	0.967087	1.05117
4	Zm00001d018195	3.56185	3.75489	3.0592	0.257263	0.651345	2.00433
4	Zm00001d033292	3.1653	3.41914	3.25823	0.21771	0.556954	1.04161
4	Zm00001d032152	3.32451	4.63865	4.69503	-0.0393508	0.794854	1.06586
4	Zm00001d018185	4.79069	4.7712	3.89554	2.14699	1.61392	2.11876
4	Zm00001d011654	3.64387	4.30549	2.59119	-0.0575636	0.584307	1.24511
4	Zm00001d051267	3.62592	2.85411	3.47056	1.23744	1.50888	2.09583
4	Zm00001d001865	5.33769	4.70363	3.15036	2.98123	2.65623	2.49004
4	Zm00001d044841	3.92101	3.80338	2.28996	0.714297	0.620206	1.0607
4	Zm00001d038599	3.76892	3.81836	4.08893	0.260832	0.716225	1.68526
4	Zm00001d040126	6.68888	6.43833	6.6695	1.05011	1.13769	1.37567
4	Zm00001d032155	3.51298	3.49959	3.42917	1.91994	1.5121	1.41722
4	Zm00001d021572	4.80898	4.62353	4.56685	0.398782	0.546944	1.14554
4	Zm00001d036780	4.03322	3.6772	4.03606	0.945009	1.10497	1.36599
4	Zm00001d002867	3.29045	3.01862	2.15125	0.695359	0.881345	1.28361
5	Zm00001d021689	1.02909	0.677677	1.11288	1.0166	0.684127	0.936146
5	Zm00001d038976	1.40149	0.894975	1.19419	1.20744	1.10015	0.944861
5	Zm00001d045106	1.171	1.17959	1.43994	1.01687	1.10583	0.536147
5	Zm00001d012771	1.03645	0.944596	1.01401	1.06888	0.885094	1.19204
5	Zm00001d024574	1.69808	1.37834	1.30225	2.30914	1.88758	1.83204
5	Zm00001d032722	1.70626	2.30482	2.02506	2.01798	2.23411	2.17871
5	Zm00001d041780	1.20509	2.39517	2.0542	1.48226	1.63971	1.98151
5	Zm00001d003730	1.39114	1.57657	1.40687	1.81017	1.94182	1.60698
5	Zm00001d002004	1.00798	2.43499	2.21377	1.45872	1.68263	1.82402
5	Zm00001d011286	1.33599	1.41072	1.27943	1.08197	1.03889	1.23531
5	Zm00001d036545	1.29544	1.06942	0.792106	1.00912	0.623075	0.885793
5	Zm00001d051442	1.02563	1.83713	1.99024	1.00823	1.09311	1.21476
5	Zm00001d028538	1.24477	1.09654	1.51582	1.80019	2.04396	2.0034
5	Zm00001d004655	1.00195	0.73619	0.591974	1.37822	1.15772	1.01041
5	Zm00001d050861	2.37111	1.23165	2.13489	2.13794	2.12597	2.49215
5	Zm00001d005849	1.43908	1.25094	0.968604	1.1266	1.00869	0.968196
5	Zm00001d033863	1.44267	2.11311	1.74	1.38425	1.86631	1.68951
5	Zm00001d009097	1.19732	1.06107	0.669629	1.50064	0.817389	0.254265
5	Zm00001d025472	1.37756	0.877524	0.0910966	2.49418	1.62035	0.380039
5	Zm00001d018247	1.29033	1.50727	1.72988	2.05798	1.28494	1.10638
5	Zm00001d031203	1.36703	1.55142	1.23951	1.42182	1.41819	1.82717
5	Zm00001d035304	1.11345	2.71952	2.36901	1.46476	1.49991	1.62876
5	Zm00001d016797	1.40908	1.07477	1.13209	1.12896	1.1068	1.07284
5	Zm00001d040028	1.35573	1.70292	0.985482	1.69459	0.825413	2.23207
5	Zm00001d001880	1.01991	1.05553	0.959901	1.07706	0.918533	1.05572
5	Zm00001d051929	1.29422	1.00883	0.856091	1.04458	0.731937	0.580701
5	Zm00001d033568	1.34851	2.10339	2.27995	1.93989	2.10487	2.18874
5	Zm00001d044290	1.08454	1.0792	1.44001	1.29986	1.06508	1.00443
5	Zm00001d023525	1.18815	1.08287	0.959814	1.51993	1.25553	1.7605
5	Zm00001d012774	1.32819	1.67213	1.37919	1.34981	1.04707	1.47827
5	Zm00001d012016	1.25647	1.5503	1.44686	1.08302	1.18275	0.889541
5	Zm00001d017251	1.2045	2.12415	2.2444	1.02903	2.00628	2.50477
5	Zm00001d013086	1.36247	1.01555	0.866454	1.25287	0.820408	0.715419
5	Zm00001d040027	1.47861	1.81448	1.01025	1.74959	0.857722	2.1679
5	Zm00001d028182	1.00655	2.19098	1.72784	1.38762	1.71447	1.95971
5	Zm00001d002069	2.09164	2.14786	2.22206	2.24521	2.0331	2.35467
5	Zm00001d052627	1.24224	0.0578925	0.0752268	2.10481	1.74002	1.83701
5	Zm00001d013624	1.21684	1.25899	0.923801	1.17359	1.50364	1.43783
5	Zm00001d007843	1.92471	0.523479	1.72559	1.72088	1.31897	1.24295
5	Zm00001d043050	1.51329	1.95498	1.35857	1.81855	1.79182	2.12056
5	Zm00001d004089	1.37589	-0.779297	-0.463802	3.03818	2.12465	1.23918
5	Zm00001d050790	1.36155	0.930504	1.30449	1.59067	1.58645	1.13799
5	Zm00001d034062	1.48704	1.71438	1.28092	1.47157	1.8159	1.70463
5	Zm00001d013250	1.31968	1.99023	1.55664	1.58429	2.11251	1.92782
5	Zm00001d053367	1.21423	1.7671	1.45009	1.67649	1.4846	1.6383
5	Zm00001d028675	1.56998	1.88194	1.24339	1.81973	1.56946	2.03257
5	Zm00001d002673	1.09267	0.270147	-0.588404	2.00861	0.986206	0.745332
5	Zm00001d025735	1.36342	1.34521	0.866767	1.39566	1.2818	1.28978
5	Zm00001d013542	1.20482	1.02313	1.04226	1.27322	1.11682	0.777667
5	Zm00001d030737	1.21239	1.75086	1.89003	1.03408	1.347	1.36029
5	Zm00001d028210	1.64194	1.71874	1.66949	1.28021	1.74355	1.45314
5	Zm00001d051662	1.20023	0.91611	0.781687	1.28343	0.766663	0.717854
5	Zm00001d002136	0.752343	2.3378	1.69866	2.03142	2.59449	2.81923
5	Zm00001d034678	0.761807	1.37314	1.32945	0.68738	1.03644	1.16089
5	Zm00001d004929	0.927382	1.79882	1.46076	1.44587	1.49507	1.22245
5	Zm00001d037371	0.964227	1.64056	1.85662	0.894749	1.25669	0.946573
5	Zm00001d029715	0.321675	1.05919	0.764175	1.1166	1.01932	1.01836
5	Zm00001d013268	0.871257	1.56727	1.67446	1.17564	1.30437	1.07034
5	Zm00001d046766	-0.160163	1.48391	1.39268	0.855143	1.53954	1.79949
5	Zm00001d002890	-0.0256281	1.34968	0.910084	1.11756	1.19121	0.951065
5	Zm00001d030698	-0.123488	1.35421	1.60672	1.00302	1.80096	1.63517
5	Zm00001d040260	-0.86303	1.10249	1.28079	2.35041	2.50075	2.33709
5	Zm00001d027939	0.193187	1.60654	1.64978	1.39658	1.84381	1.42915
5	Zm00001d052368	0.640367	1.06589	1.06518	0.597724	1.00171	0.552197
5	Zm00001d051606	0.193363	1.56864	0.953305	1.2277	1.42635	1.30145
5	Zm00001d015485	0.366167	1.14023	1.47561	0.5172	1.31672	1.29693
5	Zm00001d044452	1.27866	1.46344	1.56167	1.45211	1.47711	1.39468
5	Zm00001d042527	0.868582	1.45181	1.39072	0.940044	1.97546	1.42707
5	Zm00001d039631	0.134629	1.39706	2.39511	1.3077	1.84571	1.96314
5	Zm00001d039597	0.445403	1.48692	1.29976	0.950619	1.25099	1.17037
5	Zm00001d046444	0.262964	1.04746	1.40995	0.596633	1.0138	1.33461
5	Zm00001d023863	0.96918	1.86366	1.42969	2.01596	2.13065	2.36672
5	Zm00001d023511	1.47564	1.21173	0.997213	2.45072	2.22997	2.38771
5	Zm00001d017270	-0.0970232	1.81535	1.7093	0.774318	1.3356	1.55583
5	Zm00001d023283	1.37675	1.63083	1.43753	1.46193	1.51569	1.06597
5	Zm00001d037094	0.220341	1.10573	0.994327	0.988968	1.09688	1.19482
5	Zm00001d045507	1.24543	1.63895	1.56475	1.25285	1.95315	1.43018
5	Zm00001d048055	0.54566	1.2304	1.00688	1.46329	1.45651	1.47428
5	Zm00001d050092	0.209403	1.12718	0.927235	0.971961	1.21474	1.04842
5	Zm00001d053585	0.834792	1.61111	1.41574	1.34459	1.71518	1.81215
5	Zm00001d004903	1.04585	2.41884	2.21356	0.604868	1.717	2.2264
5	Zm00001d013323	0.771187	1.41147	0.958515	1.05369	1.18324	1.05495
5	Zm00001d020536	0.871314	2.28993	2.20739	1.53078	1.73251	1.92443
5	Zm00001d034634	0.655756	1.54451	1.61313	1.22654	1.71112	1.4798
5	Zm00001d017941	0.437589	2.2792	1.9702	2.36907	2.0493	2.78846
5	Zm00001d005624	0.836774	1.5775	1.61416	1.06518	1.28446	1.29957
5	Zm00001d045179	0.804448	1.03487	1.3176	0.964194	1.13099	0.783185
5	Zm00001d048522	0.809952	1.20286	1.12937	1.2548	1.59638	1.55727
5	Zm00001d010652	-0.316829	1.77671	0.215811	0.591602	1.83409	2.38154
5	Zm00001d028452	0.464164	1.99569	1.78354	2.36904	2.71687	2.34595
5	Zm00001d048366	0.494348	1.29348	1.20768	1.07238	1.51388	1.36953
5	Zm00001d002543	1.33968	2.12236	1.74961	1.98713	2.1343	1.8469
5	Zm00001d043164	0.777235	1.25223	1.44132	1.3467	1.62235	1.29475
5	Zm00001d032070	1.91845	2.35026	2.05411	2.0575	2.22999	1.97711
5	Zm00001d033649	0.825596	1.44455	1.41303	1.45862	1.23473	1.65152
5	Zm00001d041826	0.858598	1.4108	0.763227	1.15957	1.05204	1.66127
5	Zm00001d032805	1.18435	1.45111	1.21219	0.702542	1.36108	0.984868
5	Zm00001d033465	1.69204	2.07212	1.5615	1.98462	1.9497	2.04743
5	Zm00001d010575	1.00135	1.30871	1.0268	1.1598	1.20632	0.789218
5	Zm00001d016853	1.30873	1.28793	1.17359	1.76289	1.40242	1.61807
5	Zm00001d028947	0.188193	1.55549	0.901896	1.16941	1.03564	1.02607
5	Zm00001d028484	1.14765	1.47306	1.47621	1.48679	1.39673	1.55231
5	Zm00001d007936	1.11739	1.42019	1.28559	1.26222	1.07532	1.14999
5	Zm00001d021447	0.803979	1.03582	0.651524	1.00945	1.14158	0.840186
5	Zm00001d012973	0.604374	1.70139	1.6559	0.989145	1.49258	1.52619
5	Zm00001d040390	0.793491	1.28069	0.988716	0.857709	1.20234	0.926169
5	Zm00001d022460	0.898382	2.1306	1.99189	1.28673	1.08622	1.56491
5	Zm00001d002449	1.2698	1.59715	0.720575	2.20601	2.06068	1.48963
5	Zm00001d026591	0.634855	1.42623	1.58765	1.3956	1.47399	1.36201
5	Zm00001d026489	1.63427	1.24501	1.18694	0.825744	1.16556	1.4836
5	Zm00001d025762	0.526937	1.37796	1.08065	0.872649	1.09138	0.874827
5	Zm00001d047516	0.500257	1.51373	1.20035	0.497773	1.78174	1.36123
5	Zm00001d051932	0.503444	1.18903	1.13102	1.29866	1.71905	1.72048
5	Zm00001d031840	0.942791	2.46285	0.92804	2.35882	2.16311	1.61794
5	Zm00001d020392	0.273233	1.66532	1.40953	0.904347	1.07178	0.989252
5	Zm00001d013398	0.362983	1.21129	1.07761	1.02937	1.18075	1.44609
5	Zm00001d043509	0.980365	2.16882	1.68624	1.37909	1.63521	1.84126
5	Zm00001d048382	1.12576	1.05925	0.699085	1.79464	1.16108	1.0621
5	Zm00001d023344	-0.518675	1.65266	2.13775	1.1107	1.87778	2.26778
5	Zm00001d009087	0.446763	2.18104	1.22831	1.8974	2.36834	3.21044
5	Zm00001d048451	0.872575	1.34765	1.34557	1.50268	1.41869	1.59722
5	Zm00001d030101	0.985837	1.77494	1.53029	1.43283	1.5511	1.34591
5	Zm00001d046668	0.932351	1.31571	1.39228	1.64587	1.65713	1.36485
5	Zm00001d040741	0.400372	1.72654	1.6718	0.271752	1.09527	1.06312
5	Zm00001d011563	1.34019	1.38618	1.06012	0.870533	1.07886	1.13067
5	Zm00001d026240	0.595626	1.33551	1.14255	0.731442	1.03707	1.37731
5	Zm00001d022226	1.43677	1.35464	1.69646	1.08605	1.29959	1.25615
5	Zm00001d012684	0.379459	1.50905	0.773379	1.29089	1.41155	1.05131
5	Zm00001d012276	1.2973	1.68093	1.30021	1.39897	1.39025	1.04618
5	Zm00001d012535	1.11843	2.55075	2.56916	2.21801	1.56724	1.97737
5	Zm00001d002662	0.911751	1.3702	1.5748	0.835129	1.27099	0.984678
5	Zm00001d037729	0.918583	1.54474	1.82438	1.05494	1.09393	1.05819
5	Zm00001d050234	1.21386	1.15177	1.20547	1.23723	1.14578	1.05727
5	Zm00001d052955	0.708238	1.3273	1.17853	0.803327	1.10947	0.810435
5	Zm00001d053395	-0.950657	1.64494	1.72105	0.993508	1.99716	1.90095
5	Zm00001d052067	1.12311	2.10401	0.776456	0.914484	2.29338	1.85491
5	Zm00001d037777	-0.0910869	1.16948	1.61531	0.369351	1.21162	1.20433
5	Zm00001d031657	1.08696	2.57678	1.09389	3.28291	1.53895	2.44733
5	Zm00001d043691	0.802713	1.46502	1.22641	1.28965	1.48663	1.14574
5	Zm00001d036558	0.414855	1.27475	1.48675	0.833599	1.46362	1.3923
5	Zm00001d010178	0.582005	1.71013	1.8441	1.50862	1.51228	1.67614
5	Zm00001d035476	1.01196	1.7523	1.93294	0.693063	1.38146	1.18772
5	Zm00001d003172	0.170113	1.38531	0.786101	0.688843	1.45318	0.982751
5	Zm00001d028160	0.357721	1.53193	1.67755	0.537135	1.0539	1.26054
5	Zm00001d006080	0.539477	1.17968	1.33199	0.919307	1.08751	1.44582
5	Zm00001d014419	0.728293	1.48646	1.04225	0.964218	1.18018	0.983393
5	Zm00001d033084	1.04025	1.07228	1.5016	1.71476	1.58599	1.90223
5	Zm00001d021879	0.284971	1.41373	1.99194	1.20794	1.10502	1.16384
5	Zm00001d006581	-0.321384	1.28809	1.32015	1.13787	1.81625	1.65499
5	Zm00001d043922	0.399329	1.08834	0.805857	0.856537	1.01898	1.0538
5	Zm00001d027803	0.78175	1.13608	1.32303	1.0588	1.11633	1.19471
5	Zm00001d041436	0.791124	1.4108	1.39983	0.372716	1.13812	0.853579
5	Zm00001d049276	0.303552	1.56867	1.34303	0.805679	1.08645	1.33551
5	Zm00001d013346	0.194785	1.03537	0.755197	1.22068	1.26579	1.26679
5	Zm00001d032728	0.618082	1.16413	1.11362	1.27657	1.0495	1.27119
5	Zm00001d011928	0.685454	1.38976	1.26433	0.632227	1.01257	0.651658
5	Zm00001d017602	1.10855	1.67631	1.142	1.09616	1.83154	1.91732
5	Zm00001d040147	0.976255	1.38971	1.29343	1.13485	1.49644	0.986687
5	Zm00001d030530	0.95199	1.42607	1.30006	0.955024	1.45857	0.93117
5	Zm00001d013410	1.11155	1.47739	1.48497	1.54989	1.66451	1.71109
5	Zm00001d052323	0.511213	1.32003	1.45657	0.534071	1.24127	0.990169
5	Zm00001d041957	0.779037	1.32896	1.08504	1.06932	1.52442	1.17877
5	Zm00001d003660	0.81715	1.22223	1.13511	1.11467	1.36487	1.41108
5	Zm00001d021453	0.478373	0.747531	1.1248	0.893826	1.16814	1.15196
5	Zm00001d020862	0.451077	1.35526	1.69082	0.985516	1.24198	2.53619
5	Zm00001d037114	0.415986	0.780569	1.49486	1.30535	1.41543	1.17873
5	Zm00001d024393	0.92211	1.12255	1.24462	0.513962	0.802226	1.2084
5	Zm00001d051740	0.516391	0.830483	1.06275	0.824256	0.903899	1.05274
5	Zm00001d053281	1.11608	1.50048	1.48932	0.746143	0.990141	1.1187
5	Zm00001d052376	0.799673	1.13186	1.16853	1.00142	0.984441	1.05022
5	Zm00001d054067	-0.3163	0.906679	1.12072	0.0358197	0.749861	1.03885
5	Zm00001d021395	0.866262	1.0753	1.82583	1.16764	1.59543	1.24074
5	Zm00001d020052	1.40332	0.909252	1.65502	0.999385	0.979987	1.32176
5	Zm00001d015802	0.833895	0.704835	1.29482	1.28629	2.25569	2.14819
5	Zm00001d053926	0.731874	1.39503	1.26217	0.651396	0.751011	1.1897
5	Zm00001d021583	0.57929	1.1282	1.33403	0.324136	1.35812	1.19619
5	Zm00001d008669	1.22351	1.7238	1.29649	1.72997	1.50316	1.04159
5	Zm00001d013254	1.1293	0.901926	1.05106	0.863908	1.0989	1.26671
5	Zm00001d047764	-0.294538	0.885498	1.03872	0.698277	0.907264	1.158
5	Zm00001d011387	-0.0758363	0.813776	1.47852	0.709229	1.37077	1.41778
5	Zm00001d042035	0.933927	1.57256	1.38356	0.702067	0.953624	1.0774
5	Zm00001d054078	1.26185	1.05291	1.05781	0.890843	0.912579	1.04781
5	Zm00001d011773	1.30277	1.08315	1.26701	1.00535	1.0044	1.14372
5	Zm00001d040130	0.00743363	1.11834	1.18838	0.614342	0.696302	1.39957
5	Zm00001d003770	0.795845	0.940455	1.01153	1.10751	0.991132	1.0153
5	Zm00001d017906	0.857233	1.42025	1.23197	1.16381	1.44359	1.41632
5	Zm00001d015059	0.283507	1.40663	1.32077	0.879002	0.952633	1.09875
5	Zm00001d013849	0.371637	1.06798	1.09493	0.313972	0.64592	1.08928
5	Zm00001d014826	-0.516971	0.908632	1.19097	1.10285	1.36428	1.32757
5	Zm00001d016684	-0.256448	0.838881	1.19076	0.893482	1.16891	1.72859
5	Zm00001d033061	1.16556	2.21153	2.52024	1.55561	2.48284	1.79105
5	Zm00001d007157	-0.737601	1.01673	1.68407	0.575563	1.19542	1.39401
5	Zm00001d008891	1.72819	1.34253	1.19145	1.97153	1.76114	1.82518
5	Zm00001d002512	1.04198	1.76025	1.66614	0.960387	1.57567	1.76096
5	Zm00001d029078	-0.151332	1.00326	2.08302	0.774478	1.22232	1.86829
5	Zm00001d020147	0.887127	1.59995	1.81271	1.08813	0.99411	1.38625
5	Zm00001d010462	-0.142552	0.852108	1.12139	0.612771	0.488608	1.10355
5	novel_G000511	0.678089	1.66924	2.09608	1.19387	1.28153	1.97261
5	Zm00001d022420	0.600588	1.68461	2.51935	0.664637	1.2597	1.38684
5	Zm00001d012791	-0.0790891	1.6125	2.28286	0.631194	0.980089	1.3067
5	Zm00001d025960	0.10969	0.87274	1.28554	0.665506	0.69878	1.15727
5	Zm00001d026055	0.762668	1.25096	1.05899	0.801316	0.812066	1.34203
5	Zm00001d018377	1.11856	0.863623	1.21357	0.7821	0.911095	1.05484
5	Zm00001d010459	-1.01262	0.504728	1.24985	0.367567	1.21229	1.60448
5	Zm00001d003349	0.23498	1.33561	1.53918	0.877412	1.09289	1.81677
5	Zm00001d008435	0.877325	1.52682	1.32378	0.456873	1.07594	1.28979
5	Zm00001d007868	0.925381	2.02304	1.79379	1.36785	1.91905	1.87622
5	Zm00001d032453	0.824086	1.36193	1.50166	0.810034	0.981316	1.50894
5	Zm00001d004649	0.218463	1.84291	2.13344	0.327848	0.851532	1.52738
5	Zm00001d011312	0.640944	1.60062	1.32633	0.739217	0.80215	1.07719
5	Zm00001d035659	-0.308531	2.17358	1.65865	0.609639	1.53194	1.70469
5	Zm00001d003833	0.152953	1.74158	1.45186	-0.0973093	0.551321	1.22067
5	Zm00001d022371	0.738589	1.69474	1.90078	0.586158	1.10378	1.36013
5	Zm00001d052436	1.04299	1.30468	1.29525	1.10843	0.889575	1.05544
5	Zm00001d033327	0.859632	1.13458	1.77936	2.55668	2.35491	1.86549
5	Zm00001d024982	1.24865	0.755438	3.46164	1.72299	0.889963	1.86325
5	novel_G000998	1.03475	0.829958	1.56964	1.1246	0.568569	1.87247
5	Zm00001d027504	0.535772	1.02051	1.10218	1.34289	0.825191	1.30673
5	Zm00001d053982	1.07401	1.3805	3.20229	1.26661	1.26005	1.75827
5	Zm00001d033522	-0.47826	0.944545	1.22153	1.06806	1.60293	1.41876
5	Zm00001d043383	0.563326	1.50337	1.3398	2.8363	1.62901	1.91956
5	Zm00001d048841	0.362323	1.99362	1.96559	1.11482	0.836684	2.04203
5	Zm00001d019926	1.32553	1.19808	1.33946	1.52716	1.33728	1.24861
5	Zm00001d047269	0.179319	1.01539	1.23713	0.209571	0.342452	1.03648
5	Zm00001d014938	-0.0368767	0.818971	1.04805	1.31111	2.1506	2.12373
5	Zm00001d023543	0.855774	1.41834	1.97388	1.04964	1.26117	1.5633
5	Zm00001d027511	0.0942864	1.75662	1.96052	0.102084	0.347073	1.26631
5	Zm00001d048558	0.603747	2.07786	1.50046	0.965205	0.108645	1.29839
5	Zm00001d027524	0.050204	2.09952	1.71423	-0.0134017	0.33484	1.12167
5	Zm00001d028771	0.932501	0.705436	1.06208	1.20062	1.17752	1.18068

## Sheet: Table S8
Table S8 Down specific common DEGs of the two low regeneration lines in 5 clusters.
Cluster	Gene ID	DH3732			ZYDH381-1
		log2FC(Stage I/CK)	log2FC(Stage II/CK)	log2FC(Stage III/CK)	log2FC(Stage I/CK)	log2FC(Stage II/CK)	log2FC(Stage III/CK)
1	Zm00001d018200	-1.59898	-1.04456	-1.94663	-1.20622	-0.836595	-1.92124
1	Zm00001d028999	-2.11601	-1.68446	-2.46925	-2.04081	-1.5213	-2.28499
1	Zm00001d031771	-1.29686	-1.62612	-2.44234	-2.41704	-2.07471	-2.59097
1	Zm00001d016255	-1.6017	-0.865085	-2.08629	-1.44075	-1.2773	-1.05579
1	Zm00001d001852	-1.33824	-0.714196	-1.57017	-1.5416	-1.05223	-1.12607
1	Zm00001d028588	-1.29755	-1.21825	-1.34307	-1.2834	-1.60725	-0.858447
1	Zm00001d023423	-1.22466	-1.15379	-0.987987	-1.05267	-0.585028	-0.668441
1	Zm00001d005051	-1.19868	-0.97558	-1.25871	-1.05085	-1.36085	-1.28318
1	Zm00001d049364	-1.70154	-0.554734	-1.79007	-1.14441	-1.21073	-0.996368
1	Zm00001d021187	-1.46399	-1.41819	-1.46187	-1.04397	-1.08671	-1.00846
1	Zm00001d013030	-1.10301	-0.595508	-0.908196	-1.16034	-0.79457	-0.569766
1	Zm00001d033002	-1.69341	-1.58388	-1.32791	-1.219	-1.06539	-1.00107
1	Zm00001d052974	-1.10545	-1.07778	-1.03366	-1.46785	-1.25002	-1.28468
1	Zm00001d010120	-1.19532	-1.23802	-1.38102	-1.24477	-1.35083	-1.57209
1	Zm00001d011829	-1.54918	-1.86332	-1.55655	-1.32854	-0.84763	-1.55146
1	Zm00001d043411	-1.2264	-1.82282	-2.66688	-1.08933	-1.78399	-2.04243
1	Zm00001d043515	-1.16259	-1.33475	-1.5093	-1.00758	-0.949511	-1.0693
1	Zm00001d005019	-1.02902	-1.26322	-1.10942	-1.05766	-0.907437	-0.880056
1	Zm00001d045657	-1.39754	-0.757177	-1.57471	-1.37243	-1.41984	-1.26183
1	Zm00001d002489	-1.65543	-1.12714	-1.6207	-1.23261	-1.22974	-1.40337
1	Zm00001d043954	-1.04506	-0.978163	-1.18624	-1.08937	-1.31994	-1.3214
1	Zm00001d005579	-1.64818	-1.67778	-1.20974	-1.14761	-1.04778	-0.707993
1	Zm00001d018255	-1.18325	-1.48441	-1.2314	-1.32478	-1.06263	-0.941707
1	Zm00001d017375	-1.75213	-0.932111	-2.20279	-1.60502	-2.11837	-1.33505
1	Zm00001d005715	-1.13046	-0.676512	-1.49963	-1.06257	-0.688266	-0.993262
1	Zm00001d021665	-1.32243	-0.247063	-1.52997	-1.36153	-1.51555	-1.34038
1	Zm00001d029626	-1.30307	-1.29838	-1.15077	-1.08912	-0.889228	-1.01438
1	Zm00001d040362	-1.21859	-0.977808	-1.86365	-1.41542	-1.65077	-2.04475
1	Zm00001d008606	-1.62109	-1.85674	-1.46615	-1.09473	-1.14419	-0.890443
1	Zm00001d000361	-1.15331	-1.38851	-1.15897	-1.20916	-1.26383	-1.28711
1	Zm00001d053834	-1.55217	-1.37414	-1.55599	-1.40874	-1.4755	-1.36792
1	Zm00001d053749	-1.35276	-1.22543	-1.0802	-1.00057	-1.08064	-1.07578
1	Zm00001d048295	-2.0253	-1.35029	-1.90735	-1.34995	-1.14712	-1.36982
1	Zm00001d043850	-1.54759	-1.74417	-1.84365	-1.40152	-1.61045	-1.84487
1	Zm00001d017445	-1.06196	-0.677155	-1.1541	-1.06173	-1.13669	-1.0622
1	Zm00001d000408	-1.23832	-1.02829	-1.0165	-1.32972	-1.07456	-1.54053
1	Zm00001d032460	-1.22853	-0.816226	-0.913812	-1.23888	-0.977991	-1.08281
1	Zm00001d005687	-1.4601	-1.79754	-1.74421	-1.19195	-1.16473	-1.30616
1	Zm00001d035270	-1.67212	-1.46669	-1.59548	-1.23325	-1.12538	-1.13761
1	Zm00001d044285	-1.93856	-1.51277	-1.55786	-1.27034	-1.13666	-1.29267
1	Zm00001d031981	-1.45805	-1.6523	-1.31498	-1.03314	-0.840289	-1.09872
1	Zm00001d047554	-1.41272	-1.15871	-1.46784	-1.15574	-1.36634	-1.19901
1	Zm00001d051214	-1.26406	-1.39357	-1.34951	-1.11996	-1.13773	-1.05772
1	Zm00001d039363	-1.29413	-1.47316	-1.77173	-1.03169	-0.690752	-0.818904
1	Zm00001d036025	-1.67311	-1.45057	-1.84148	-1.07734	-0.939013	-1.14359
1	Zm00001d024324	-1.00933	-0.391211	-1.62822	-1.32777	-1.35065	-1.02092
1	Zm00001d040678	-1.60316	-1.66477	-1.57432	-1.15609	-0.910333	-1.09976
1	Zm00001d037918	-0.683735	-1.67643	-1.86141	-1.93102	-1.90821	-1.91671
1	Zm00001d018393	-1.75804	-1.48729	-1.88479	-0.9739	-1.13502	-1.236
1	Zm00001d041088	-0.978455	-1.34615	-1.22036	-1.29461	-1.10017	-1.31343
1	Zm00001d049361	-1.61549	-1.28602	-1.43229	-0.883256	-1.03233	-0.991663
1	Zm00001d045159	-1.30999	-1.56593	-1.41021	-1.09545	-1.15692	-0.78872
1	Zm00001d017573	-0.966247	-1.43407	-1.58163	-0.217567	-1.34758	-1.41191
1	Zm00001d025031	-0.205294	-1.02895	-0.631123	-1.0444	-1.10534	-1.51683
1	Zm00001d006738	-1.33605	-1.32108	-1.23043	-0.360595	-1.03161	-1.32065
1	Zm00001d044089	-1.07234	-1.0783	-1.25837	-0.80732	-1.04947	-1.08802
1	Zm00001d048195	-1.29508	-1.45768	-1.63102	-0.859709	-1.11129	-1.17421
1	Zm00001d020951	-0.509445	-1.04764	-1.36472	-1.64193	-1.40392	-1.29922
1	Zm00001d008212	-0.885115	-1.00592	-0.833678	-0.749311	-1.09897	-0.961439
1	Zm00001d034388	0.275757	-1.23551	-1.24126	-1.24141	-1.65623	-1.56902
1	Zm00001d015815	-0.49463	-1.25394	-2.35023	-0.079084	-1.36499	-2.11197
1	Zm00001d005684	-0.766378	-1.04934	-0.310206	-1.11664	-1.10757	-1.40231
1	Zm00001d003471	-1.6417	-1.05743	-1.29801	-0.834411	-1.23345	-1.32589
1	Zm00001d045400	-0.895365	-1.85612	-2.2398	-0.0316975	-1.28315	-1.44363
1	Zm00001d029499	-2.03025	-1.4563	-1.6034	-1.27036	-1.16573	-1.67906
1	Zm00001d036298	-1.57235	-1.0952	-1.47093	-1.57304	-1.61736	-1.75936
1	Zm00001d047103	-1.28806	-1.36952	-1.31067	-0.950583	-1.143	-1.29234
1	Zm00001d047749	-1.3485	-1.09957	-1.80875	-0.699181	-1.43566	-1.47499
1	Zm00001d035501	-1.09623	-1.39818	-1.46417	-0.84277	-1.17755	-1.62285
1	Zm00001d010052	-0.801089	-1.21284	-1.44585	-1.03	-1.03105	-1.69384
1	Zm00001d019181	-1.39442	-1.69299	-1.95957	-0.80485	-1.01519	-0.95578
1	Zm00001d031971	0.501189	-1.45651	-1.13508	-0.303769	-1.11042	-1.14242
1	Zm00001d028413	-1.09999	-1.46897	-2.18847	0.124892	-1.25251	-1.31907
1	Zm00001d049471	0.352601	-1.72933	-0.0440249	-1.38212	-1.41886	-1.53257
1	Zm00001d039624	-1.03495	-1.17881	-1.43855	-0.327265	-1.22914	-1.22395
1	Zm00001d051804	-1.01046	-1.89168	-1.89689	-1.84678	-1.87997	-2.15387
1	Zm00001d052205	-1.73562	-1.04349	-1.6136	-1.16152	-1.33797	-1.15992
1	Zm00001d011687	-1.46629	-1.21932	-1.40035	-1.46217	-1.01391	-1.07474
1	Zm00001d022525	-1.00587	-1.01233	-1.0012	-0.996584	-1.24723	-1.44393
1	novel_G000906	-1.47015	-2.52921	-1.33357	-1.12344	-1.34339	-1.1628
1	Zm00001d049186	-0.722772	-1.08945	-1.73056	-0.698581	-1.01615	-1.53431
1	Zm00001d002029	-1.73931	-1.17732	-1.29279	-0.675857	-1.0069	-0.915198
1	Zm00001d051873	-0.866802	-1.1472	-1.12818	-1.02527	-1.00842	-1.21839
1	Zm00001d034562	-0.938268	-1.18428	-0.962132	-1.50426	-1.24041	-1.03896
1	Zm00001d011005	-1.52744	-1.49774	-1.66378	-1.00586	-1.14516	-1.35391
1	Zm00001d003800	-1.05052	-1.08628	-0.913391	-0.90278	-1.16503	-1.0441
1	Zm00001d042821	-1.36553	-1.46539	-1.95091	-0.408912	-0.850477	-1.54265
1	Zm00001d005654	-0.60269	-1.51454	-2.1573	-0.881911	-1.15603	-1.61189
1	Zm00001d003334	-1.25966	-1.51281	-1.5517	-1.00112	-1.47358	-1.52202
1	Zm00001d006176	-0.809588	-0.548481	-1.14544	-1.3273	-1.34196	-1.51079
1	Zm00001d050293	-0.462877	-0.919881	-1.28974	-0.38447	-0.768895	-1.08992
1	Zm00001d044099	-1.22532	-1.10555	-1.34931	-0.801132	-0.907286	-1.22188
1	Zm00001d043544	-0.71904	-0.501295	-1.34249	-1.2339	-1.65964	-1.84465
1	Zm00001d010146	-1.29976	-1.34267	-1.4642	-0.506279	-0.851654	-1.02848
1	Zm00001d020926	-1.28254	-0.875126	-1.46666	-0.908949	-1.09149	-1.09838
1	Zm00001d022357	-1.35454	-1.50913	-1.38376	-0.743323	-0.875771	-1.00748
1	Zm00001d047220	-1.18517	-1.1219	-1.42384	-0.89043	-1.41858	-1.05083
1	Zm00001d029934	-1.7948	-1.10333	-1.91517	-0.854231	-1.04021	-1.13123
1	Zm00001d034277	-1.02943	-1.10733	-1.32539	-1.60134	-1.50557	-1.91688
1	Zm00001d006700	-1.56982	-1.36882	-1.26939	-0.549854	-0.539967	-1.02299
1	Zm00001d047921	-0.453168	-1.39963	-1.71215	0.307697	-0.948188	-1.22529
1	Zm00001d026555	-1.47559	-1.5368	-1.59668	-0.7011	-0.809156	-1.21651
1	Zm00001d004700	-0.898975	-0.689239	-2.10828	-0.865178	-1.46477	-2.09082
1	Zm00001d049661	-1.63584	-1.34086	-1.62779	-0.552624	-1.10601	-1.24238
1	Zm00001d033319	-0.0415563	-1.47123	-2.12936	0.49824	-0.930917	-1.38907
1	Zm00001d053588	-0.883628	-1.48241	-1.38841	-0.46054	-0.416178	-1.18575
1	Zm00001d046979	-1.74456	-1.79785	-2.51819	-1.38523	-1.90298	-1.91584
1	Zm00001d022380	-0.322082	-0.560112	-1.17005	-1.46082	-1.18357	-1.13545
1	Zm00001d002109	-1.16016	-1.48317	-2.52025	-1.49214	-1.07261	-1.82717
1	Zm00001d002079	-1.44034	-0.686896	-1.14897	-0.979085	-1.19584	-1.10534
1	Zm00001d023494	-0.806958	-1.26477	-1.17985	-0.703614	-0.364337	-1.09847
1	Zm00001d022148	-0.482116	-0.822257	-1.08751	-0.625983	-0.74002	-1.17916
1	Zm00001d012703	-1.13867	-0.929549	-2.6793	-1.9526	-2.05952	-2.81036
1	Zm00001d034130	-0.405203	-0.133316	-1.27621	-1.41071	-1.33034	-1.1935
1	Zm00001d040541	-0.667422	-0.503769	-1.07882	-0.75233	-1.11921	-1.49935
1	Zm00001d017397	-1.11993	-0.726822	-1.33476	-1.18542	-1.8905	-1.51455
1	Zm00001d042756	-0.695664	-0.841893	-1.59769	-1.40153	-1.07962	-1.82017
1	Zm00001d002754	-1.46442	-1.2975	-1.96858	-0.440493	-1.2505	-1.76832
1	Zm00001d035005	-1.23438	-0.784991	-1.6583	0.0621734	-0.814836	-1.93879
1	Zm00001d020982	0.173451	-1.16761	-1.63327	-0.115841	-1.3035	-1.80008
1	Zm00001d030850	-1.40896	-0.737206	-1.83575	-1.18818	-1.07046	-1.69926
1	Zm00001d012893	-1.20748	-0.873501	-1.03679	-0.376801	-0.40557	-1.12671
1	Zm00001d017128	-1.34967	-1.3798	-1.34518	-0.930843	-0.826994	-1.03414
1	Zm00001d044036	-1.3249	-1.20959	-1.43955	-0.811658	-0.972412	-1.23981
1	Zm00001d018431	0.337393	-0.449918	-1.37918	-0.647496	-0.767806	-1.14013
1	Zm00001d013984	-1.20499	-1.52213	-1.4421	-0.994894	-0.799562	-1.10261
1	Zm00001d028780	-1.49857	-1.33774	-1.50114	-0.683069	-0.892421	-1.14249
1	Zm00001d015194	-0.99713	-0.89805	-1.06056	-0.895619	-0.84098	-1.21874
1	Zm00001d014549	-1.78197	-1.36935	-2.06164	-1.18348	-1.20096	-1.19298
1	Zm00001d024160	-1.61332	-1.38061	-1.70368	-1.73546	-1.99926	-2.45086
1	Zm00001d020977	-1.23521	-1.06435	-1.08155	-1.43573	-1.07884	-1.51993
1	Zm00001d024211	-0.382317	-1.32789	-1.39707	-1.0403	-1.49403	-1.6098
1	Zm00001d010465	-0.90931	-1.19743	-1.17812	-0.198705	-0.590021	-1.26754
1	Zm00001d017072	-1.64793	-1.34671	-1.26257	-0.984671	-0.904762	-1.05216
1	Zm00001d051756	-1.49566	-1.71375	-1.18885	-0.870741	-1.0343	-1.03028
1	Zm00001d031416	-0.330294	-1.3033	-3.33197	0.425015	-0.959551	-1.90003
1	Zm00001d037207	2.17024	0.106467	-1.44475	0.359491	-1.20812	-1.6859
1	Zm00001d052220	-0.612624	-0.905868	-1.72969	-0.563861	-1.69083	-1.58649
1	Zm00001d016595	-1.35298	-0.90187	-1.02914	-0.992215	-0.664554	-1.00135
1	Zm00001d040071	-0.182146	-0.966319	-1.43583	-1.05053	-1.31658	-1.48012
2	Zm00001d040593	-2.33251	-4.19848	-4.33035	-1.56039	-1.73805	-2.16018
2	Zm00001d021208	-4.28326	-2.87339	-3.98332	-2.02043	-2.13539	-1.47672
2	Zm00001d039648	-5.51043	-2.92176	-3.63664	-2.65948	-2.44827	-2.82963
2	novel_G000788	-3.6604	-3.55424	-3.54238	-1.88824	-1.03112	-0.985379
2	Zm00001d033015	-3.3058	-2.7254	-3.49748	-1.57637	-1.25842	-1.38907
2	novel_G002173	-4.08651	-2.78321	-3.12512	-1.29489	-0.682167	-0.952696
2	Zm00001d043479	-4.72013	-3.59288	-4.74669	-2.09404	-2.63489	-2.43304
2	Zm00001d046191	-3.49669	-3.88481	-3.49512	-1.92009	-0.301394	-1.69444
2	novel_G001308	-3.05199	-3.14306	-2.84709	-1.34724	-1.14329	-0.862553
2	Zm00001d036246	-3.24417	-2.79127	-2.73452	-1.37975	-1.30369	-1.00492
2	Zm00001d021934	-3.70966	-2.85995	-3.53169	-1.35206	-1.34688	-1.38325
2	Zm00001d043709	-3.62732	-2.19403	-3.08033	-1.58105	-1.13975	-0.281002
2	novel_G000954	-4.05337	-3.17795	-3.58857	-1.71848	-1.20531	-1.44081
2	Zm00001d054093	-5.24501	-3.49938	-4.09126	-1.85764	-1.92006	-2.13431
2	novel_G001079	-4.69595	-3.198	-3.41017	-1.90828	-1.76102	-2.04785
2	Zm00001d029835	-3.86089	-2.45026	-3.16471	-1.94157	-1.27508	-0.280625
2	Zm00001d006365	-2.39686	-3.58453	-2.88587	-1.38163	-1.29355	-0.796616
2	Zm00001d008222	-4.95015	-4.04229	-4.71577	-2.18447	-2.90493	-2.53709
2	Zm00001d011187	-3.3202	-2.93878	-2.64954	-1.33326	-1.23289	-1.40164
2	Zm00001d021207	-4.43945	-3.06726	-3.56097	-2.07629	-2.01549	-1.76925
2	Zm00001d005935	-3.69688	-5.62254	-2.08438	-2.69036	-1.86384	-2.36791
2	Zm00001d013759	-3.70791	-4.52565	-4.96744	-1.33915	-2.26649	-1.91294
2	Zm00001d027929	-4.17547	-2.93541	-3.40025	-1.11069	-1.46654	-1.00331
2	novel_G002030	-6.73474	-2.49238	-1.80793	-1.70836	-1.41421	-0.860184
2	Zm00001d034420	-2.95095	-3.23545	-3.30694	-1.43083	-1.6462	-1.77966
2	novel_G000716	-3.60565	-3.16698	-3.669	-1.55401	-0.795791	-1.68963
2	Zm00001d040005	-3.67476	-2.96682	-3.57335	-1.41123	-2.25975	-1.70279
2	Zm00001d007166	-3.47607	-2.91113	-4.38503	-1.73479	-1.75469	-2.29347
2	Zm00001d050043	-3.76847	-2.69566	-2.51963	-1.24827	-0.907351	-0.960889
2	Zm00001d044142	-3.76466	-2.89193	-2.96445	-1.30978	-1.57733	-2.34809
2	Zm00001d018119	-3.85032	-2.74268	-3.13661	-1.26853	-1.12794	-1.25659
2	Zm00001d048390	-3.22344	-2.66709	-3.22734	-1.86985	-1.54692	-1.40348
2	Zm00001d029475	-4.66204	-3.22178	-3.03284	-1.16589	-0.959744	-1.34394
2	novel_G001335	-3.96435	-4.58644	-3.56076	-2.25153	-0.841954	-1.80363
2	Zm00001d010662	-4.54041	-2.78037	-3.05294	-0.791742	-1.29063	-1.08722
2	Zm00001d013005	-3.17213	-2.7169	-2.62084	-1.29107	-1.11001	-1.31742
2	Zm00001d031476	-4.22004	-4.08864	-3.79351	-0.740472	-2.21346	-1.40133
2	Zm00001d027742	-3.10203	-2.34427	-2.83806	-0.848534	-1.19882	-1.29013
2	Zm00001d048311	-4.30989	-2.5123	-3.18565	-0.356329	-1.62405	-1.57715
2	Zm00001d030670	-4.13262	-4.34914	-4.37975	-0.88741	-1.74338	-2.29888
2	Zm00001d010697	-2.93152	-3.00826	-4.27775	-0.464715	-1.75619	-2.05346
2	novel_G001526	-4.61464	-3.60075	-4.00234	-1.6933	-1.22934	-1.46906
2	Zm00001d032810	-3.17571	-2.57345	-3.13092	-1.05671	-1.23195	-1.13498
2	Zm00001d038296	-4.11916	-3.2992	-3.97874	-0.910818	-1.65906	-1.55632
2	Zm00001d011299	-4.22394	-4.01191	-4.17281	-0.849867	-2.06722	-2.64137
2	Zm00001d003950	-3.22081	-3.2114	-3.01371	-1.46248	-1.2231	-1.31966
2	Zm00001d033799	-4.09851	-4.1435	-3.81091	-1.36495	-1.71329	-2.26511
2	Zm00001d045203	-3.22679	-2.68518	-3.78086	0.26857	-1.87196	-1.07987
2	Zm00001d007923	-3.91731	-3.20429	-3.30102	-2.346	-1.69548	-1.71092
2	Zm00001d027996	-3.69962	-3.68605	-4.02194	-0.905377	-1.73934	-1.4893
2	Zm00001d044812	-2.5149	-2.71082	-3.22805	-0.380211	-1.20767	-1.42939
2	Zm00001d018414	-3.38989	-2.77671	-4.2815	-1.13903	-2.35615	-2.20516
2	Zm00001d032405	-2.22394	-3.91628	-3.6361	-0.105573	-1.03224	-1.33012
2	Zm00001d027861	-3.7888	-2.82629	-3.49172	-0.719861	-1.12297	-0.968692
2	Zm00001d040709	-3.7678	-4.25762	-3.36082	-0.5745	-0.719081	-1.44728
2	Zm00001d039654	-2.82718	-2.32846	-3.66359	-0.188408	-1.38308	-1.49597
2	Zm00001d003009	-4.02276	-2.77136	-3.04914	-1.66594	-1.56943	-1.93243
2	Zm00001d047077	-4.19224	-2.54397	-3.34693	-1.93061	-1.63125	-1.40089
2	novel_G002137	-4.37134	-4.20237	-4.06492	-1.79597	-1.20792	-2.04134
2	Zm00001d026487	-3.41007	-2.64826	-2.81737	-0.705668	-0.72295	-1.02607
2	novel_G002256	-3.81572	-2.64427	-2.98537	-0.51959	-0.61534	-1.53244
2	Zm00001d033633	-3.74143	-3.19514	-4.04089	-2.65447	-2.4189	-2.24616
2	Zm00001d006059	-4.06016	-2.64437	-2.83012	-1.76866	-1.71869	-2.23163
2	Zm00001d011001	-4.57969	-3.04477	-3.58991	-2.03304	-1.89058	-1.2638
2	Zm00001d048901	-3.91101	-3.80954	-3.79419	-1.17184	-1.66725	-1.74088
2	novel_G001041	-4.53677	-3.87055	-3.68891	-1.76062	-1.44758	-1.46859
2	Zm00001d017516	-2.84185	-2.40022	-3.14213	-0.0668488	-0.710987	-1.97598
2	Zm00001d014412	-3.68007	-1.99018	-2.85793	-1.22125	-0.886822	-1.27435
2	Zm00001d048789	-3.57713	-2.90305	-3.03203	-0.879115	-0.568142	-1.25168
2	Zm00001d032422	-3.51388	-2.58667	-2.74638	-1.21698	-1.61174	-1.52732
2	novel_G000816	-4.1154	-2.27495	-3.00932	-1.15336	-0.729077	-2.02434
2	Zm00001d013933	-3.34774	-2.23898	-2.75244	-0.687529	-1.33661	-1.29181
2	Zm00001d019237	-4.50081	-3.84227	-3.68697	-1.64886	-0.892634	-1.10337
3	Zm00001d027809	-1.38457	-0.297534	-0.255639	-2.0547	-1.52872	-1.59227
3	Zm00001d002690	-1.94489	-0.988075	-1.11766	-1.56172	-1.27337	-1.20388
3	Zm00001d031201	-2.01402	-1.20152	-0.663515	-1.65225	-1.28538	-0.945704
3	Zm00001d052657	-2.42357	-1.30422	-1.44487	-1.92603	-1.15182	-2.72665
3	Zm00001d035195	-1.95676	-0.365735	-0.00716043	-1.23796	-1.48008	-2.26018
3	Zm00001d028303	-1.67842	-0.5021	-1.10725	-1.38907	-1.33141	-0.894095
3	Zm00001d003247	-2.44519	-1.21004	-1.45593	-1.48408	-1.22989	-0.98761
3	Zm00001d040536	-1.39885	-1.03509	-0.339698	-1.07794	-0.990602	-0.41212
3	Zm00001d051908	-1.40116	0.757116	1.98093	-2.32962	-0.702693	-0.270599
3	Zm00001d032955	-2.45513	-1.2293	-1.53143	-1.09432	-1.24058	-1.12293
3	Zm00001d036737	-1.77532	-0.438624	-1.2448	-1.54282	-1.69341	-1.18905
3	Zm00001d052136	-3.89806	-3.05074	-2.11087	-3.48588	-2.31263	-1.96405
3	Zm00001d007076	-2.4713	-1.5291	-1.73895	-2.44534	-1.82478	-1.91762
3	Zm00001d046919	-1.90358	-0.947277	-0.899079	-1.78685	-1.80101	-1.36067
3	Zm00001d032938	-2.05755	-1.23582	-1.02773	-1.67699	-0.929664	-1.32349
3	Zm00001d001779	-2.18809	-1.40066	-1.02315	-1.83418	-0.415125	-0.0676591
3	Zm00001d028580	-1.41808	-1.00128	-1.08145	-1.30408	-0.682942	-0.502018
3	Zm00001d043444	-1.50656	-0.488669	-1.29399	-1.15939	-0.988704	-0.868704
3	Zm00001d008200	-1.51544	-0.118362	0.131207	-1.08645	-1.10564	-1.06971
3	Zm00001d023936	-1.88385	-0.737314	-1.03861	-1.21049	-0.908191	-0.918064
3	Zm00001d012572	-3.74805	-1.65715	-0.782931	-3.29765	-1.94299	-2.61407
3	Zm00001d035604	-1.24957	-0.748497	-0.344872	-2.32173	-1.28413	-1.7945
3	Zm00001d047492	-1.02459	0.140728	-0.205771	-1.04566	-0.980276	-1.03393
3	Zm00001d051362	-1.70293	0.207916	0.235893	-1.57493	-0.704353	-0.352693
3	Zm00001d048201	-1.24676	0.139167	0.67644	-1.75797	-1.04293	-0.0759341
3	Zm00001d006500	-1.81381	-1.00899	-1.52059	-1.37371	-1.12651	-1.41911
3	Zm00001d028056	-2.13487	-0.827295	-0.770186	-1.07572	-1.16428	-1.44392
3	Zm00001d002825	-1.74312	-0.636541	-0.492373	-1.29757	-1.16551	-0.715142
3	Zm00001d021058	-2.19869	-1.28808	-1.60241	-1.3656	-1.59793	-1.39554
3	Zm00001d030338	-2.04161	-1.51887	-0.568984	-1.82395	-0.101649	0.372259
3	Zm00001d017176	-1.45818	0.210766	-0.0931437	-1.15614	-0.780866	-1.1175
3	Zm00001d017485	-1.65711	0.308137	0.258578	-1.36298	-0.488551	-0.177815
3	Zm00001d029940	-2.49536	-1.18039	-2.19667	-1.59903	-1.59624	-1.74534
3	Zm00001d052053	-1.72168	-0.726207	-1.36158	-1.45215	-1.28668	-1.13473
3	Zm00001d006010	-1.75734	-0.0316948	0.709768	-2.22448	-1.57111	-1.26255
3	Zm00001d009416	-2.03552	-1.35776	-1.46765	-1.40507	-1.48869	-1.51976
3	Zm00001d016530	-2.06537	-1.66327	-1.51012	-1.40081	-1.13643	-1.07737
3	Zm00001d012010	-2.94028	-1.26477	-1.94205	-2.17056	-1.60825	-1.95165
3	Zm00001d046922	-1.16012	-0.321289	-0.896806	-1.45816	-0.844909	-0.740181
3	Zm00001d016625	-2.57536	-1.40167	-1.62729	-1.87799	-2.43832	-1.90665
3	Zm00001d017378	-2.38849	-1.19831	-1.60313	-1.41276	-1.21211	-1.30236
3	Zm00001d018358	-1.91195	-0.837505	-0.819199	-1.15124	-0.618424	-0.342924
3	Zm00001d002035	-1.91078	-1.74907	-1.17446	-2.43521	-2.25541	-1.59816
3	Zm00001d048146	-1.59832	-0.225756	-0.197694	-1.27586	-0.885217	-0.830087
3	Zm00001d032250	-1.01206	-0.734154	-0.770212	-1.59144	-0.933849	-1.13747
3	Zm00001d020595	-1.1955	-0.202305	-0.089957	-1.02805	-0.169526	-0.283287
3	Zm00001d028267	-1.24074	-0.487977	-0.781758	-1.01959	-1.03539	-1.06812
3	novel_G000819	-1.68839	-1.31451	-1.35403	-1.2619	-1.18808	-0.784345
3	Zm00001d039762	-3.65544	-3.47304	-1.05823	-3.49271	-3.50763	-3.55799
3	novel_G002026	-2.90346	0.367062	-0.149551	-1.48431	-1.3433	-1.24447
3	Zm00001d039260	-2.03913	-1.43754	-1.37374	-1.26665	-0.635987	-0.996161
3	Zm00001d030004	-1.97737	-0.66784	-1.57067	-1.37848	-1.49336	-0.646516
3	Zm00001d025846	-2.79342	-2.36271	-2.04806	-3.43644	-2.35419	-1.88922
3	Zm00001d002618	-3.6013	-0.999179	-2.28475	-2.34655	-1.26719	-1.70522
3	Zm00001d020351	-1.6679	0.803646	-0.123565	-1.11452	-0.947165	-1.54539
3	Zm00001d016915	-1.93181	-1.57511	-1.12679	-1.20327	-0.750311	-0.661483
3	novel_G001912	-3.29492	-2.45557	-1.32669	-1.93636	-1.71189	-1.74893
3	novel_G002017	-2.09522	-1.15437	-1.10452	-1.82997	-0.859837	-0.899161
3	Zm00001d036880	-1.48147	-1.15621	-1.02341	-1.53711	-1.30809	-1.54361
3	Zm00001d019414	-2.05854	-1.53407	-1.56972	-2.62771	-2.19271	-2.11133
3	Zm00001d025861	-2.94071	-1.68528	-2.45781	-2.47361	-1.96413	-2.21372
3	novel_G001777	-3.61912	-2.59184	-3.21354	-3.79708	-2.85301	-3.79357
3	Zm00001d020395	-2.07908	-0.508936	-0.613155	-1.51707	-1.55751	-1.08844
3	Zm00001d022395	-1.40728	-0.583829	-0.691466	-1.20416	-0.749557	-0.607767
3	Zm00001d039496	-2.92987	-2.64916	-1.9416	-2.51764	-2.50193	-1.4859
3	Zm00001d048647	-1.20738	-0.779907	-0.953938	-1.70563	-1.37936	-1.51056
3	Zm00001d018803	-1.92002	-0.842587	-0.947739	-1.26744	-0.936084	-0.729624
3	Zm00001d028094	-2.51487	-1.26185	-1.71839	-1.55169	-1.4832	-1.82053
3	Zm00001d036925	-3.90636	-2.52598	-2.23324	-3.24904	-2.42975	-2.49038
3	Zm00001d042833	-1.78682	-1.17438	-0.990467	-1.18139	-0.894069	-1.01747
3	Zm00001d006203	-1.62647	-1.29272	-1.03751	-1.07955	-0.315488	-0.392249
3	Zm00001d029983	-2.13709	-0.943036	-1.48063	-1.33019	-1.34255	-1.09497
3	Zm00001d029446	-1.41783	-0.317501	-0.301674	-1.20182	-0.860866	-0.437921
3	Zm00001d034977	-1.26094	-0.328052	0.446571	-1.69893	-1.7003	-1.21199
3	Zm00001d017913	-1.83676	-1.44151	-1.07462	-1.08285	-0.875164	-1.07977
3	Zm00001d007937	-1.48881	-0.720542	-0.435561	-1.22954	-1.06168	-0.838464
3	Zm00001d008458	-2.51953	-2.1659	-1.59074	-1.75121	-2.07241	-1.86162
3	Zm00001d045044	-1.24607	-0.816319	-0.919928	-1.59841	-1.59628	-1.5072
3	Zm00001d022154	-2.42894	-1.59326	-1.58964	-2.08958	-1.81869	-1.48489
3	Zm00001d008468	-2.64876	-2.44115	-2.66178	-2.71526	-2.64022	-3.07731
3	Zm00001d032024	-2.43219	-1.81207	-1.84302	-2.36584	-1.69787	-1.78977
3	Zm00001d006236	-2.50925	-2.00654	-1.89141	-2.08637	-1.95271	-2.11751
3	Zm00001d013547	-1.96145	-1.31898	-0.931967	-2.6116	-1.74095	-1.72767
3	Zm00001d009439	-1.94467	-2.0027	-1.4385	-1.58127	-1.06304	-1.33695
3	Zm00001d051754	-3.48444	-2.1658	-2.23516	-2.60547	-2.03549	-1.6919
3	Zm00001d029550	-1.10141	-1.2906	-1.00433	-1.88991	-1.28828	-1.39835
3	novel_G000252	-2.1984	-1.45767	-1.77965	-1.65838	-1.27874	-1.44641
3	Zm00001d017778	-1.8923	-1.22377	-0.967902	-1.09186	-1.12259	-0.47479
3	Zm00001d049252	-2.2245	-2.86015	0.182323	-1.50093	-2.05546	-1.39692
3	Zm00001d053911	-1.9399	-1.39449	-1.1667	-0.90743	-1.17924	-1.29848
3	Zm00001d029673	-1.94242	-1.02719	-1.4533	-1.42931	-1.56514	-1.74832
3	Zm00001d032376	-1.56103	-1.76289	-1.16101	-1.68452	-1.15517	-1.53715
3	Zm00001d017958	-1.84044	-1.89957	-1.49562	-1.92599	-1.81546	-1.64946
3	Zm00001d008457	-1.49827	-1.78008	-1.21497	-1.71378	-1.2528	-1.32581
3	Zm00001d023314	-1.70197	-1.02203	-0.30767	-1.8307	-1.66337	-1.26849
3	novel_G001608	-2.69056	-2.74244	-1.95009	-2.70502	-2.28886	-2.17787
3	Zm00001d005933	-3.34105	-1.26006	-1.03611	-1.28746	-1.00326	-1.18768
3	Zm00001d032999	-1.21402	-1.04974	-0.912722	-2.3173	-2.09046	-2.0832
3	Zm00001d038061	-2.35231	-1.6311	-2.43914	-2.63097	-1.56358	-1.31124
3	Zm00001d039492	-2.36861	-0.765737	-1.29764	-1.97665	-1.47121	-1.25213
3	Zm00001d049176	-1.77357	-0.920036	-1.20182	-0.964624	-0.845159	-1.16203
3	Zm00001d019704	-2.34108	-2.89405	-3.05146	-3.86585	-3.88557	-3.06933
3	Zm00001d049719	-1.47936	-1.15571	-1.10248	-1.65644	-1.88522	-1.97436
3	Zm00001d023294	-3.80717	-2.33269	-2.40067	-2.87357	-2.70957	-2.4469
3	Zm00001d048693	-3.23187	-1.86348	-2.04885	-3.63289	-3.19319	-3.36673
3	Zm00001d027846	-3.38127	-2.5753	-2.43713	-2.62509	-2.85712	-3.06172
3	Zm00001d002143	-1.84003	-0.997768	-1.06846	-1.64471	-1.35975	-1.42246
3	Zm00001d029329	-1.86946	-1.33342	-1.27851	-1.16021	-1.02404	-1.05755
3	Zm00001d038494	-1.4625	-1.65986	-1.13633	-1.82374	-0.985073	-1.13727
3	Zm00001d042425	-3.04979	-0.842486	-1.4073	-0.712324	-1.37924	-1.18132
3	Zm00001d017592	-2.40729	-1.21449	-1.94563	-1.95228	-1.60139	-1.51112
3	Zm00001d037002	-2.28329	-2.08056	-1.91772	-2.33164	-2.20706	-2.33979
3	Zm00001d052102	-1.90116	-0.0857923	-1.94824	-2.13252	-1.37706	-1.0188
3	Zm00001d039913	-1.98823	-1.25492	-1.64037	-1.85008	-2.06402	-1.67873
4	novel_G000767	-4.79956	-4.43019	-3.86162	-2.00398	-1.13283	-0.768998
4	novel_G001527	-5.28154	-3.63676	-4.21128	-1.63009	-0.747633	-1.38396
4	Zm00001d004746	-5.32017	-4.13702	-4.02809	-2.30435	-2.32707	-1.57906
4	novel_G000769	-5.20248	-3.45748	-3.96723	-2.61485	-0.784778	-1.0294
4	novel_G000032	-10.4399	-10.2456	-10.3967	-4.73541	-4.73938	-4.81341
4	novel_G001560	-6.70038	-5.59234	-5.13839	-2.7572	-1.64517	-1.57493
4	Zm00001d038049	-6.31807	-5.18182	-5.37713	-3.01846	-4.12251	-3.88136
4	Zm00001d020177	-4.63537	-4.20052	-4.94916	-2.12208	-0.971556	-0.800853
4	Zm00001d049716	-4.95372	-4.26743	-3.72883	-1.76825	-1.62708	-1.67343
4	Zm00001d015067	-4.21593	-5.3967	-6.03368	-1.69871	-2.01391	-2.67318
4	Zm00001d033313	-4.70978	-4.11868	-5.30797	-1.76005	-1.33265	-1.3766
4	Zm00001d004534	-5.31251	-4.15233	-4.31953	-1.64624	-1.75049	-1.4154
4	Zm00001d017287	-6.59615	-5.14525	-4.57735	-1.4989	-2.02805	-2.16487
4	Zm00001d022022	-5.51032	-4.72234	-4.86124	-2.79957	-3.06207	-3.10798
4	novel_G001135	-4.43995	-4.13967	-3.88929	-1.60764	-1.17951	-0.779499
4	Zm00001d014016	-7.10085	-6.21883	-7.40893	-0.305773	-1.0535	-1.50197
4	Zm00001d017642	-5.87544	-4.91375	-5.70659	-0.843	-2.17161	-2.21747
4	Zm00001d050811	-5.43706	-4.14487	-4.52098	-0.463535	-0.99512	-1.08903
4	Zm00001d031673	-6.48893	-5.57548	-5.5597	-1.35281	-1.41603	-1.66214
4	novel_G001579	-5.29421	-4.0068	-4.44545	-0.761204	-1.00289	-1.94778
4	novel_G000821	-5.07606	-4.47317	-4.39601	-1.78533	-0.988205	-1.34939
4	novel_G001068	-4.97759	-4.47773	-4.10232	-1.99463	-1.43358	-1.79758
4	Zm00001d032688	-5.30885	-4.50362	-4.30276	-0.2648	-0.954659	-1.41123
5	Zm00001d006673	-1.58896	-2.67505	-1.77014	-1.06961	-0.947068	-0.770549
5	Zm00001d014690	-2.22274	-1.95865	-1.94257	-1.03313	-1.02054	-1.16819
5	Zm00001d005879	-2.02324	-1.74865	-2.4331	-1.22847	-1.3717	-1.28812
5	Zm00001d035474	-2.89982	-2.22716	-2.45667	-1.06082	-0.969391	-1.03843
5	Zm00001d042665	-3.14898	-2.47793	-2.76638	-1.51003	-1.1801	-1.75892
5	Zm00001d041574	-1.7303	-2.11618	-2.10008	-1.20304	-0.537383	-0.453036
5	Zm00001d044628	-2.29914	-1.83204	-1.88	-1.09389	-0.855316	-0.57882
5	Zm00001d046937	-2.79447	-2.1043	-2.95738	-1.0404	-1.43025	-1.49906
5	Zm00001d037632	-2.34866	-1.05877	-2.00233	-1.15069	-1.13313	-1.2014
5	Zm00001d048203	-2.73627	-2.83723	-3.00948	-1.25218	-1.45995	-1.54685
5	Zm00001d026097	-1.80539	-1.63953	-1.452	-1.15661	-0.760069	-0.531861
5	Zm00001d051911	-1.97894	-1.69432	-1.21919	-1.13614	-0.632175	-0.782582
5	Zm00001d047995	-2.90223	-2.83813	-3.33559	-1.40869	-1.8563	-1.81647
5	Zm00001d017147	-2.9095	-2.27719	-2.84816	-2.04524	-2.11501	-2.50051
5	Zm00001d014224	-2.77386	-1.94073	-2.3125	-1.68432	-1.02738	-1.06223
5	Zm00001d028974	-2.07875	-1.93707	-1.97299	-1.54191	-1.57143	-1.47166
5	novel_G001819	-2.85241	-2.94921	-2.60765	-2.00427	-0.656988	-1.03766
5	Zm00001d026632	-3.67619	-2.482	-3.03655	-2.06928	-2.01171	-2.36822
5	Zm00001d016006	-2.42362	-2.6527	-2.83204	-1.75715	-1.77293	-1.69683
5	Zm00001d031777	-2.58892	-2.36627	-3.26759	-1.15442	-1.69652	-1.68215
5	Zm00001d009797	-3.22029	-2.5304	-3.5386	-2.47401	-2.47348	-2.67023
5	Zm00001d046299	-2.27676	-2.00499	-2.25652	-1.23582	-1.8784	-2.07332
5	Zm00001d039328	-2.79948	-2.54045	-2.63305	-1.64081	-1.58172	-1.60483
5	Zm00001d048409	-2.48514	-2.28171	-2.1205	-1.28721	-1.11503	-1.14145
5	Zm00001d042182	-3.94104	-2.13586	-2.54015	-2.23195	-1.37783	-1.56062
5	Zm00001d025900	-2.472	-1.61093	-2.39826	-1.35538	-2.02355	-2.18225
5	Zm00001d034521	-2.49053	-1.8877	-2.12907	-1.36089	-1.02254	-0.739096
5	Zm00001d027881	-2.53739	-2.65662	-2.18571	-1.96878	-2.30262	-2.42479
5	Zm00001d032081	-3.23303	-2.72131	-2.75739	-1.50716	-1.87952	-1.90525
5	Zm00001d010061	-2.47995	-1.80634	-1.54232	-1.08568	-1.01988	-0.88081
5	Zm00001d009687	-2.83038	-2.68512	-2.01201	-2.71493	-1.79051	-1.11849
5	Zm00001d015569	-2.33674	-2.00635	-1.89874	-1.10695	-1.22761	-0.931132
5	Zm00001d017682	-2.64231	-2.14518	-2.61632	-1.79876	-1.76274	-1.69094
5	Zm00001d021711	-2.10451	-1.67788	-2.19523	-1.43907	-1.41311	-1.85849
5	Zm00001d006212	-2.51288	-2.44001	-2.60399	-1.95409	-1.87661	-2.054
5	Zm00001d042549	-2.91288	-2.58464	-2.66295	-1.93043	-1.89523	-1.6131
5	Zm00001d008488	-1.69102	-2.32101	-1.85699	-1.12479	-1.07062	-1.08637
5	Zm00001d008465	-2.67602	-3.34294	-2.32137	-1.6715	-1.45957	-1.51122
5	Zm00001d008477	-2.59115	-3.18328	-2.37386	-1.95962	-1.48643	-2.2539
5	Zm00001d002594	-2.18286	-1.81818	-2.40066	-1.19194	-1.3007	-1.45648
5	Zm00001d032423	-2.7531	-2.18689	-2.14667	-1.44005	-2.65744	-2.12605
5	Zm00001d051569	-2.94481	-2.98934	-3.31669	-1.60441	-2.13324	-1.73867
5	Zm00001d047504	-3.71962	-1.86508	-1.88754	-1.88244	-0.877829	-1.04172
5	Zm00001d008956	-4.0176	-2.61644	-2.25414	-1.92882	-1.88852	-1.70117
5	Zm00001d047893	-1.9387	-2.3914	-2.81702	-1.78924	-2.12619	-2.14591
5	Zm00001d046591	-1.82482	-2.37565	-2.13941	-1.06802	-0.841961	-0.915722
5	Zm00001d022204	-2.15803	-1.44152	-2.50478	-1.84018	-1.81384	-0.26043
5	Zm00001d047632	-1.99681	-1.52247	-1.59602	-1.04415	-0.667447	-1.11371
5	Zm00001d029075	-2.40845	-2.51845	-2.13863	-1.26486	-0.780043	-0.924533
5	Zm00001d051323	-1.83455	-1.77951	-1.50523	-1.32612	-1.18113	-1.01322
5	Zm00001d020530	-3.01286	-1.77239	-2.25477	-1.56021	-1.46586	-1.38841
5	Zm00001d039495	-2.48822	-0.925033	-1.75514	-1.15672	-0.908755	-0.91093
5	novel_G000761	-3.0013	-2.60675	-2.37919	-1.91231	-1.65629	-1.34114
5	Zm00001d051700	-2.94952	-2.22393	-2.54683	-1.20335	-1.67117	-1.90306
5	Zm00001d012255	-2.17018	-1.48136	-2.12037	-1.29114	-2.05635	-0.883941
5	Zm00001d003477	-3.09788	-2.00676	-1.57548	-1.21578	-1.23225	-0.777211
5	Zm00001d021268	-2.23926	-1.83819	-2.12195	-1.50765	-1.23922	-1.24245
5	Zm00001d047732	-2.08267	-1.47673	-2.10546	-1.10684	-0.648779	-0.423824
5	Zm00001d018150	-2.46084	-2.03232	-2.07593	-1.37914	-1.27531	-1.61253
5	Zm00001d012578	-2.55897	-2.06703	-2.4528	-1.28472	-2.00407	-2.08304
5	Zm00001d039338	-2.76061	-1.98594	-2.08669	-1.57526	-1.94802	-2.35417
5	Zm00001d033402	-1.78553	-1.5646	-1.93655	-1.02296	-1.01428	-1.01754
5	Zm00001d046574	-3.04938	-2.14042	-2.61271	-1.19821	-1.07754	-1.4327
5	Zm00001d009985	-3.0524	-2.23934	-3.15259	-1.74592	-2.16653	-1.21339
5	Zm00001d002799	-3.55447	-2.99564	-2.60791	-2.22988	-2.11877	-2.42356
5	Zm00001d011207	-2.93403	-3.03133	-2.57191	-1.61244	-1.28639	-1.22399
5	Zm00001d018511	-2.14585	-1.98034	-1.75307	-1.09333	-1.22946	-1.29087
5	Zm00001d051018	-3.14175	-1.42273	-1.40157	-1.05801	0.0694501	0.114168
5	Zm00001d039606	-2.74915	-2.2031	-2.29962	-0.425173	-1.87275	-1.25039
5	Zm00001d025528	-2.58434	-2.51948	-2.38223	-0.885671	-1.02512	-1.59638
5	Zm00001d022445	-3.35667	-2.07392	-2.20798	-1.06543	-1.00152	-0.836097
5	Zm00001d008749	-2.58793	-2.92481	-3.40758	-0.599342	-2.03355	-2.32389
5	Zm00001d007952	-2.66059	-3.06258	-2.22345	-0.912826	-2.13601	-2.51295
5	Zm00001d048344	-1.72119	-1.90181	-2.30874	-0.770999	-1.32057	-0.605112
5	Zm00001d027361	-2.19473	-1.671	-2.09943	-0.449256	-1.11032	-0.98478
5	Zm00001d048736	-3.08282	-1.58	-2.30199	-1.46517	-1.28808	-1.04104
5	Zm00001d008502	-1.7972	-1.64002	-1.81756	-0.835913	-1.007	-0.989878
5	Zm00001d047159	-2.5423	-2.5547	-2.79731	-0.987972	-1.13083	-1.55515
5	Zm00001d005653	-2.26354	-2.28522	-2.05993	-0.934387	-1.05321	-1.2639
5	Zm00001d013169	-3.21005	-1.97571	-3.43498	-1.5339	-2.56889	-1.50192
5	Zm00001d046643	-2.52811	-2.20194	-2.4713	-0.918784	-1.85639	-2.22836
5	Zm00001d020315	-3.06462	-2.50106	-2.54552	-1.20877	-1.18856	-1.36751
5	Zm00001d053682	-2.42589	-2.45982	-1.81959	-0.840824	-1.45734	-0.786446
5	Zm00001d040670	-2.98555	-2.28194	-2.25339	-1.47485	-1.56747	-1.15611
5	Zm00001d044232	-2.26751	-1.8652	-1.77617	-1.31177	-1.12162	-1.17278
5	Zm00001d016119	-1.93203	-2.74676	-3.22899	-0.526872	-1.48656	-2.25553
5	Zm00001d035605	-2.65921	-2.26731	-2.09926	-1.81568	-1.40861	-1.39578
5	Zm00001d029886	-1.82217	-2.01825	-2.35416	-0.691186	-1.57103	-1.4371
5	Zm00001d022122	-2.68942	-2.80399	-2.48301	-1.75287	-1.28418	-1.69897
5	Zm00001d029102	-3.32216	-2.01866	-2.13789	-1.28248	-1.6887	-1.68494
5	Zm00001d029256	-2.17855	-1.60452	-1.63489	-1.34552	-1.18306	-1.19716
5	Zm00001d033602	-1.61209	-2.26323	-1.96693	-0.755394	-1.05244	-1.21836
5	Zm00001d008489	-2.17869	-2.91282	-2.485	-1.14095	-1.43868	-0.989647
5	Zm00001d018011	-1.8333	-2.25053	-2.04016	-0.584558	-1.30719	-1.04133
5	Zm00001d047563	-1.901	-1.59189	-1.92179	-0.994198	-1.15508	-1.05324
5	Zm00001d023694	-3.28741	-2.2457	-2.51357	-1.15097	-1.25493	-1.03094
5	Zm00001d001933	-2.45813	-2.17658	-2.43903	-0.739333	-1.0548	-1.53218
5	Zm00001d035361	-1.88623	-2.50809	-2.28009	-1.42137	-2.02025	-1.91527
5	Zm00001d022518	-3.09617	-1.54141	-2.01222	-0.909434	-1.11006	-1.14052
5	Zm00001d013786	-1.61511	-1.86736	-2.03404	-0.728432	-1.25241	-1.37947
5	Zm00001d000288	-2.3029	-3.10252	-3.71628	-0.479558	-2.55535	-2.21873
5	Zm00001d003311	-2.05267	-2.08394	-2.68593	0.148441	-1.32398	-1.13373
5	novel_G000794	-0.705218	-5.20145	-3.03953	-1.46516	-1.84016	-0.95607
5	Zm00001d010463	-3.0449	-3.25094	-3.37657	-2.02286	-2.30907	-1.91384
5	Zm00001d016087	-1.58362	-1.48124	-2.44558	-0.756771	-1.11356	-0.795085
5	Zm00001d047399	-2.74563	-2.3558	-2.37932	-0.632755	-1.24455	-0.992945
5	Zm00001d017885	-2.81632	-2.2341	-2.15303	-0.799501	-1.07601	-1.17794
5	Zm00001d042660	-3.0351	-2.40993	-2.79977	-0.659192	-1.53222	-1.6495
5	Zm00001d040720	-2.25628	-2.53146	-2.27439	-0.951454	-1.16685	-1.00861
5	Zm00001d005978	-2.07313	-1.22706	-1.66731	-0.955579	-1.17103	-1.05022
5	Zm00001d025310	-2.27753	-1.12741	-2.04667	-0.658042	-1.04721	-0.917248
5	Zm00001d014198	-1.41881	-2.95156	-1.97769	-1.54937	-1.40454	-1.56045
5	Zm00001d051617	-2.42527	-1.83779	-2.17329	-1.79234	-1.66771	-2.10709
5	Zm00001d031216	-1.51686	-2.52273	-2.3067	-1.21082	-1.47525	-1.05698
5	Zm00001d047555	-3.04941	-1.9489	-2.50764	-1.03924	-1.16136	-1.30808
5	novel_G001895	-2.17064	-1.94405	-2.21492	-1.58404	-1.95303	-1.13805
5	novel_G000463	-2.4424	-2.67243	-2.18865	-0.681255	-1.00844	-0.781743
5	Zm00001d022526	-3.13468	-2.1161	-1.27469	-0.579827	-1.43961	-1.22757
5	Zm00001d041416	-2.06315	-1.90352	-1.57063	-0.285447	-1.17209	-0.89069
5	Zm00001d010798	-2.60195	-1.38781	-2.58165	-1.64131	-1.90823	-1.38365
5	Zm00001d053050	-2.96908	-1.70817	-2.35096	-0.142431	-0.665561	-1.35503
5	Zm00001d048293	-2.19418	-1.18043	-2.09528	-1.05494	-1.09343	-1.32474
5	Zm00001d014091	-2.39961	-1.80265	-1.81393	-1.41755	-1.25122	-1.06222
5	Zm00001d042492	-1.36237	-2.3491	-2.3046	0.173569	-0.567567	-1.15764
5	Zm00001d014790	-2.98716	-2.23626	-2.66658	-1.19242	-1.44034	-1.80711
5	Zm00001d040986	-2.95059	-1.65185	-2.91079	-1.26903	-2.49379	-2.53275
5	novel_G000469	-1.9787	-1.65284	-2.00687	-0.863435	-0.940752	-1.04715
5	Zm00001d012261	-1.80163	-1.73767	-1.54273	-0.823024	-0.881497	-1.03167
5	Zm00001d039512	-2.38949	-2.11518	-2.66221	-0.935304	-1.1079	-1.0068
5	Zm00001d021414	-3.18859	-2.50724	-3.27944	-1.68612	-1.70436	-1.70737
5	Zm00001d048309	-1.58478	-2.90709	-3.06464	0.187787	-0.65199	-1.10877
5	Zm00001d016922	-3.3601	-2.26694	-2.38435	-1.48515	-1.15832	-1.38206
5	Zm00001d028510	-2.38085	-1.14035	-2.26231	-0.410237	-1.08919	-1.73172
5	novel_G000464	-2.18036	-1.2814	-2.84221	-1.50927	-1.17989	-2.1927
5	Zm00001d028355	-2.19492	-2.33282	-2.4709	-0.847292	-0.662924	-1.19552
5	Zm00001d013741	-2.29213	-2.40261	-2.41161	-0.49118	-0.665263	-1.12042
5	Zm00001d032060	-3.00109	-2.27796	-2.47632	-0.882029	-0.94922	-1.27636
5	Zm00001d009497	-2.13151	-2.57275	-3.1007	-0.233804	-0.980913	-1.07766
5	Zm00001d008812	-3.74392	-1.59626	-2.29278	-1.3714	-0.966595	-1.13352
5	Zm00001d023387	-2.83338	-3.29202	-3.58937	-2.90729	-3.15985	-3.01002
5	Zm00001d016593	-1.63113	-2.05921	-2.65703	-0.4342	-0.657675	-2.36687
5	Zm00001d021627	-2.82699	-2.00186	-2.79385	-1.8394	-2.3797	-2.30459
5	Zm00001d041982	-1.95485	-1.51594	-1.61325	-0.560884	-0.817471	-1.00861
5	Zm00001d015654	-1.42862	-1.80204	-3.65409	-0.169089	-2.095	-1.67273
5	Zm00001d052720	-2.18205	-1.58882	-1.40902	-0.903755	-0.646277	-1.04248
5	Zm00001d051891	-2.02949	-1.57623	-3.36102	0.0677758	-0.627002	-1.19938
5	Zm00001d036879	-2.04194	-2.39133	-2.46628	-1.04335	-0.701121	-1.32687
5	Zm00001d028718	-2.40712	-2.26445	-4.47437	-2.29152	-2.15214	-2.11766
5	Zm00001d001915	-2.66081	-1.63718	-3.36146	-0.919802	-1.2432	-1.02732
5	Zm00001d028957	-1.83666	-1.50395	-1.63686	-0.817147	-0.406929	-1.53438
