# Supplementary material for: Transcriptome sequencing analysis of maize embryonic callus during early redifferentiation
Source: BMC Genomics. 2019 Feb 27;20:159. doi: 10.1186/s12864-019-5506-7 (PMC6391841; doi:10.1186/s12864-019-5506-7)
Supplement: Supplementary file 9 — Table S15. List of enriched pathways for the specific common DEGs of 141 and DH40 at three stages (stage I II and III). (XLSX 32 kb) [file 12864_2019_5506_MOESM9_ESM.xlsx]

## Sheet: stage I
Table S15	List of enriched pathways for specific common DEGs of 141 and DH40 at stage I.
	Pathway term	Pathway ID	DEGs tested	P value	Q value	Genes	K_IDs
	up-regulated genes
Metabolism	Photosynthesis	ko00195	12	1.88579e-13	7.54316e-12	Zm00001d013146;Zm00001d014564;Zm00001d018069;Zm00001d019518;Zm00001d020877;Zm00001d030638;Zm00001d034283;Zm00001d034543;Zm00001d039687;Zm00001d042178;Zm00001d047789;Zm00001d049387	K02694+K02716+K02113+K02693+K08905+K02717+K02694+K02692+K02699+K08903+K02109+K03541
Genetic Information Processing	Ribosome	ko03010	18	3.53198e-09	7.06397e-08	Zm00001d006510;Zm00001d011513;Zm00001d011596;Zm00001d012998;Zm00001d015204;Zm00001d016072;Zm00001d026436;Zm00001d027442;Zm00001d028153;Zm00001d029201;Zm00001d032420;Zm00001d032896;Zm00001d034192;Zm00001d034724;Zm00001d043972;Zm00001d046555;Zm00001d047581;Zm00001d052216	K02929+K02935+K02968+K02879+K02906+K02888+K02883+K02931+K02946+K02933+K02988+K02902+K02996+K02881+K02935+K02916+K02945+K02904
Metabolism	Porphyrin and chlorophyll metabolism	ko00860	6	9.84977e-05	0.0013133	Zm00001d008230;Zm00001d013013;Zm00001d022464;Zm00001d026405;Zm00001d026603;Zm00001d034523	K04035+K03404+K02259+K02492+K03403+K13071
Metabolism	Photosynthesis - antenna proteins	ko00196	3	0.000589032	0.00589032	Zm00001d006587;Zm00001d018157;Zm00001d021906	K08915+K08911+K08908
Metabolism	Oxidative phosphorylation	ko00190	5	0.008533	0.068264	Zm00001d018069;Zm00001d018197;Zm00001d022464;Zm00001d047789;Zm00001d049267	K02113+K01507+K02259+K02109+K03955
Metabolism	Glycine, serine and threonine metabolism	ko00260	4	0.0105897	0.0705981	Zm00001d020984;Zm00001d023699;Zm00001d042274;Zm00001d046923	K00306+K02437+K00133+K00058
Metabolism	Limonene and pinene degradation	ko00903	2	0.0455962	0.26055	Zm00001d011932;Zm00001d034096	K00517+K00517
Metabolism	C5-Branched dibasic acid metabolism	ko00660	1	0.122561	0.612807	Zm00001d053960	K01703
Metabolism	Stilbenoid, diarylheptanoid and gingerol biosynthesis	ko00945	2	0.171435	0.621516	Zm00001d011932;Zm00001d034096	K00517+K00517
Metabolism	Monobactam biosynthesis	ko00261	1	0.186409	0.621516	Zm00001d042274	K00133
Metabolism	2-Oxocarboxylic acid metabolism	ko01210	2	0.207646	0.621516	Zm00001d042274;Zm00001d053960	K00133+K01703
Metabolism	Lysine biosynthesis	ko00300	1	0.226409	0.621516	Zm00001d042274	K00133
Cellular Processes	Peroxisome	ko04146	2	0.246456	0.621516	Zm00001d008739;Zm00001d020984	K12261+K00306
Metabolism	Valine, leucine and isoleucine biosynthesis	ko00290	1	0.260749	0.621516	Zm00001d053960	K01703
Metabolism	Carbon fixation in photosynthetic organisms	ko00710	2	0.287409	0.621516	Zm00001d038161;Zm00001d042727	K01006+K03841
Metabolism	Biosynthesis of amino acids	ko01230	4	0.293582	0.621516	Zm00001d018061;Zm00001d042274;Zm00001d046923;Zm00001d053960	K00891+K00133+K00058+K01703
Metabolism	Pantothenate and CoA biosynthesis	ko00770	1	0.297146	0.621516	Zm00001d015182	K02201
Metabolism	Nitrogen metabolism	ko00910	1	0.318131	0.621516	Zm00001d007394	K00366
Metabolism	Ubiquinone and other terpenoid-quinone biosynthesis	ko00130	1	0.321568	0.621516	Zm00001d035200	K14760
Metabolism	Lysine degradation	ko00310	1	0.331776	0.621516	Zm00001d020984	K00306
Metabolism	Phenylalanine, tyrosine and tryptophan biosynthesis	ko00400	1	0.335146	0.621516	Zm00001d018061	K00891
Metabolism	Carotenoid biosynthesis	ko00906	1	0.341834	0.621516	Zm00001d022009	K09841
Metabolism	Alanine, aspartate and glutamate metabolism	ko00250	1	0.428797	0.745734	Zm00001d028750	K01953
Metabolism	Cyanoamino acid metabolism	ko00460	1	0.489094	0.790807	Zm00001d016896	K13030
Metabolism	Glyoxylate and dicarboxylate metabolism	ko00630	1	0.494254	0.790807	Zm00001d023699	K02437
Metabolism	Glutathione metabolism	ko00480	1	0.547735	0.804265	Zm00001d007921	K01256
Metabolism	Pentose phosphate pathway	ko00030	1	0.554582	0.804265	Zm00001d042727	K03841
Metabolism	Carbon metabolism	ko01200	3	0.570227	0.804265	Zm00001d038161;Zm00001d042727;Zm00001d046923	K01006+K03841+K00058
Metabolism	Fructose and mannose metabolism	ko00051	1	0.583092	0.804265	Zm00001d042727	K03841
Metabolism	Purine metabolism	ko00230	2	0.632105	0.814024	Zm00001d009411;Zm00001d030048	K01945+K00856
Metabolism	Pyruvate metabolism	ko00620	1	0.651219	0.814024	Zm00001d038161	K01006
Metabolism	Cysteine and methionine metabolism	ko00270	1	0.651219	0.814024	Zm00001d042274	K00133
Organismal Systems	Circadian rhythm - plant	ko04712	1	0.778911	0.924267	Zm00001d045661	K12135
Metabolism	Glycolysis / Gluconeogenesis	ko00010	1	0.785627	0.924267	Zm00001d042727	K03841
Metabolism	Pyrimidine metabolism	ko00240	1	0.82733	0.937383	Zm00001d011710	K01489
Genetic Information Processing	RNA degradation	ko03018	1	0.846667	0.937383	Zm00001d019898	K13126
Metabolism	Phenylpropanoid biosynthesis	ko00940	1	0.873392	0.937383	Zm00001d020957	K09753
Genetic Information Processing	mRNA surveillance pathway	ko03015	1	0.890514	0.937383	Zm00001d019898	K13126
Metabolism	Starch and sucrose metabolism	ko00500	1	0.953799	0.977506	Zm00001d013295	K00706
Genetic Information Processing	RNA transport	ko03013	1	0.977506	0.977506	Zm00001d019898	K13126
	down-regulated genes
Environmental Information Processing	Plant hormone signal transduction	ko04075	17	0.000105531	0.00654295	Zm00001d003451;Zm00001d013370;Zm00001d018178;Zm00001d019692;Zm00001d020614;Zm00001d024522;Zm00001d025141;Zm00001d027900;Zm00001d033049;Zm00001d033050;Zm00001d033267;Zm00001d038178;Zm00001d039764;Zm00001d041327;Zm00001d043706;Zm00001d048263;Zm00001d048268	K14514+K13422+K14432+K13464+K13464+K13422+K13422+K13464+K13464+K13464+K16189+K14493+K16189+K13415+K13422+K13464+K13464
Metabolism	Cutin, suberine and wax biosynthesis	ko00073	5	0.000966526	0.0299623	Zm00001d023400;Zm00001d023413;Zm00001d039615;Zm00001d044703;Zm00001d052530	K13407+K13407+K15400+K13407+K13407
Metabolism	Linoleic acid metabolism	ko00591	2	0.0200553	0.377587	Zm00001d025524;Zm00001d033624	K00454+K15718
Metabolism	Benzoxazinoid biosynthesis	ko00402	2	0.0304506	0.377587	Zm00001d034453;Zm00001d034461	K13222+K13222
Metabolism	Ether lipid metabolism	ko00565	2	0.0827621	0.632602	Zm00001d041381;Zm00001d048510	K16794+K01062
Organismal Systems	Plant-pathogen interaction	ko04626	8	0.0881855	0.632602	Zm00001d008190;Zm00001d010617;Zm00001d032079;Zm00001d033654;Zm00001d036726;Zm00001d046805;Zm00001d049940;Zm00001d052992	K13424+K13425+K13447+K13414+K18834+K18834+K13448+K13457
Metabolism	Biosynthesis of unsaturated fatty acids	ko01040	2	0.0889063	0.632602	Zm00001d028742;Zm00001d047743	K10257+K10257
Metabolism	Glycerophospholipid metabolism	ko00564	4	0.101319	0.632602	Zm00001d002163;Zm00001d003287;Zm00001d007714;Zm00001d040076	K00901+K01517+K13508+K08730
Metabolism	Fatty acid metabolism	ko01212	3	0.102032	0.632602	Zm00001d028742;Zm00001d046454;Zm00001d047743	K10257+K10781+K10257
Metabolism	Other glycan degradation	ko00511	3	0.113445	0.639419	Zm00001d010131;Zm00001d014244;Zm00001d037025	K12309+K01206+K01206
Environmental Information Processing	Phosphatidylinositol signaling system	ko04070	3	0.136069	0.703025	Zm00001d002163;Zm00001d042662;Zm00001d043653	K00901+K00921+K01099
Metabolism	Flavone and flavonol biosynthesis	ko00944	1	0.169168	0.749171	Zm00001d018839	K05280
Environmental Information Processing	ABC transporters	ko02010	3	0.224035	0.791081	Zm00001d032855;Zm00001d045269;Zm00001d053612	K05681+K05666+K05681
Cellular Processes	Phagosome	ko04145	3	0.225834	0.791081	Zm00001d003141;Zm00001d015427;Zm00001d042662	K07374+K02145+K00921
Metabolism	alpha-Linolenic acid metabolism	ko00592	2	0.238043	0.791081	Zm00001d025524;Zm00001d034186	K00454+K01723
Metabolism	Glycerolipid metabolism	ko00561	2	0.245633	0.791081	Zm00001d002163;Zm00001d007714	K00901+K13508
Metabolism	Brassinosteroid biosynthesis	ko00905	1	0.285818	0.791081	Zm00001d022262	K15639
Metabolism	Inositol phosphate metabolism	ko00562	2	0.301386	0.791081	Zm00001d042662;Zm00001d043653	K00921+K01099
Metabolism	Other types of O-glycan biosynthesis	ko00514	1	0.319419	0.791081	Zm00001d025933	K13667
Metabolism	Valine, leucine and isoleucine biosynthesis	ko00290	1	0.337913	0.791081	Zm00001d052008	K01687
Metabolism	Sesquiterpenoid and triterpenoid biosynthesis	ko00909	1	0.373422	0.791081	Zm00001d046603	K15472
Metabolism	Pantothenate and CoA biosynthesis	ko00770	1	0.382001	0.791081	Zm00001d052008	K01687
Metabolism	Pentose and glucuronate interconversions	ko00040	2	0.388358	0.791081	Zm00001d015328;Zm00001d017416	K01728+K01728
Metabolism	Glycosphingolipid biosynthesis - ganglio series	ko00604	1	0.394652	0.791081	Zm00001d010131	K12309
Metabolism	Nitrogen metabolism	ko00910	1	0.407047	0.791081	Zm00001d044504	K02575
Metabolism	beta-Alanine metabolism	ko00410	1	0.419191	0.791081	Zm00001d002266	K17839
Metabolism	Phenylalanine, tyrosine and tryptophan biosynthesis	ko00400	1	0.42715	0.791081	Zm00001d003830	K05359
Metabolism	Steroid biosynthesis	ko00100	1	0.431088	0.791081	Zm00001d049813	K01052
Metabolism	Fatty acid biosynthesis	ko00061	1	0.431088	0.791081	Zm00001d046454	K10781
Metabolism	Carotenoid biosynthesis	ko00906	1	0.435001	0.791081	Zm00001d011720	K09839
Metabolism	Glycosaminoglycan degradation	ko00531	1	0.446578	0.791081	Zm00001d010131	K12309
Metabolism	Arginine and proline metabolism	ko00330	1	0.472688	0.814073	Zm00001d002266	K17839
Metabolism	Photosynthesis	ko00195	1	0.527881	0.884557	Zm00001d042211	K02717
Metabolism	Flavonoid biosynthesis	ko00941	1	0.611061	0.935778	Zm00001d018839	K05280
Genetic Information Processing	Ubiquitin mediated proteolysis	ko04120	2	0.632977	0.935778	Zm00001d037979;Zm00001d043613	K03348+K10144
Metabolism	Citrate cycle (TCA cycle)	ko00020	1	0.644581	0.935778	Zm00001d006106	K00162
Metabolism	Glutathione metabolism	ko00480	1	0.66143	0.935778	Zm00001d040326	K01256
Metabolism	Terpenoid backbone biosynthesis	ko00900	1	0.66143	0.935778	Zm00001d008370	K13789
Metabolism	Sphingolipid metabolism	ko00600	1	0.666097	0.935778	Zm00001d010131	K12309
Metabolism	Amino sugar and nucleotide sugar metabolism	ko00520	2	0.674731	0.935778	Zm00001d019036;Zm00001d029872	K12446+K00770
Metabolism	2-Oxocarboxylic acid metabolism	ko01210	1	0.688496	0.935778	Zm00001d052008	K01687
Genetic Information Processing	Protein processing in endoplasmic reticulum	ko04141	3	0.694287	0.935778	Zm00001d006563;Zm00001d029304;Zm00001d044023	K09503+K09503+K07765
Metabolism	Pyruvate metabolism	ko00620	1	0.762517	0.969762	Zm00001d006106	K00162
Metabolism	Cysteine and methionine metabolism	ko00270	1	0.762517	0.969762	Zm00001d024852	K05933
Metabolism	Galactose metabolism	ko00052	1	0.773824	0.969762	Zm00001d010131	K12309
Metabolism	Starch and sucrose metabolism	ko00500	3	0.782066	0.969762	Zm00001d008952;Zm00001d014083;Zm00001d029872	K01179+K01177+K00770
Metabolism	Oxidative phosphorylation	ko00190	1	0.82531	0.983836	Zm00001d015427	K02145
Metabolism	Glycolysis / Gluconeogenesis	ko00010	1	0.877788	0.983836	Zm00001d006106	K00162
Metabolism	Biosynthesis of amino acids	ko01230	2	0.893142	0.983836	Zm00001d003830;Zm00001d052008	K05359+K01687
Genetic Information Processing	Mismatch repair	ko03430	1	0.90511	0.983836	Zm00001d051565	K10756
Metabolism	Pyrimidine metabolism	ko00240	1	0.909035	0.983836	Zm00001d040562	K01465
Genetic Information Processing	Nucleotide excision repair	ko03420	1	0.925855	0.983836	Zm00001d051565	K10756
Genetic Information Processing	DNA replication	ko03030	1	0.926376	0.983836	Zm00001d051565	K10756
Metabolism	Phenylpropanoid biosynthesis	ko00940	1	0.940441	0.983836	Zm00001d027710	K00430
Metabolism	Purine metabolism	ko00230	1	0.947938	0.983836	Zm00001d003287	K01517
Genetic Information Processing	Spliceosome	ko03040	1	0.952858	0.983836	Zm00001d021240	K12840
Cellular Processes	Endocytosis	ko04144	1	0.983365	0.983836	Zm00001d038063	K12486
Metabolism	Carbon metabolism	ko01200	1	0.983836	0.983836	Zm00001d006106	K00162

## Sheet: stage II
	List of enriched pathways for specific common DEGs of 141 and DH40 at stage II
	Pathway term	Pathway ID	DEGs tested	P value	Q value	Genes	K_IDs
	up-regulated genes
Metabolism	Porphyrin and chlorophyll metabolism	ko00860	8	9.27619e-06	0.000593676	Zm00001d008681;Zm00001d015366;Zm00001d026405;Zm00001d026603;Zm00001d029074;Zm00001d031997;Zm00001d038547;Zm00001d053807
Genetic Information Processing	Ribosome	ko03010	14	0.000246463	0.00788683	Zm00001d002721;Zm00001d011596;Zm00001d011993;Zm00001d015204;Zm00001d016072;Zm00001d017449;Zm00001d026436;Zm00001d027442;Zm00001d029201;Zm00001d032420;Zm00001d034192;Zm00001d046555;Zm00001d047581;Zm00001d052216
Metabolism	Photosynthesis	ko00195	5	0.000983495	0.0209812	Zm00001d011362;Zm00001d011833;Zm00001d034283;Zm00001d039687;Zm00001d049387
Metabolism	Diterpenoid biosynthesis	ko00904	3	0.0109924	0.140702	Zm00001d014134;Zm00001d029519;Zm00001d041082
Metabolism	C5-Branched dibasic acid metabolism	ko00660	2	0.0140688	0.150068	Zm00001d017467;Zm00001d053960
Metabolism	Ubiquinone and other terpenoid-quinone biosynthesis	ko00130	3	0.0166352	0.152093	Zm00001d027999;Zm00001d033055;Zm00001d043970
Metabolism	Stilbenoid, diarylheptanoid and gingerol biosynthesis	ko00945	4	0.0204129	0.163303	Zm00001d011932;Zm00001d021329;Zm00001d032083;Zm00001d045188
Metabolism	Glycine, serine and threonine metabolism	ko00260	4	0.0317465	0.225753	Zm00001d014919;Zm00001d020984;Zm00001d042274;Zm00001d046923
Metabolism	Carbon fixation in photosynthetic organisms	ko00710	4	0.0610974	0.382956	Zm00001d000279;Zm00001d027841;Zm00001d038161;Zm00001d043047
Metabolism	Valine, leucine and isoleucine biosynthesis	ko00290	2	0.0658205	0.382956	Zm00001d017467;Zm00001d053960
Metabolism	Limonene and pinene degradation	ko00903	2	0.0817708	0.436111	Zm00001d011932;Zm00001d045188
Metabolism	Fatty acid degradation	ko00071	2	0.0901488	0.439166	Zm00001d027996;Zm00001d030348
Metabolism	2-Oxocarboxylic acid metabolism	ko01210	3	0.11456	0.439166	Zm00001d017467;Zm00001d042274;Zm00001d053960
Genetic Information Processing	RNA degradation	ko03018	5	0.114915	0.439166	Zm00001d002490;Zm00001d007850;Zm00001d018891;Zm00001d019898;Zm00001d028409
Metabolism	Carbon metabolism	ko01200	7	0.116652	0.439166	Zm00001d000279;Zm00001d014919;Zm00001d027841;Zm00001d027996;Zm00001d038161;Zm00001d043047;Zm00001d046923
Metabolism	Tyrosine metabolism	ko00350	2	0.116653	0.439166	Zm00001d027996;Zm00001d030348
Cellular Processes	Peroxisome	ko04146	3	0.147493	0.524421	Zm00001d008739;Zm00001d014349;Zm00001d020984
Genetic Information Processing	Protein export	ko03060	2	0.174252	0.586955	Zm00001d003913;Zm00001d023431
Metabolism	Cyanoamino acid metabolism	ko00460	2	0.237932	0.717678	Zm00001d016896;Zm00001d019855
Metabolism	Glyoxylate and dicarboxylate metabolism	ko00630	2	0.243103	0.717678	Zm00001d000279;Zm00001d014919
Metabolism	Monobactam biosynthesis	ko00261	1	0.250128	0.717678	Zm00001d042274
Metabolism	Oxidative phosphorylation	ko00190	3	0.257916	0.717678	Zm00001d008681;Zm00001d018197;Zm00001d045139
Metabolism	Arachidonic acid metabolism	ko00590	1	0.296129	0.770726	Zm00001d029089
Metabolism	Lysine biosynthesis	ko00300	1	0.301065	0.770726	Zm00001d042274
Metabolism	Phenylpropanoid biosynthesis	ko00940	4	0.313776	0.772372	Zm00001d019855;Zm00001d021329;Zm00001d033055;Zm00001d040705
Metabolism	Biosynthesis of amino acids	ko01230	5	0.33533	0.786042	Zm00001d017467;Zm00001d027841;Zm00001d042274;Zm00001d046923;Zm00001d053960
Metabolism	Pantothenate and CoA biosynthesis	ko00770	1	0.388598	0.786042	Zm00001d015182
Metabolism	Biosynthesis of unsaturated fatty acids	ko01040	1	0.40139	0.786042	Zm00001d014498
Metabolism	Phenylalanine metabolism	ko00360	1	0.405595	0.786042	Zm00001d033055
Metabolism	Nitrogen metabolism	ko00910	1	0.413917	0.786042	Zm00001d007394
Metabolism	Pyruvate metabolism	ko00620	2	0.428072	0.786042	Zm00001d038161;Zm00001d043047
Metabolism	Lysine degradation	ko00310	1	0.430218	0.786042	Zm00001d020984
Metabolism	N-Glycan biosynthesis	ko00510	1	0.438199	0.786042	Zm00001d023426
Metabolism	Fatty acid biosynthesis	ko00061	1	0.438199	0.786042	Zm00001d014498
Metabolism	Carotenoid biosynthesis	ko00906	1	0.442148	0.786042	Zm00001d036345
Metabolism	Alanine, aspartate and glutamate metabolism	ko00250	1	0.542235	0.88206	Zm00001d028750
Metabolism	Cutin, suberine and wax biosynthesis	ko00073	1	0.542235	0.88206	Zm00001d002687
Metabolism	Purine metabolism	ko00230	3	0.572542	0.88206	Zm00001d018891;Zm00001d035034;Zm00001d045373
Genetic Information Processing	mRNA surveillance pathway	ko03015	3	0.586928	0.88206	Zm00001d002490;Zm00001d007850;Zm00001d019898
Metabolism	alpha-Linolenic acid metabolism	ko00592	1	0.616459	0.88206	Zm00001d007781
Organismal Systems	Circadian rhythm - plant	ko04712	2	0.618004	0.88206	Zm00001d033719;Zm00001d045804
Metabolism	Flavonoid biosynthesis	ko00941	1	0.619166	0.88206	Zm00001d021329
Metabolism	Glycerolipid metabolism	ko00561	1	0.624524	0.88206	Zm00001d031428
Metabolism	Glycolysis / Gluconeogenesis	ko00010	2	0.628942	0.88206	Zm00001d027996;Zm00001d030348
Metabolism	Glutathione metabolism	ko00480	1	0.669509	0.88206	Zm00001d029089
Metabolism	Pentose phosphate pathway	ko00030	1	0.67647	0.88206	Zm00001d027841
Metabolism	Fatty acid metabolism	ko01212	1	0.685526	0.88206	Zm00001d014498
Metabolism	Pyrimidine metabolism	ko00240	2	0.69884	0.88206	Zm00001d011710;Zm00001d018891
Metabolism	Other glycan degradation	ko00511	1	0.702892	0.88206	Zm00001d002751
Metabolism	Pentose and glucuronate interconversions	ko00040	1	0.749498	0.896012	Zm00001d027841
Genetic Information Processing	RNA transport	ko03013	4	0.761492	0.896012	Zm00001d002490;Zm00001d005038;Zm00001d007850;Zm00001d019898
Metabolism	Cysteine and methionine metabolism	ko00270	1	0.77001	0.896012	Zm00001d042274
Environmental Information Processing	ABC transporters	ko02010	1	0.815626	0.932144	Zm00001d019398
Metabolism	Glycerophospholipid metabolism	ko00564	1	0.840178	0.943358	Zm00001d012677
Metabolism	Amino sugar and nucleotide sugar metabolism	ko00520	1	0.90866	0.992057	Zm00001d017639
Metabolism	Starch and sucrose metabolism	ko00500	2	0.925912	0.992057	Zm00001d013295;Zm00001d019855
Environmental Information Processing	Plant hormone signal transduction	ko04075	3	0.955069	0.992057	Zm00001d007908;Zm00001d016105;Zm00001d022320
Genetic Information Processing	Spliceosome	ko03040	1	0.955962	0.992057	Zm00001d043520
Genetic Information Processing	Protein processing in endoplasmic reticulum	ko04141	1	0.975571	0.992057	Zm00001d024927
Cellular Processes	Endocytosis	ko04144	1	0.984818	0.992057	Zm00001d043538
Organismal Systems	Plant-pathogen interaction	ko04626	1	0.992057	0.992057	Zm00001d021535
	down-regulated genes
Environmental Information Processing	Plant hormone signal transduction	ko04075	25	1.35027e-09	7.56149e-08	Zm00001d005813;Zm00001d009626;Zm00001d010284;Zm00001d012401;Zm00001d013099;Zm00001d013370;Zm00001d014723;Zm00001d017284;Zm00001d019692;Zm00001d020614;Zm00001d024522;Zm00001d025141;Zm00001d026308;Zm00001d027899;Zm00001d027900;Zm00001d033049;Zm00001d033050;Zm00001d033267;Zm00001d038178;Zm00001d039764;Zm00001d041327;Zm00001d042319;Zm00001d043706;Zm00001d048263;Zm00001d048345	K13464+K14497+K14493+K14497+K14493+K13422+K14491+K14486+K13464+K13464+K13422+K13422+K14488+K13464+K13464+K13464+K13464+K16189+K14493+K16189+K13415+K13415+K13422+K13464+K14500
Organismal Systems	Plant-pathogen interaction	ko04626	12	0.0024183	0.0677125	Zm00001d008190;Zm00001d008546;Zm00001d015515;Zm00001d018786;Zm00001d032079;Zm00001d033654;Zm00001d036726;Zm00001d039944;Zm00001d043060;Zm00001d046805;Zm00001d049940;Zm00001d052992	K13424+K13434+K13424+K13457+K13447+K13414+K18834+K13448+K13425+K18834+K13448+K13457
Metabolism	Pentose and glucuronate interconversions	ko00040	4	0.0483606	0.677048	Zm00001d015328;Zm00001d017416;Zm00001d034551;Zm00001d049127	K01728+K01728+K01184+K01051
Metabolism	Ether lipid metabolism	ko00565	2	0.0859284	0.719962	Zm00001d041381;Zm00001d048510	K16794+K01062
Metabolism	Biosynthesis of unsaturated fatty acids	ko01040	2	0.0922818	0.719962	Zm00001d028742;Zm00001d047743	K10257+K10257
Metabolism	Inositol phosphate metabolism	ko00562	3	0.102852	0.719962	Zm00001d037652;Zm00001d042662;Zm00001d047209	K01858+K00921+K01803
Metabolism	Flavone and flavonol biosynthesis	ko00944	1	0.172594	0.79872	Zm00001d018839	K05280
Metabolism	Cutin, suberine and wax biosynthesis	ko00073	2	0.181755	0.79872	Zm00001d023413;Zm00001d039615	K13407+K15400
Metabolism	Flavonoid biosynthesis	ko00941	2	0.248279	0.79872	Zm00001d012456;Zm00001d018839	K05278+K05280
Metabolism	Monobactam biosynthesis	ko00261	1	0.250128	0.79872	Zm00001d050133	K12524
Metabolism	Glycerolipid metabolism	ko00561	2	0.253459	0.79872	Zm00001d002163;Zm00001d007714	K00901+K13508
Metabolism	Glutathione metabolism	ko00480	2	0.300092	0.79872	Zm00001d018220;Zm00001d040326	K00799+K01256
Metabolism	Terpenoid backbone biosynthesis	ko00900	2	0.300092	0.79872	Zm00001d008370;Zm00001d051626	K13789+K00021
Metabolism	Lysine biosynthesis	ko00300	1	0.301065	0.79872	Zm00001d050133	K12524
Metabolism	Fatty acid metabolism	ko01212	2	0.31814	0.79872	Zm00001d028742;Zm00001d047743	K10257+K10257
Metabolism	Other glycan degradation	ko00511	2	0.338637	0.79872	Zm00001d014244;Zm00001d037025	K01206+K01206
Organismal Systems	Circadian rhythm - plant	ko04712	3	0.343807	0.79872	Zm00001d008734;Zm00001d034946;Zm00001d038288	K16241+K12133+K12133
Metabolism	Valine, leucine and isoleucine biosynthesis	ko00290	1	0.343973	0.79872	Zm00001d052008	K01687
Environmental Information Processing	Phosphatidylinositol signaling system	ko04070	2	0.376545	0.79872	Zm00001d002163;Zm00001d042662	K00901+K00921
Metabolism	Limonene and pinene degradation	ko00903	1	0.37992	0.79872	Zm00001d013229	K00517
Metabolism	Sesquiterpenoid and triterpenoid biosynthesis	ko00909	1	0.37992	0.79872	Zm00001d046603	K15472
Metabolism	Pantothenate and CoA biosynthesis	ko00770	1	0.388598	0.79872	Zm00001d052008	K01687
Metabolism	Nitrogen metabolism	ko00910	1	0.413917	0.79872	Zm00001d044504	K02575
Metabolism	beta-Alanine metabolism	ko00410	1	0.426185	0.79872	Zm00001d002266	K17839
Metabolism	Phenylalanine, tyrosine and tryptophan biosynthesis	ko00400	1	0.434223	0.79872	Zm00001d003830	K05359
Metabolism	Steroid biosynthesis	ko00100	1	0.438199	0.79872	Zm00001d049813	K01052
Metabolism	Carotenoid biosynthesis	ko00906	1	0.442148	0.79872	Zm00001d033222	K09840
Metabolism	Arginine and proline metabolism	ko00330	1	0.48016	0.803383	Zm00001d002266	K17839
Genetic Information Processing	Protein processing in endoplasmic reticulum	ko04141	4	0.493296	0.803383	Zm00001d006563;Zm00001d029304;Zm00001d039933;Zm00001d041550	K09503+K09503+K13993+K03283
Cellular Processes	Phagosome	ko04145	2	0.502115	0.803383	Zm00001d015427;Zm00001d042662	K02145+K00921
Genetic Information Processing	Ribosome biogenesis in eukaryotes	ko03008	2	0.502115	0.803383	Zm00001d038475;Zm00001d043094	K14572+K07178
Metabolism	Biosynthesis of amino acids	ko01230	4	0.534945	0.822026	Zm00001d003830;Zm00001d047209;Zm00001d050133;Zm00001d052008	K05359+K01803+K12524+K01687
Metabolism	Glycerophospholipid metabolism	ko00564	2	0.543125	0.822026	Zm00001d002163;Zm00001d007714	K00901+K13508
Metabolism	alpha-Linolenic acid metabolism	ko00592	1	0.616459	0.908466	Zm00001d034186	K01723
Metabolism	Stilbenoid, diarylheptanoid and gingerol biosynthesis	ko00945	1	0.650215	0.933642	Zm00001d013229	K00517
Metabolism	2-Oxocarboxylic acid metabolism	ko01210	1	0.696494	0.939363	Zm00001d052008	K01687
Metabolism	Glycine, serine and threonine metabolism	ko00260	1	0.700774	0.939363	Zm00001d050133	K12524
Metabolism	Fructose and mannose metabolism	ko00051	1	0.704995	0.939363	Zm00001d047209	K01803
Metabolism	Cysteine and methionine metabolism	ko00270	1	0.77001	0.950719	Zm00001d050133	K12524
Metabolism	Carbon fixation in photosynthetic organisms	ko00710	1	0.776471	0.950719	Zm00001d047209	K01803
Cellular Processes	Endocytosis	ko04144	3	0.780948	0.950719	Zm00001d014794;Zm00001d038063;Zm00001d041550	K19366+K12486+K03283
Environmental Information Processing	ABC transporters	ko02010	1	0.815626	0.97064	Zm00001d035553	K05681
Metabolism	Oxidative phosphorylation	ko00190	1	0.831977	0.97064	Zm00001d015427	K02145
Metabolism	Glycolysis / Gluconeogenesis	ko00010	1	0.883385	0.973343	Zm00001d047209	K01803
Metabolism	Amino sugar and nucleotide sugar metabolism	ko00520	1	0.90866	0.973343	Zm00001d019036	K12446
Metabolism	Pyrimidine metabolism	ko00240	1	0.91377	0.973343	Zm00001d040562	K01465
Metabolism	Starch and sucrose metabolism	ko00500	2	0.925912	0.973343	Zm00001d034551;Zm00001d049127	K01184+K01051
Genetic Information Processing	RNA degradation	ko03018	1	0.92694	0.973343	Zm00001d026657	K12581
Metabolism	Phenylpropanoid biosynthesis	ko00940	1	0.944073	0.973343	Zm00001d027710	K00430
Genetic Information Processing	Spliceosome	ko03040	1	0.955962	0.973343	Zm00001d041550	K03283
Metabolism	Carbon metabolism	ko01200	1	0.985257	0.985257	Zm00001d047209	K01803

## Sheet: stage III
	List of enriched pathways for specific common DEGs of 141 and DH40 at stage III
	Pathway term	Pathway ID	DEGs tested	P value	Q value	Genes	K_IDs
	up-regulated genes
Metabolism	Porphyrin and chlorophyll metabolism	ko00860	5	0.000451968	0.0139522	Zm00001d015366;Zm00001d026405;Zm00001d031997;Zm00001d038547;Zm00001d053807	K01749+K02492+K19073+K01845+K01749
Genetic Information Processing	Ribosome	ko03010	10	0.000593711	0.0139522	Zm00001d011993;Zm00001d015204;Zm00001d016072;Zm00001d017449;Zm00001d027442;Zm00001d029201;Zm00001d032420;Zm00001d046555;Zm00001d047581;Zm00001d052216	K02899+K02906+K02888+K02884+K02931+K02933+K02988+K02916+K02945+K02904
Metabolism	Photosynthesis	ko00195	4	0.00125168	0.0196096	Zm00001d011362;Zm00001d011833;Zm00001d034283;Zm00001d039687	K02717+K02641+K02694+K02699
Metabolism	Stilbenoid, diarylheptanoid and gingerol biosynthesis	ko00945	4	0.00390475	0.0458808	Zm00001d011932;Zm00001d032083;Zm00001d052683;Zm00001d052684	K00517+K16040+K16040+K16040
Metabolism	Ubiquinone and other terpenoid-quinone biosynthesis	ko00130	2	0.0437905	0.384074	Zm00001d027999;Zm00001d043970	K02548+K01661
Cellular Processes	Peroxisome	ko04146	3	0.0490308	0.384074	Zm00001d008739;Zm00001d014349;Zm00001d045538	K12261+K12261+K04564
Metabolism	Monoterpenoid biosynthesis	ko00902	1	0.0791585	0.415173	Zm00001d025923	K15095
Genetic Information Processing	Protein export	ko03060	2	0.0795012	0.415173	Zm00001d003913;Zm00001d023431	K03116+K03106
Metabolism	Folate biosynthesis	ko00790	1	0.106742	0.45608	Zm00001d001959	K01495
Metabolism	C5-Branched dibasic acid metabolism	ko00660	1	0.106742	0.45608	Zm00001d017467	K01704
Metabolism	Monobactam biosynthesis	ko00261	1	0.163145	0.600034	Zm00001d042274	K00133
Metabolism	2-Oxocarboxylic acid metabolism	ko01210	2	0.165967	0.600034	Zm00001d017467;Zm00001d042274	K01704+K00133
Metabolism	Lysine biosynthesis	ko00300	1	0.198788	0.644058	Zm00001d042274	K00133
Metabolism	Valine, leucine and isoleucine biosynthesis	ko00290	1	0.229589	0.644058	Zm00001d017467	K01704
Metabolism	Diterpenoid biosynthesis	ko00904	1	0.249473	0.644058	Zm00001d029519	K16085
Metabolism	Limonene and pinene degradation	ko00903	1	0.255988	0.644058	Zm00001d011932	K00517
Metabolism	Pantothenate and CoA biosynthesis	ko00770	1	0.262448	0.644058	Zm00001d015182	K02201
Metabolism	Fatty acid degradation	ko00071	1	0.268853	0.644058	Zm00001d027996	K00121
Metabolism	Nitrogen metabolism	ko00910	1	0.281498	0.644058	Zm00001d007394	K00366
Metabolism	N-Glycan biosynthesis	ko00510	1	0.300065	0.644058	Zm00001d023426	K00726
Metabolism	Tyrosine metabolism	ko00350	1	0.306149	0.644058	Zm00001d027996	K00121
Metabolism	Ascorbate and aldarate metabolism	ko00053	1	0.315177	0.644058	Zm00001d031494	K00434
Organismal Systems	Circadian rhythm - plant	ko04712	2	0.369359	0.723328	Zm00001d026628;Zm00001d045804	K16222+K12135
Metabolism	Biosynthesis of amino acids	ko01230	3	0.423981	0.763115	Zm00001d017467;Zm00001d027841;Zm00001d042274	K01704+K01783+K00133
Metabolism	Cyanoamino acid metabolism	ko00460	1	0.439985	0.763115	Zm00001d016896	K13030
Genetic Information Processing	RNA degradation	ko03018	2	0.475834	0.763115	Zm00001d002490;Zm00001d028409	K13126+K04077
Metabolism	Glutathione metabolism	ko00480	1	0.495934	0.763115	Zm00001d031494	K00434
Metabolism	Pentose phosphate pathway	ko00030	1	0.502529	0.763115	Zm00001d027841	K01783
Metabolism	Glycine, serine and threonine metabolism	ko00260	1	0.525995	0.763115	Zm00001d042274	K00133
Genetic Information Processing	Aminoacyl-tRNA biosynthesis	ko00970	1	0.532203	0.763115	Zm00001d052622	K02434
Metabolism	Purine metabolism	ko00230	2	0.552041	0.763115	Zm00001d030048;Zm00001d035034	K00856+K00939
Metabolism	Pentose and glucuronate interconversions	ko00040	1	0.575356	0.767571	Zm00001d027841	K01783
Metabolism	Cysteine and methionine metabolism	ko00270	1	0.597219	0.767571	Zm00001d042274	K00133
Metabolism	Carbon fixation in photosynthetic organisms	ko00710	1	0.604258	0.767571	Zm00001d027841	K01783
Genetic Information Processing	Ribosome biogenesis in eukaryotes	ko03008	1	0.650259	0.804267	Zm00001d005359	K14570
Metabolism	Carbon metabolism	ko01200	2	0.729469	0.846147	Zm00001d027841;Zm00001d027996	K01783+K00121
Metabolism	Glycolysis / Gluconeogenesis	ko00010	1	0.73541	0.846147	Zm00001d027996	K00121
Metabolism	Starch and sucrose metabolism	ko00500	2	0.738128	0.846147	Zm00001d013295;Zm00001d044854	K00706+K01087
Metabolism	Amino sugar and nucleotide sugar metabolism	ko00520	1	0.772526	0.864493	Zm00001d017639	K01183
Metabolism	Phenylpropanoid biosynthesis	ko00940	1	0.832072	0.909474	Zm00001d049071	K00430
Genetic Information Processing	mRNA surveillance pathway	ko03015	1	0.85187	0.909952	Zm00001d002490	K13126
Organismal Systems	Plant-pathogen interaction	ko04626	1	0.949802	0.982302	Zm00001d021535	K13420
Genetic Information Processing	RNA transport	ko03013	1	0.962217	0.982302	Zm00001d002490	K13126
Environmental Information Processing	Plant hormone signal transduction	ko04075	1	0.982302	0.982302	Zm00001d016105	K14496
	down-regulated genes
Environmental Information Processing	Plant hormone signal transduction	ko04075	19	1.30769e-07	6.79997e-06	Zm00001d003451;Zm00001d005813;Zm00001d010284;Zm00001d013099;Zm00001d013370;Zm00001d019692;Zm00001d024522;Zm00001d025141;Zm00001d026308;Zm00001d027900;Zm00001d033049;Zm00001d033050;Zm00001d033267;Zm00001d038178;Zm00001d039764;Zm00001d039795;Zm00001d041327;Zm00001d043706;Zm00001d048263	K14514+K13464+K14493+K14493+K13422+K13464+K13422+K13422+K14488+K13464+K13464+K13464+K16189+K14493+K16189+K14493+K13415+K13422+K13464
Metabolism	Other glycan degradation	ko00511	4	0.0132032	0.343284	Zm00001d010131;Zm00001d014244;Zm00001d037025;Zm00001d042781	K12309+K01206+K01206+K12309
Metabolism	Flavonoid biosynthesis	ko00941	3	0.0363745	0.358772	Zm00001d012456;Zm00001d018839;Zm00001d052449	K05278+K05280+K13065
Metabolism	Glycerolipid metabolism	ko00561	3	0.0377218	0.358772	Zm00001d002163;Zm00001d007714;Zm00001d010520	K00901+K13508+K13508
Metabolism	Glycerophospholipid metabolism	ko00564	4	0.0488801	0.358772	Zm00001d002163;Zm00001d007714;Zm00001d010520;Zm00001d040076	K00901+K13508+K13508+K08730
Metabolism	Ether lipid metabolism	ko00565	2	0.0533571	0.358772	Zm00001d041381;Zm00001d048510	K16794+K01062
Metabolism	Glycosphingolipid biosynthesis - ganglio series	ko00604	2	0.0574815	0.358772	Zm00001d010131;Zm00001d042781	K12309+K12309
Organismal Systems	Plant-pathogen interaction	ko04626	7	0.0652928	0.358772	Zm00001d008190;Zm00001d032079;Zm00001d033654;Zm00001d036726;Zm00001d046805;Zm00001d049940;Zm00001d051502	K13424+K13447+K13414+K18834+K18834+K13448+K13412
Metabolism	Phenylalanine, tyrosine and tryptophan biosynthesis	ko00400	2	0.0689945	0.358772	Zm00001d003830;Zm00001d016441	K05359+K00815
Metabolism	Glycosaminoglycan degradation	ko00531	2	0.0765431	0.36184	Zm00001d010131;Zm00001d042781	K12309+K12309
Metabolism	Flavone and flavonol biosynthesis	ko00944	1	0.134141	0.525407	Zm00001d018839	K05280
Cellular Processes	Phagosome	ko04145	3	0.135332	0.525407	Zm00001d003141;Zm00001d015427;Zm00001d042662	K07374+K02145+K00921
Metabolism	Tropane, piperidine and pyridine alkaloid biosynthesis	ko00960	1	0.147903	0.525407	Zm00001d016441	K00815
Metabolism	alpha-Linolenic acid metabolism	ko00592	2	0.163006	0.525407	Zm00001d034186;Zm00001d044906	K01723+K05894
Metabolism	Stilbenoid, diarylheptanoid and gingerol biosynthesis	ko00945	2	0.187675	0.525407	Zm00001d013229;Zm00001d052449	K00517+K13065
Metabolism	Glutathione metabolism	ko00480	2	0.20311	0.525407	Zm00001d018220;Zm00001d040326	K00799+K01256
Metabolism	Sphingolipid metabolism	ko00600	2	0.206993	0.525407	Zm00001d010131;Zm00001d042781	K12309+K12309
Metabolism	Brassinosteroid biosynthesis	ko00905	1	0.230191	0.525407	Zm00001d022262	K15639
Metabolism	Isoquinoline alkaloid biosynthesis	ko00950	1	0.234298	0.525407	Zm00001d016441	K00815
Metabolism	Other types of O-glycan biosynthesis	ko00514	1	0.25849	0.525407	Zm00001d025933	K13667
Environmental Information Processing	Phosphatidylinositol signaling system	ko04070	2	0.261963	0.525407	Zm00001d002163;Zm00001d042662	K00901+K00921
Metabolism	Valine, leucine and isoleucine biosynthesis	ko00290	1	0.274198	0.525407	Zm00001d052008	K01687
Metabolism	Pentose and glucuronate interconversions	ko00040	2	0.279735	0.525407	Zm00001d015328;Zm00001d017416	K01728+K01728
Metabolism	Limonene and pinene degradation	ko00903	1	0.304635	0.525407	Zm00001d013229	K00517
Metabolism	Pantothenate and CoA biosynthesis	ko00770	1	0.312046	0.525407	Zm00001d052008	K01687
Metabolism	Galactose metabolism	ko00052	2	0.317135	0.525407	Zm00001d010131;Zm00001d042781	K12309+K12309
Metabolism	Biosynthesis of unsaturated fatty acids	ko01040	1	0.323016	0.525407	Zm00001d047743	K10257
Metabolism	Phenylalanine metabolism	ko00360	1	0.326635	0.525407	Zm00001d016441	K00815
Metabolism	Biosynthesis of amino acids	ko01230	4	0.331463	0.525407	Zm00001d003830;Zm00001d004171;Zm00001d016441;Zm00001d052008	K05359+K00615+K00815+K01687
Metabolism	Nitrogen metabolism	ko00910	1	0.333814	0.525407	Zm00001d044504	K02575
Metabolism	Ubiquinone and other terpenoid-quinone biosynthesis	ko00130	1	0.337375	0.525407	Zm00001d016441	K00815
Metabolism	beta-Alanine metabolism	ko00410	1	0.344442	0.525407	Zm00001d002266	K17839
Metabolism	Steroid biosynthesis	ko00100	1	0.354903	0.525407	Zm00001d049813	K01052
Metabolism	Tyrosine metabolism	ko00350	1	0.361785	0.525407	Zm00001d016441	K00815
Environmental Information Processing	ABC transporters	ko02010	2	0.363743	0.525407	Zm00001d032855;Zm00001d035553	K05681+K05681
Metabolism	Arginine and proline metabolism	ko00330	1	0.391871	0.550737	Zm00001d002266	K17839
Metabolism	Cutin, suberine and wax biosynthesis	ko00073	1	0.447909	0.612928	Zm00001d039615	K15400
Genetic Information Processing	Protein processing in endoplasmic reticulum	ko04141	3	0.524758	0.699677	Zm00001d006230;Zm00001d006563;Zm00001d029304	K09503+K09503+K09503
Metabolism	Pentose phosphate pathway	ko00030	1	0.575944	0.70442	Zm00001d004171	K00615
Metabolism	Inositol phosphate metabolism	ko00562	1	0.578225	0.70442	Zm00001d042662	K00921
Metabolism	Fatty acid metabolism	ko01212	1	0.584998	0.70442	Zm00001d047743	K10257
Genetic Information Processing	RNA degradation	ko03018	2	0.586384	0.70442	Zm00001d013003;Zm00001d026657	K13126+K12581
Metabolism	2-Oxocarboxylic acid metabolism	ko01210	1	0.596048	0.70442	Zm00001d052008	K01687
Metabolism	Phenylpropanoid biosynthesis	ko00940	2	0.638988	0.738386	Zm00001d004443;Zm00001d052449	K00083+K13065
Metabolism	Cysteine and methionine metabolism	ko00270	1	0.672844	0.75218	Zm00001d016441	K00815
Metabolism	Carbon fixation in photosynthetic organisms	ko00710	1	0.679855	0.75218	Zm00001d004171	K00615
Metabolism	Oxidative phosphorylation	ko00190	1	0.742305	0.804164	Zm00001d015427	K02145
Genetic Information Processing	mRNA surveillance pathway	ko03015	1	0.904285	0.95965	Zm00001d013003	K13126
Metabolism	Carbon metabolism	ko01200	1	0.959474	0.98053	Zm00001d004171	K00615
Metabolism	Starch and sucrose metabolism	ko00500	1	0.961673	0.98053	Zm00001d029087	K00695
Genetic Information Processing	RNA transport	ko03013	1	0.982138	0.982138	Zm00001d013003	K13126
