# Supplementary material for: Transcriptome sequencing analysis of maize embryonic callus during early redifferentiation
Source: BMC Genomics. 2019 Feb 27;20:159. doi: 10.1186/s12864-019-5506-7 (PMC6391841; doi:10.1186/s12864-019-5506-7)
Supplement: Supplementary file 10 — Table S16. List of enriched pathways for specific common DEGs of ZYDH381–1 and DH3732 at three stages (stage I II and III). (XLSX 44 kb) [file 12864_2019_5506_MOESM10_ESM.xlsx]

## Sheet: stage I
Table S16	List of enriched pathways for specific common DEGs of ZYDH381-1 and DH3732 at stage I.
	Pathway term	Pathway ID	DEGs tested	P value	Q value	Genes	K_IDs
	up-regulated genes
Metabolism	Taurine and hypotaurine metabolism	ko00430	3	7.34044e-05	0.00528512	Zm00001d031264;Zm00001d033489;Zm00001d047981	K10712+K10712+K01580
Metabolism	Nitrogen metabolism	ko00910	3	0.00736495	0.265138	Zm00001d031769;Zm00001d049995;Zm00001d052164	K10534+K10534+K00366
Metabolism	Flavonoid biosynthesis	ko00941	3	0.0350747	0.645848	Zm00001d016471;Zm00001d024574;Zm00001d044122	K00487+K05280+K13082
Metabolism	beta-Alanine metabolism	ko00410	2	0.0644054	0.645848	Zm00001d026586;Zm00001d047981	K17839+K01580
Metabolism	Purine metabolism	ko00230	5	0.0711043	0.645848	Zm00001d013250;Zm00001d025234;Zm00001d026619;Zm00001d034062;Zm00001d051080	K03006+K02685+K00873+K03006+K00759
Genetic Information Processing	RNA polymerase	ko03020	2	0.0838416	0.645848	Zm00001d013250;Zm00001d034062	K03006+K03006
Metabolism	Galactose metabolism	ko00052	3	0.102992	0.645848	Zm00001d010375;Zm00001d019552;Zm00001d044290	K00850+K07407+K12309
Genetic Information Processing	Sulfur relay system	ko04122	1	0.10922	0.645848	Zm00001d018148	K14168
Metabolism	Glycosphingolipid biosynthesis - globo series	ko00603	1	0.127774	0.645848	Zm00001d019552	K07407
Metabolism	Flavone and flavonol biosynthesis	ko00944	1	0.132353	0.645848	Zm00001d024574	K05280
Genetic Information Processing	Ribosome	ko03010	6	0.144284	0.645848	Zm00001d013086;Zm00001d033767;Zm00001d043606;Zm00001d050920;Zm00001d051662;Zm00001d051929	K02964+K02880+K02974+K02934+K02910+K02894
Metabolism	Anthocyanin biosynthesis	ko00942	1	0.163748	0.645848	Zm00001d052492	K17193
Metabolism	Stilbenoid, diarylheptanoid and gingerol biosynthesis	ko00945	2	0.183594	0.645848	Zm00001d016471;Zm00001d029526	K00487+K00517
Metabolism	Porphyrin and chlorophyll metabolism	ko00860	2	0.183594	0.645848	Zm00001d046493;Zm00001d051110	K00510+K10960
Metabolism	Benzoxazinoid biosynthesis	ko00402	1	0.189765	0.645848	Zm00001d048705	K13226
Metabolism	Glycosylphosphatidylinositol(GPI)-anchor biosynthesis	ko00563	1	0.189765	0.645848	Zm00001d044030	K03857
Metabolism	Glutathione metabolism	ko00480	2	0.198763	0.645848	Zm00001d018220;Zm00001d024963	K00799+K00799
Metabolism	Sphingolipid metabolism	ko00600	2	0.202581	0.645848	Zm00001d019552;Zm00001d044290	K07407+K12309
Metabolism	Starch and sucrose metabolism	ko00500	5	0.203538	0.645848	Zm00001d003317;Zm00001d009097;Zm00001d010755;Zm00001d015129;Zm00001d044828	K01188+K01179+K16055+K01213+K13648
Organismal Systems	Circadian rhythm - plant	ko04712	3	0.203714	0.645848	Zm00001d018530;Zm00001d033325;Zm00001d045106	K16221+K16222+K16240
Metabolism	Brassinosteroid biosynthesis	ko00905	1	0.227301	0.645848	Zm00001d022262	K15639
Metabolism	Fructose and mannose metabolism	ko00051	2	0.229515	0.645848	Zm00001d010375;Zm00001d045420	K00850+K01711
Metabolism	Arachidonic acid metabolism	ko00590	1	0.231365	0.645848	Zm00001d031203	K08726
Genetic Information Processing	Aminoacyl-tRNA biosynthesis	ko00970	2	0.23145	0.645848	Zm00001d004817;Zm00001d043470	K02433+K01870
Metabolism	Zeatin biosynthesis	ko00908	1	0.235407	0.645848	Zm00001d042148	K00279
Metabolism	Other types of O-glycan biosynthesis	ko00514	1	0.255307	0.645848	Zm00001d035494	K00735
Metabolism	Pyrimidine metabolism	ko00240	3	0.270529	0.645848	Zm00001d013250;Zm00001d025234;Zm00001d034062	K03006+K02685+K03006
Metabolism	Butanoate metabolism	ko00650	1	0.278514	0.645848	Zm00001d047981	K01580
Metabolism	Pyruvate metabolism	ko00620	2	0.297543	0.645848	Zm00001d026619;Zm00001d038476	K00873+K00051
Metabolism	Limonene and pinene degradation	ko00903	1	0.301007	0.645848	Zm00001d029526	K00517
Genetic Information Processing	DNA replication	ko03030	3	0.313563	0.645848	Zm00001d025234;Zm00001d028210;Zm00001d037781	K02685+K07466+K02542
Metabolism	Biosynthesis of unsaturated fatty acids	ko01040	1	0.319223	0.645848	Zm00001d012221	K03921
Metabolism	Glycosphingolipid biosynthesis - ganglio series	ko00604	1	0.319223	0.645848	Zm00001d044290	K12309
Metabolism	Phenylalanine metabolism	ko00360	1	0.32281	0.645848	Zm00001d016471	K00487
Metabolism	Ubiquinone and other terpenoid-quinone biosynthesis	ko00130	1	0.333458	0.645848	Zm00001d016471	K00487
Metabolism	Fatty acid biosynthesis	ko00061	1	0.35084	0.645848	Zm00001d012221	K03921
Metabolism	Carotenoid biosynthesis	ko00906	1	0.354262	0.645848	Zm00001d043442	K17913
Metabolism	Phenylpropanoid biosynthesis	ko00940	3	0.356832	0.645848	Zm00001d002004;Zm00001d003317;Zm00001d016471	K00430+K01188+K00487
Metabolism	Glycosaminoglycan degradation	ko00531	1	0.364423	0.645848	Zm00001d044290	K12309
Metabolism	Ascorbate and aldarate metabolism	ko00053	1	0.367775	0.645848	Zm00001d046330	K00423
Metabolism	Arginine and proline metabolism	ko00330	1	0.387523	0.664325	Zm00001d026586	K17839
Genetic Information Processing	mRNA surveillance pathway	ko03015	3	0.396959	0.664675	Zm00001d000112;Zm00001d020903;Zm00001d052819	K13126+K03456+K03456
Metabolism	Alanine, aspartate and glutamate metabolism	ko00250	1	0.443191	0.709106	Zm00001d047981	K01580
Metabolism	Cutin, suberine and wax biosynthesis	ko00073	1	0.443191	0.709106	Zm00001d017251	K15404
Metabolism	Glycolysis / Gluconeogenesis	ko00010	2	0.473718	0.741472	Zm00001d010375;Zm00001d026619	K00850+K00873
Metabolism	Cyanoamino acid metabolism	ko00460	1	0.504494	0.772229	Zm00001d003317	K01188
Metabolism	Glycerolipid metabolism	ko00561	1	0.520026	0.772229	Zm00001d019552	K07407
Metabolism	Amino sugar and nucleotide sugar metabolism	ko00520	2	0.530444	0.772229	Zm00001d044828;Zm00001d045420	K13648+K01711
Metabolism	Terpenoid backbone biosynthesis	ko00900	1	0.563798	0.772229	Zm00001d051110	K10960
Metabolism	Pentose phosphate pathway	ko00030	1	0.570701	0.772229	Zm00001d010375	K00850
Metabolism	Inositol phosphate metabolism	ko00562	1	0.572978	0.772229	Zm00001d005849	K00889
Genetic Information Processing	RNA degradation	ko03018	2	0.578521	0.772229	Zm00001d000112;Zm00001d010375	K13126+K00850
Metabolism	Fatty acid metabolism	ko01212	1	0.579737	0.772229	Zm00001d012221	K03921
Metabolism	Other glycan degradation	ko00511	1	0.597251	0.772229	Zm00001d044290	K12309
Metabolism	Carbon metabolism	ko01200	3	0.600623	0.772229	Zm00001d010375;Zm00001d026619;Zm00001d038476	K00850+K00873+K00051
Environmental Information Processing	Phosphatidylinositol signaling system	ko04070	1	0.628172	0.78712	Zm00001d005849	K00889
Cellular Processes	Peroxisome	ko04146	1	0.634069	0.78712	Zm00001d031203	K08726
Metabolism	Pentose and glucuronate interconversions	ko00040	1	0.645589	0.787837	Zm00001d015129	K01213
Metabolism	Carbon fixation in photosynthetic organisms	ko00710	1	0.674589	0.809507	Zm00001d038476	K00051
Environmental Information Processing	Plant hormone signal transduction	ko04075	4	0.70122	0.82767	Zm00001d004089;Zm00001d006677;Zm00001d025472;Zm00001d050861	K13449+K14503+K14492+K14514
Environmental Information Processing	ABC transporters	ko02010	1	0.718316	0.834173	Zm00001d014611	K05658
Metabolism	Glycerophospholipid metabolism	ko00564	1	0.746921	0.853624	Zm00001d043621	K06124
Genetic Information Processing	Protein processing in endoplasmic reticulum	ko04141	2	0.761758	0.856977	Zm00001d038608;Zm00001d039941	K13993+K13993
Metabolism	Biosynthesis of amino acids	ko01230	2	0.787103	0.871868	Zm00001d010375;Zm00001d026619	K00850+K00873
Genetic Information Processing	Mismatch repair	ko03430	1	0.835371	0.911314	Zm00001d028210	K07466
Genetic Information Processing	Homologous recombination	ko03440	1	0.852213	0.914526	Zm00001d028210	K07466
Genetic Information Processing	Nucleotide excision repair	ko03420	1	0.863719	0.914526	Zm00001d028210	K07466
Genetic Information Processing	Spliceosome	ko03040	1	0.903666	0.942956	Zm00001d028714	K12741
Cellular Processes	Endocytosis	ko04144	1	0.956626	0.981078	Zm00001d005849	K00889
Organismal Systems	Plant-pathogen interaction	ko04626	1	0.973307	0.981078	Zm00001d004089	K13449
Genetic Information Processing	RNA transport	ko03013	1	0.981078	0.981078	Zm00001d000112	K13126
	down-regulated genes
Organismal Systems	Circadian rhythm - plant	ko04712	8	0.000469984	0.0298774	Zm00001d003477;Zm00001d006212;Zm00001d016915;Zm00001d017176;Zm00001d040362;Zm00001d040536;Zm00001d047632;Zm00001d051700	K12118+K12130+K12118+K12135+K16222+K12126+K12121+K16222
Metabolism	Carbon metabolism	ko01200	11	0.000905377	0.0298774	Zm00001d005879;Zm00001d007937;Zm00001d028094;Zm00001d028999;Zm00001d033002;Zm00001d034420;Zm00001d040593;Zm00001d046922;Zm00001d047893;Zm00001d048146;Zm00001d049716	K01938+K14272+K05605+K00162+K00850+K00261+K01623+K00058+K01610+K05605+K00121
Metabolism	Valine, leucine and isoleucine degradation	ko00280	4	0.00298296	0.0656251	Zm00001d028094;Zm00001d028303;Zm00001d033402;Zm00001d048146	K05605+K00826+K00826+K05605
Environmental Information Processing	Plant hormone signal transduction	ko04075	11	0.0211381	0.321791	Zm00001d000408;Zm00001d014690;Zm00001d018200;Zm00001d028974;Zm00001d036880;Zm00001d039260;Zm00001d040536;Zm00001d042833;Zm00001d043515;Zm00001d051569;Zm00001d051911	K14515+K14486+K14488+K14514+K14515+K14491+K12126+K13463+K14484+K16189+K14484
Metabolism	Caffeine metabolism	ko00232	1	0.0243781	0.321791	Zm00001d029626	K00106
Metabolism	Glycolysis / Gluconeogenesis	ko00010	5	0.0387447	0.37361	Zm00001d028999;Zm00001d033002;Zm00001d040593;Zm00001d047893;Zm00001d049716	K00162+K00850+K01623+K01610+K00121
Metabolism	Propanoate metabolism	ko00640	2	0.0449789	0.37361	Zm00001d028094;Zm00001d048146	K05605+K05605
Metabolism	Cyanoamino acid metabolism	ko00460	3	0.0486188	0.37361	Zm00001d019414;Zm00001d025846;Zm00001d051214	K13029+K05350+K13035
Metabolism	Valine, leucine and isoleucine biosynthesis	ko00290	2	0.0525742	0.37361	Zm00001d028303;Zm00001d033402	K00826+K00826
Metabolism	Sesquiterpenoid and triterpenoid biosynthesis	ko00909	2	0.0655881	0.37361	Zm00001d006203;Zm00001d020177	K15472+K15472
Metabolism	Pantothenate and CoA biosynthesis	ko00770	2	0.0689945	0.37361	Zm00001d028303;Zm00001d033402	K00826+K00826
Metabolism	Fatty acid degradation	ko00071	2	0.0724583	0.37361	Zm00001d005019;Zm00001d049716	K01897+K00121
Metabolism	beta-Alanine metabolism	ko00410	2	0.0850058	0.37361	Zm00001d028094;Zm00001d048146	K05605+K05605
Metabolism	Arginine biosynthesis	ko00220	2	0.0850058	0.37361	Zm00001d007937;Zm00001d034420	K14272+K00261
Metabolism	2-Oxocarboxylic acid metabolism	ko01210	3	0.0859272	0.37361	Zm00001d007937;Zm00001d028303;Zm00001d033402	K14272+K00826+K00826
Metabolism	Fatty acid biosynthesis	ko00061	2	0.090572	0.37361	Zm00001d005019;Zm00001d032938	K01897+K10781
Metabolism	Biosynthesis of amino acids	ko01230	6	0.119984	0.422339	Zm00001d007937;Zm00001d028303;Zm00001d033002;Zm00001d033402;Zm00001d040593;Zm00001d046922	K14272+K00826+K00850+K00826+K01623+K00058
Metabolism	Pyruvate metabolism	ko00620	3	0.136304	0.422339	Zm00001d021187;Zm00001d028999;Zm00001d047893	K01069+K00162+K01610
Metabolism	Cysteine and methionine metabolism	ko00270	3	0.136304	0.422339	Zm00001d028303;Zm00001d033402;Zm00001d052136	K00826+K00826+K05933
Metabolism	Carbon fixation in photosynthetic organisms	ko00710	3	0.141956	0.422339	Zm00001d007937;Zm00001d040593;Zm00001d047893	K14272+K01623+K01610
Metabolism	Folate biosynthesis	ko00790	1	0.14833	0.422339	Zm00001d016006	K18482
Metabolism	Alanine, aspartate and glutamate metabolism	ko00250	2	0.148994	0.422339	Zm00001d007937;Zm00001d034420	K14272+K00261
Metabolism	Vitamin B6 metabolism	ko00750	1	0.153578	0.422339	Zm00001d006365	K05275
Metabolism	Starch and sucrose metabolism	ko00500	6	0.161745	0.427006	Zm00001d005687;Zm00001d015067;Zm00001d020351;Zm00001d025846;Zm00001d028267;Zm00001d029983	K16055+K01179+K01176+K05350+K16055+K01177
Genetic Information Processing	Base excision repair	ko03410	2	0.18379	0.458302	Zm00001d012578;Zm00001d022022	K01246+K10773
Metabolism	Anthocyanin biosynthesis	ko00942	1	0.189433	0.458302	Zm00001d047504	K12938
Metabolism	One carbon pool by folate	ko00670	1	0.194431	0.458302	Zm00001d005879	K01938
Metabolism	Flavonoid biosynthesis	ko00941	2	0.206101	0.469057	Zm00001d005935;Zm00001d020530	K08695+K13065
Metabolism	Stilbenoid, diarylheptanoid and gingerol biosynthesis	ko00945	2	0.233236	0.501406	Zm00001d020530;Zm00001d042549	K13065+K00517
Metabolism	Citrate cycle (TCA cycle)	ko00020	2	0.235509	0.501406	Zm00001d028999;Zm00001d047893	K00162+K01610
Metabolism	Pentose phosphate pathway	ko00030	2	0.258302	0.504306	Zm00001d033002;Zm00001d040593	K00850+K01623
Metabolism	Inositol phosphate metabolism	ko00562	2	0.260585	0.504306	Zm00001d031777;Zm00001d048201	K00889+K01858
Metabolism	Fatty acid metabolism	ko01212	2	0.267435	0.504306	Zm00001d005019;Zm00001d032938	K01897+K10781
Metabolism	Glycine, serine and threonine metabolism	ko00260	2	0.283418	0.508261	Zm00001d007937;Zm00001d046922	K14272+K00058
Metabolism	Fructose and mannose metabolism	ko00051	2	0.287981	0.508261	Zm00001d033002;Zm00001d040593	K00850+K01623
Metabolism	Other types of O-glycan biosynthesis	ko00514	1	0.292635	0.508261	Zm00001d007076	K18134
Cellular Processes	Peroxisome	ko04146	2	0.326597	0.552693	Zm00001d005019;Zm00001d029626	K01897+K00106
Metabolism	Diterpenoid biosynthesis	ko00904	1	0.335146	0.552693	Zm00001d043411	K04125
Metabolism	Limonene and pinene degradation	ko00903	1	0.34334	0.552693	Zm00001d042549	K00517
Metabolism	Nitrogen metabolism	ko00910	1	0.375131	0.589492	Zm00001d034420	K00261
Metabolism	Tyrosine metabolism	ko00350	1	0.405402	0.622244	Zm00001d049716	K00121
Metabolism	Oxidative phosphorylation	ko00190	2	0.461022	0.691532	Zm00001d015569;Zm00001d046591	K01507+K01507
Metabolism	Glyoxylate and dicarboxylate metabolism	ko00630	1	0.567053	0.822454	Zm00001d007937	K14272
Metabolism	Glycerolipid metabolism	ko00561	1	0.577716	0.822454	Zm00001d005579	K18693
Organismal Systems	Plant-pathogen interaction	ko04626	4	0.598335	0.822454	Zm00001d009416;Zm00001d009985;Zm00001d013030;Zm00001d041574	K13457+K13448+K13412+K16224
Metabolism	Porphyrin and chlorophyll metabolism	ko00860	1	0.603251	0.822454	Zm00001d018358	K13071
Genetic Information Processing	Protein processing in endoplasmic reticulum	ko04141	3	0.624208	0.823955	Zm00001d017378;Zm00001d028588;Zm00001d048409	K10666+K09562+K13525
Genetic Information Processing	Aminoacyl-tRNA biosynthesis	ko00970	1	0.660608	0.839806	Zm00001d002594	K01870
Genetic Information Processing	RNA degradation	ko03018	2	0.665719	0.839806	Zm00001d033002;Zm00001d047554	K00850+K13126
Environmental Information Processing	Phosphatidylinositol signaling system	ko04070	1	0.687114	0.839806	Zm00001d031777	K00889
Cellular Processes	Endocytosis	ko04144	3	0.703069	0.843683	Zm00001d031777;Zm00001d035195;Zm00001d048295	K00889+K12191+K07937
Metabolism	Phenylpropanoid biosynthesis	ko00940	2	0.716561	0.844518	Zm00001d020530;Zm00001d025846	K13065+K05350
Metabolism	Galactose metabolism	ko00052	1	0.737456	0.853149	Zm00001d033002	K00850
Genetic Information Processing	mRNA surveillance pathway	ko03015	2	0.750653	0.853149	Zm00001d031981;Zm00001d047554	K14404+K13126
Environmental Information Processing	ABC transporters	ko02010	1	0.774176	0.853149	Zm00001d039328	K05658
Genetic Information Processing	Ribosome biogenesis in eukaryotes	ko03008	1	0.77559	0.853149	Zm00001d039762	K14550
Metabolism	Glycerophospholipid metabolism	ko00564	1	0.800864	0.866508	Zm00001d005579	K18693
Metabolism	Amino sugar and nucleotide sugar metabolism	ko00520	1	0.878292	0.92172	Zm00001d022395	K01097
Genetic Information Processing	Mismatch repair	ko03430	1	0.879824	0.92172	Zm00001d011829	K08734
Metabolism	Purine metabolism	ko00230	1	0.929972	0.950354	Zm00001d029626	K00106
Genetic Information Processing	Spliceosome	ko03040	1	0.935955	0.950354	Zm00001d043850	K12827
Genetic Information Processing	RNA transport	ko03013	1	0.99053	0.99053	Zm00001d047554	K13126

## Sheet: stage II
	List of enriched pathways for specific common DEGs of ZYDH381-1 and DH3732 at stage II.
	Pathway term	Pathway ID	DEGs tested	P value	Q value	Genes	K_IDs
	up-regulated genes
Metabolism	Fatty acid elongation	ko00062	5	0.000882432	0.0204647	Zm00001d014168;Zm00001d017941;Zm00001d032728;Zm00001d032948;Zm00001d046444	K15397+K15397+K15397+K15397+K15397
Metabolism	Starch and sucrose metabolism	ko00500	14	0.000908932	0.0204647	Zm00001d003776;Zm00001d006913;Zm00001d013268;Zm00001d015934;Zm00001d016853;Zm00001d021026;Zm00001d022460;Zm00001d023810;Zm00001d024000;Zm00001d026415;Zm00001d033649;Zm00001d044828;Zm00001d045048;Zm00001d053395	K01193+K01087+K01188+K01051+K00700+K08679+K01051+K00770+K01188+K15920+K05350+K13648+K01051+K01184
Metabolism	Phenylpropanoid biosynthesis	ko00940	11	0.00101743	0.0204647	Zm00001d002004;Zm00001d013268;Zm00001d016471;Zm00001d017276;Zm00001d017279;Zm00001d024000;Zm00001d033649;Zm00001d036835;Zm00001d036933;Zm00001d050455;Zm00001d051166	K00430+K01188+K00487+K10775+K10775+K01188+K05350+K00430+K12355+K13065+K10775
Metabolism	Glycosaminoglycan degradation	ko00531	5	0.00103619	0.0204647	Zm00001d011928;Zm00001d017560;Zm00001d027803;Zm00001d044290;Zm00001d053585	K10532+K12309+K12309+K12309+K12309
Metabolism	Sphingolipid metabolism	ko00600	6	0.00305601	0.0394354	Zm00001d017560;Zm00001d019552;Zm00001d027803;Zm00001d044290;Zm00001d049259;Zm00001d053585	K12309+K07407+K12309+K12309+K00654+K12309
Metabolism	Galactose metabolism	ko00052	7	0.00320086	0.0394354	Zm00001d003776;Zm00001d010375;Zm00001d017560;Zm00001d019552;Zm00001d027803;Zm00001d044290;Zm00001d053585	K01193+K00850+K12309+K07407+K12309+K12309+K12309
Metabolism	Glycosphingolipid biosynthesis - ganglio series	ko00604	4	0.00414269	0.0394354	Zm00001d017560;Zm00001d027803;Zm00001d044290;Zm00001d053585	K12309+K12309+K12309+K12309
Metabolism	Phenylalanine metabolism	ko00360	4	0.0043496	0.0394354	Zm00001d016471;Zm00001d017276;Zm00001d017279;Zm00001d051166	K00487+K10775+K10775+K10775
Metabolism	Other glycan degradation	ko00511	6	0.00449264	0.0394354	Zm00001d017560;Zm00001d027803;Zm00001d038645;Zm00001d040733;Zm00001d044290;Zm00001d053585	K12309+K12309+K01206+K01206+K12309+K12309
Metabolism	Taurine and hypotaurine metabolism	ko00430	2	0.0087995	0.069516	Zm00001d033489;Zm00001d047981	K10712+K01580
Metabolism	Nitrogen metabolism	ko00910	3	0.0307225	0.213193	Zm00001d018161;Zm00001d049995;Zm00001d052164	K00366+K10534+K00366
Metabolism	beta-Alanine metabolism	ko00410	3	0.0339046	0.213193	Zm00001d023344;Zm00001d026586;Zm00001d047981	K00140+K17839+K01580
Metabolism	Photosynthesis - antenna proteins	ko00196	2	0.0350824	0.213193	Zm00001d044401;Zm00001d044402	K08912+K08912
Metabolism	Stilbenoid, diarylheptanoid and gingerol biosynthesis	ko00945	4	0.0449024	0.253378	Zm00001d016471;Zm00001d029526;Zm00001d049573;Zm00001d050455	K00487+K00517+K00517+K13065
Genetic Information Processing	RNA polymerase	ko03020	3	0.0495754	0.261097	Zm00001d013250;Zm00001d022059;Zm00001d034062	K03006+K03006+K03006
Metabolism	Cutin, suberine and wax biosynthesis	ko00073	3	0.0776835	0.383562	Zm00001d017251;Zm00001d045304;Zm00001d051932	K15404+K15400+K15404
Metabolism	Pentose and glucuronate interconversions	ko00040	4	0.0994191	0.462006	Zm00001d015934;Zm00001d022460;Zm00001d045048;Zm00001d053395	K01051+K01051+K01051+K01184
Metabolism	Cyanoamino acid metabolism	ko00460	3	0.117021	0.493158	Zm00001d013268;Zm00001d024000;Zm00001d033649	K01188+K01188+K05350
Metabolism	Limonene and pinene degradation	ko00903	2	0.124029	0.493158	Zm00001d029526;Zm00001d049573	K00517+K00517
Metabolism	Flavonoid biosynthesis	ko00941	3	0.12485	0.493158	Zm00001d016471;Zm00001d024574;Zm00001d050455	K00487+K05280+K13065
Metabolism	Porphyrin and chlorophyll metabolism	ko00860	3	0.149412	0.537381	Zm00001d003085;Zm00001d046493;Zm00001d051110	K10960+K00510+K10960
Metabolism	Inositol phosphate metabolism	ko00562	3	0.175384	0.588198	Zm00001d005849;Zm00001d023344;Zm00001d042057	K00889+K00140+K01114
Metabolism	Pyrimidine metabolism	ko00240	5	0.197428	0.588198	Zm00001d013250;Zm00001d022059;Zm00001d025234;Zm00001d034062;Zm00001d035916	K03006+K03006+K02685+K03006+K13800
Metabolism	Arginine and proline metabolism	ko00330	2	0.202705	0.588198	Zm00001d012391;Zm00001d026586	K12657+K17839
Metabolism	Riboflavin metabolism	ko00740	1	0.208818	0.588198	Zm00001d023863	K00793
Metabolism	Glycosphingolipid biosynthesis - globo series	ko00603	1	0.208818	0.588198	Zm00001d019552	K07407
Metabolism	Vitamin B6 metabolism	ko00750	1	0.215921	0.588198	Zm00001d007936	K06215
Metabolism	Flavone and flavonol biosynthesis	ko00944	1	0.215921	0.588198	Zm00001d024574	K05280
Genetic Information Processing	DNA replication	ko03030	5	0.2461	0.630877	Zm00001d025234;Zm00001d028210;Zm00001d030614;Zm00001d037781;Zm00001d048086	K02685+K07466+K02210+K02542+K07466
Metabolism	Linoleic acid metabolism	ko00591	1	0.250497	0.630877	Zm00001d002000	K15718
Metabolism	Photosynthesis	ko00195	2	0.255545	0.630877	Zm00001d010136;Zm00001d034345	K02639+K02641
Organismal Systems	Circadian rhythm - plant	ko04712	4	0.276113	0.645506	Zm00001d018530;Zm00001d033325;Zm00001d045106;Zm00001d052256	K16221+K16222+K16240+K16221
Metabolism	Pyruvate metabolism	ko00620	3	0.285984	0.645506	Zm00001d040147;Zm00001d050409;Zm00001d052368	K01069+K00026+K01069
Metabolism	Cysteine and methionine metabolism	ko00270	3	0.285984	0.645506	Zm00001d026291;Zm00001d026431;Zm00001d050409	K00558+K05933+K00026
Metabolism	Glycosylphosphatidylinositol(GPI)-anchor biosynthesis	ko00563	1	0.302702	0.664262	Zm00001d044030	K03857
Metabolism	Purine metabolism	ko00230	5	0.331078	0.706896	Zm00001d013250;Zm00001d022059;Zm00001d025234;Zm00001d034062;Zm00001d051080	K03006+K03006+K02685+K03006+K00759
Metabolism	Brassinosteroid biosynthesis	ko00905	1	0.357132	0.723477	Zm00001d022262	K15639
Metabolism	Amino sugar and nucleotide sugar metabolism	ko00520	4	0.35716	0.723477	Zm00001d021026;Zm00001d023810;Zm00001d026415;Zm00001d044828	K08679+K00770+K15920+K13648
Metabolism	Zeatin biosynthesis	ko00908	1	0.368643	0.728071	Zm00001d042148	K00279
Metabolism	Propanoate metabolism	ko00640	1	0.391056	0.753499	Zm00001d023344	K00140
Metabolism	Glycerophospholipid metabolism	ko00564	3	0.41061	0.756796	Zm00001d028889;Zm00001d039542;Zm00001d042057	K00006+K16818+K01114
Metabolism	Terpenoid backbone biosynthesis	ko00900	2	0.411927	0.756796	Zm00001d003085;Zm00001d051110	K10960+K10960
Metabolism	Butanoate metabolism	ko00650	1	0.428397	0.769168	Zm00001d047981	K01580
Genetic Information Processing	Aminoacyl-tRNA biosynthesis	ko00970	2	0.463753	0.804252	Zm00001d004817;Zm00001d043470	K02433+K01870
Metabolism	Ether lipid metabolism	ko00565	1	0.468299	0.804252	Zm00001d042057	K01114
Metabolism	Ubiquinone and other terpenoid-quinone biosynthesis	ko00130	1	0.500939	0.839201	Zm00001d016471	K00487
Genetic Information Processing	SNARE interactions in vesicular transport	ko04130	1	0.509894	0.839201	Zm00001d013323	K08486
Metabolism	Fatty acid biosynthesis	ko00061	1	0.523029	0.843251	Zm00001d006080	K10782
Metabolism	Ascorbate and aldarate metabolism	ko00053	1	0.54415	0.846377	Zm00001d046330	K00423
Genetic Information Processing	mRNA surveillance pathway	ko03015	4	0.546395	0.846377	Zm00001d020903;Zm00001d043691;Zm00001d052818;Zm00001d052819	K03456+K14411+K03456+K03456
Metabolism	Carbon fixation in photosynthetic organisms	ko00710	2	0.569314	0.86492	Zm00001d050409;Zm00001d053798	K00026+K00134
Metabolism	Valine, leucine and isoleucine degradation	ko00280	1	0.583648	0.869966	Zm00001d023344	K00140
Metabolism	Alanine, aspartate and glutamate metabolism	ko00250	1	0.633307	0.911836	Zm00001d047981	K01580
Environmental Information Processing	ABC transporters	ko02010	2	0.634823	0.911836	Zm00001d013960;Zm00001d039631	K05681+K05681
Genetic Information Processing	Proteasome	ko03050	1	0.646383	0.911862	Zm00001d031599	K02732
Metabolism	Glyoxylate and dicarboxylate metabolism	ko00630	1	0.705145	0.958281	Zm00001d050409	K00026
Metabolism	alpha-Linolenic acid metabolism	ko00592	1	0.707814	0.958281	Zm00001d039542	K16818
Metabolism	Glycerolipid metabolism	ko00561	1	0.715678	0.958281	Zm00001d019552	K07407
Metabolism	Citrate cycle (TCA cycle)	ko00020	1	0.742761	0.959855	Zm00001d050409	K00026
Metabolism	Glycolysis / Gluconeogenesis	ko00010	2	0.758968	0.959855	Zm00001d010375;Zm00001d053798	K00850+K00134
Metabolism	Pentose phosphate pathway	ko00030	1	0.765154	0.959855	Zm00001d010375	K00850
Genetic Information Processing	Ubiquitin mediated proteolysis	ko04120	2	0.773177	0.959855	Zm00001d040390;Zm00001d041957	K06688+K03364
Metabolism	Carbon metabolism	ko01200	4	0.778393	0.959855	Zm00001d010375;Zm00001d023344;Zm00001d050409;Zm00001d053798	K00850+K00140+K00026+K00134
Metabolism	Fructose and mannose metabolism	ko00051	1	0.791398	0.959855	Zm00001d010375	K00850
Genetic Information Processing	Mismatch repair	ko03430	2	0.811536	0.959855	Zm00001d028210;Zm00001d048086	K07466+K07466
Environmental Information Processing	Phosphatidylinositol signaling system	ko04070	1	0.816415	0.959855	Zm00001d005849	K00889
Genetic Information Processing	Homologous recombination	ko03440	2	0.836143	0.959855	Zm00001d028210;Zm00001d048086	K07466+K07466
Genetic Information Processing	Nucleotide excision repair	ko03420	2	0.85267	0.959855	Zm00001d028210;Zm00001d048086	K07466+K07466
Genetic Information Processing	Ribosome	ko03010	4	0.864175	0.959855	Zm00001d002094;Zm00001d042554;Zm00001d046596;Zm00001d048382	K02883+K02927+K02883+K02889
Metabolism	Biosynthesis of amino acids	ko01230	3	0.873339	0.959855	Zm00001d010375;Zm00001d012391;Zm00001d053798	K00850+K12657+K00134
Cellular Processes	Phagosome	ko04145	1	0.886954	0.959855	Zm00001d013367	K07374
Genetic Information Processing	Ribosome biogenesis in eukaryotes	ko03008	1	0.886954	0.959855	Zm00001d037932	K14555
Environmental Information Processing	Plant hormone signal transduction	ko04075	5	0.911752	0.973357	Zm00001d009087;Zm00001d043922;Zm00001d045507;Zm00001d050861;Zm00001d052323	K14431+K14486+K14494+K14514+K13415
Organismal Systems	Plant-pathogen interaction	ko04626	3	0.944235	0.994594	Zm00001d019312;Zm00001d021447;Zm00001d028484	K13457+K13473+K13459
Genetic Information Processing	RNA degradation	ko03018	1	0.96524	0.998884	Zm00001d010375	K00850
Genetic Information Processing	Protein processing in endoplasmic reticulum	ko04141	1	0.991484	0.998884	Zm00001d016017	K09580
Cellular Processes	Endocytosis	ko04144	1	0.995376	0.998884	Zm00001d005849	K00889
Genetic Information Processing	RNA transport	ko03013	1	0.998884	0.998884	Zm00001d052799	K14299
	down-regulated genes
Organismal Systems	Circadian rhythm - plant	ko04712	10	9.18389e-05	0.00384276	Zm00001d003477;Zm00001d006212;Zm00001d014198;Zm00001d017642;Zm00001d017885;Zm00001d022525;Zm00001d032999;Zm00001d033799;Zm00001d044232;Zm00001d051700	K12118+K12130+K16222+K12133+K12127+K16222+K16222+K12120+K12125+K16222
Metabolism	Valine, leucine and isoleucine degradation	ko00280	6	9.85323e-05	0.00384276	Zm00001d023694;Zm00001d027861;Zm00001d028094;Zm00001d033402;Zm00001d040670;Zm00001d051754	K00166+K00827+K05605+K00826+K09699+K00128
Environmental Information Processing	Plant hormone signal transduction	ko04075	17	0.000445344	0.0115789	Zm00001d000288;Zm00001d000408;Zm00001d002029;Zm00001d008749;Zm00001d010697;Zm00001d014690;Zm00001d015815;Zm00001d017778;Zm00001d018414;Zm00001d028974;Zm00001d036880;Zm00001d038296;Zm00001d039624;Zm00001d041416;Zm00001d045203;Zm00001d047563;Zm00001d051569	K14484+K14515+K13464+K14484+K14487+K14486+K14494+K16189+K14484+K14514+K14515+K14431+K14484+K14484+K14484+K14514+K16189
Metabolism	Propanoate metabolism	ko00640	3	0.00860612	0.112894	Zm00001d023694;Zm00001d028094;Zm00001d040670	K00166+K05605+K09699
Metabolism	Glycolysis / Gluconeogenesis	ko00010	7	0.00868415	0.112894	Zm00001d027996;Zm00001d028999;Zm00001d033002;Zm00001d040593;Zm00001d047893;Zm00001d049716;Zm00001d051754	K00121+K00162+K00850+K01623+K01610+K00121+K00128
Metabolism	Alanine, aspartate and glutamate metabolism	ko00250	4	0.0104371	0.116299	Zm00001d017958;Zm00001d027861;Zm00001d034420;Zm00001d051804	K01915+K00827+K00261+K01915
Metabolism	Fatty acid degradation	ko00071	3	0.0178221	0.147839	Zm00001d027996;Zm00001d049716;Zm00001d051754	K00121+K00121+K00128
Metabolism	Cyanoamino acid metabolism	ko00460	4	0.0191229	0.147839	Zm00001d019414;Zm00001d025846;Zm00001d037918;Zm00001d051214	K13029+K05350+K01188+K13035
Metabolism	Nitrogen metabolism	ko00910	3	0.0205533	0.147839	Zm00001d017958;Zm00001d034420;Zm00001d051804	K01915+K00261+K01915
Metabolism	Glycerolipid metabolism	ko00561	4	0.0220846	0.147839	Zm00001d005579;Zm00001d022445;Zm00001d029550;Zm00001d051754	K18693+K07407+K00901+K00128
Metabolism	Arginine biosynthesis	ko00220	3	0.0227444	0.147839	Zm00001d017958;Zm00001d034420;Zm00001d051804	K01915+K00261+K01915
Metabolism	Tyrosine metabolism	ko00350	3	0.0266684	0.160011	Zm00001d027996;Zm00001d048736;Zm00001d049716	K00121+K00815+K00121
Metabolism	Carbon metabolism	ko01200	9	0.0364238	0.202933	Zm00001d005879;Zm00001d027996;Zm00001d028094;Zm00001d028999;Zm00001d033002;Zm00001d034420;Zm00001d040593;Zm00001d047893;Zm00001d049716	K01938+K00121+K05605+K00162+K00850+K00261+K01623+K01610+K00121
Metabolism	Pyruvate metabolism	ko00620	4	0.0758599	0.369817	Zm00001d021187;Zm00001d028999;Zm00001d047893;Zm00001d051754	K01069+K00162+K01610+K00128
Metabolism	Cysteine and methionine metabolism	ko00270	4	0.0758599	0.369817	Zm00001d027861;Zm00001d033402;Zm00001d048736;Zm00001d052136	K00827+K00826+K00815+K05933
Genetic Information Processing	Non-homologous end-joining	ko03450	1	0.0812266	0.372687	Zm00001d049471	K10865
Metabolism	Flavonoid biosynthesis	ko00941	3	0.088174	0.373715	Zm00001d005933;Zm00001d005935;Zm00001d020530	K08695+K08695+K13065
Metabolism	Diterpenoid biosynthesis	ko00904	2	0.0911056	0.373715	Zm00001d003311;Zm00001d043411	K05282+K04125
Metabolism	Limonene and pinene degradation	ko00903	2	0.0958243	0.373715	Zm00001d042549;Zm00001d051754	K00517+K00128
Metabolism	Tryptophan metabolism	ko00380	2	0.115355	0.428463	Zm00001d034388;Zm00001d051754	K11817+K00128
Metabolism	beta-Alanine metabolism	ko00410	2	0.122923	0.435819	Zm00001d028094;Zm00001d051754	K05605+K00128
Metabolism	Glycerophospholipid metabolism	ko00564	4	0.137872	0.46688	Zm00001d005579;Zm00001d010463;Zm00001d018011;Zm00001d029550	K18693+K16818+K06129+K00901
Metabolism	Ascorbate and aldarate metabolism	ko00053	2	0.143655	0.46688	Zm00001d025528;Zm00001d051754	K19642+K00128
Metabolism	Folate biosynthesis	ko00790	1	0.181557	0.536712	Zm00001d016006	K18482
Metabolism	Glycosphingolipid biosynthesis - globo series	ko00603	1	0.181557	0.536712	Zm00001d022445	K07407
Metabolism	Vitamin B6 metabolism	ko00750	1	0.187846	0.536712	Zm00001d006365	K05275
Metabolism	Phenylpropanoid biosynthesis	ko00940	5	0.199755	0.536712	Zm00001d007952;Zm00001d020530;Zm00001d025846;Zm00001d032405;Zm00001d037918	K00430+K13065+K05350+K00430+K01188
Metabolism	Histidine metabolism	ko00340	1	0.200281	0.536712	Zm00001d051754	K00128
Metabolism	Tropane, piperidine and pyridine alkaloid biosynthesis	ko00960	1	0.206428	0.536712	Zm00001d048736	K00815
Metabolism	Galactose metabolism	ko00052	3	0.228192	0.573521	Zm00001d001933;Zm00001d022445;Zm00001d033002	K00963+K07407+K00850
Metabolism	One carbon pool by folate	ko00670	1	0.236466	0.573521	Zm00001d005879	K01938
Metabolism	Biosynthesis of amino acids	ko01230	6	0.242644	0.573521	Zm00001d017958;Zm00001d033002;Zm00001d033402;Zm00001d040593;Zm00001d048736;Zm00001d051804	K01915+K00850+K00826+K01623+K00815+K01915
Genetic Information Processing	Base excision repair	ko03410	2	0.254559	0.583988	Zm00001d012578;Zm00001d022022	K01246+K10773
Metabolism	Glyoxylate and dicarboxylate metabolism	ko00630	2	0.277325	0.618039	Zm00001d017958;Zm00001d051804	K01915+K01915
Metabolism	Stilbenoid, diarylheptanoid and gingerol biosynthesis	ko00945	2	0.317039	0.656819	Zm00001d020530;Zm00001d042549	K13065+K00517
Metabolism	Citrate cycle (TCA cycle)	ko00020	2	0.319861	0.656819	Zm00001d028999;Zm00001d047893	K00162+K01610
Metabolism	Isoquinoline alkaloid biosynthesis	ko00950	1	0.319989	0.656819	Zm00001d048736	K00815
Metabolism	Pentose phosphate pathway	ko00030	2	0.347915	0.68407	Zm00001d033002;Zm00001d040593	K00850+K01623
Metabolism	Other types of O-glycan biosynthesis	ko00514	1	0.350805	0.68407	Zm00001d007076	K18134
Metabolism	Valine, leucine and isoleucine biosynthesis	ko00290	1	0.370577	0.705	Zm00001d033402	K00826
Metabolism	Fructose and mannose metabolism	ko00051	2	0.383803	0.712776	Zm00001d033002;Zm00001d040593	K00850+K01623
Metabolism	Pantothenate and CoA biosynthesis	ko00770	1	0.417437	0.740203	Zm00001d033402	K00826
Environmental Information Processing	Phosphatidylinositol signaling system	ko04070	2	0.421496	0.740203	Zm00001d029550;Zm00001d031777	K00901+K00889
Metabolism	Phenylalanine metabolism	ko00360	1	0.435198	0.740203	Zm00001d048736	K00815
Metabolism	Pentose and glucuronate interconversions	ko00040	2	0.44511	0.740203	Zm00001d001933;Zm00001d051754	K00963+K00128
Metabolism	Ubiquinone and other terpenoid-quinone biosynthesis	ko00130	1	0.448166	0.740203	Zm00001d048736	K00815
Metabolism	Lysine degradation	ko00310	1	0.46084	0.740203	Zm00001d051754	K00128
Metabolism	Phenylalanine, tyrosine and tryptophan biosynthesis	ko00400	1	0.465	0.740203	Zm00001d048736	K00815
Metabolism	Carbon fixation in photosynthetic organisms	ko00710	2	0.48575	0.744975	Zm00001d040593;Zm00001d047893	K01623+K01610
Metabolism	Starch and sucrose metabolism	ko00500	5	0.487099	0.744975	Zm00001d001933;Zm00001d005687;Zm00001d015067;Zm00001d025846;Zm00001d037918	K00963+K16055+K01179+K05350+K01188
Genetic Information Processing	RNA polymerase	ko03020	1	0.508715	0.754258	Zm00001d047399	K03006
Metabolism	Arginine and proline metabolism	ko00330	1	0.512509	0.754258	Zm00001d051754	K00128
Environmental Information Processing	ABC transporters	ko02010	2	0.550039	0.7945	Zm00001d025031;Zm00001d039328	K05681+K05658
Metabolism	Cutin, suberine and wax biosynthesis	ko00073	1	0.576049	0.816942	Zm00001d030670	K17991
Organismal Systems	Plant-pathogen interaction	ko04626	5	0.591906	0.82444	Zm00001d009416;Zm00001d009985;Zm00001d032376;Zm00001d034562;Zm00001d038061	K13457+K13448+K13457+K13412+K13448
Metabolism	alpha-Linolenic acid metabolism	ko00592	1	0.650908	0.884639	Zm00001d010463	K16818
Genetic Information Processing	Spliceosome	ko03040	3	0.657809	0.884639	Zm00001d011005;Zm00001d029256;Zm00001d043850	K12896+K12900+K12827
Metabolism	Terpenoid backbone biosynthesis	ko00900	1	0.703559	0.888429	Zm00001d045159	K11778
Metabolism	Sphingolipid metabolism	ko00600	1	0.708143	0.888429	Zm00001d022445	K07407
Metabolism	Inositol phosphate metabolism	ko00562	1	0.712657	0.888429	Zm00001d031777	K00889
Metabolism	2-Oxocarboxylic acid metabolism	ko01210	1	0.730031	0.888429	Zm00001d033402	K00826
Metabolism	Glycine, serine and threonine metabolism	ko00260	1	0.73421	0.888429	Zm00001d027861	K00827
Genetic Information Processing	Aminoacyl-tRNA biosynthesis	ko00970	1	0.740358	0.888429	Zm00001d002594	K01870
Genetic Information Processing	Protein processing in endoplasmic reticulum	ko04141	3	0.765966	0.905232	Zm00001d017378;Zm00001d028588;Zm00001d048409	K10666+K09562+K13525
Genetic Information Processing	RNA degradation	ko03018	2	0.778154	0.90591	Zm00001d016119;Zm00001d033002	K13126+K00850
Cellular Processes	Phagosome	ko04145	1	0.845054	0.969327	Zm00001d020951	K07374
Metabolism	Oxidative phosphorylation	ko00190	1	0.858976	0.971016	Zm00001d015569	K01507
Genetic Information Processing	Ubiquitin mediated proteolysis	ko04120	1	0.912039	0.978826	Zm00001d032810	K10144
Genetic Information Processing	RNA transport	ko03013	3	0.925826	0.978826	Zm00001d016119;Zm00001d022526;Zm00001d052205	K13126+K14317+K14299
Metabolism	Amino sugar and nucleotide sugar metabolism	ko00520	1	0.927791	0.978826	Zm00001d001933	K00963
Metabolism	Pyrimidine metabolism	ko00240	1	0.932216	0.978826	Zm00001d047399	K03006
Genetic Information Processing	Homologous recombination	ko03440	1	0.939322	0.978826	Zm00001d049471	K10865
Cellular Processes	Endocytosis	ko04144	2	0.942399	0.978826	Zm00001d031777;Zm00001d048295	K00889+K07937
Metabolism	Purine metabolism	ko00230	1	0.963773	0.978826	Zm00001d047399	K03006
Genetic Information Processing	mRNA surveillance pathway	ko03015	1	0.966277	0.978826	Zm00001d016119	K13126
Genetic Information Processing	Ribosome	ko03010	1	0.995333	0.995333	Zm00001d013169	K02964

## Sheet: stage  III 
	List of enriched pathways for specific common DEGs of ZYDH381-1 and DH3732 at stage III.
	Pathway term	Pathway ID	DEGs tested	P value	Q value	Genes	K_IDs
	up-regulated genes
Metabolism	Phenylpropanoid biosynthesis	ko00940	22	3.76761e-08	3.54156e-06	Zm00001d002004;Zm00001d008266;Zm00001d008435;Zm00001d011443;Zm00001d012980;Zm00001d013268;Zm00001d013862;Zm00001d016471;Zm00001d017276;Zm00001d017279;Zm00001d021324;Zm00001d023994;Zm00001d024000;Zm00001d027946;Zm00001d032152;Zm00001d036835;Zm00001d036933;Zm00001d038599;Zm00001d040364;Zm00001d050455;Zm00001d051166;Zm00001d053982	K00430+K00430+K05350+K01904+K09753+K01188+K09755+K00487+K10775+K10775+K13065+K01188+K01188+K13065+K09753+K00430+K12355+K00430+K00430+K13065+K10775+K05349
Metabolism	Sphingolipid metabolism	ko00600	9	0.000348259	0.0145149	Zm00001d017560;Zm00001d017753;Zm00001d019552;Zm00001d020296;Zm00001d027803;Zm00001d028474;Zm00001d044290;Zm00001d049259;Zm00001d053585	K12309+K00654+K07407+K04710+K12309+K12309+K12309+K00654+K12309
Metabolism	Starch and sucrose metabolism	ko00500	19	0.000577757	0.0145149	Zm00001d008435;Zm00001d010755;Zm00001d013268;Zm00001d015934;Zm00001d016684;Zm00001d016853;Zm00001d017502;Zm00001d017906;Zm00001d021026;Zm00001d022460;Zm00001d023810;Zm00001d023994;Zm00001d024000;Zm00001d026415;Zm00001d044828;Zm00001d045048;Zm00001d045763;Zm00001d053395;Zm00001d053982	K05350+K16055+K01188+K01051+K00700+K00700+K01087+K01835+K08679+K01051+K00770+K01188+K01188+K15920+K13648+K01051+K01835+K01184+K05349
Metabolism	Other glycan degradation	ko00511	9	0.000617657	0.0145149	Zm00001d017560;Zm00001d027803;Zm00001d028474;Zm00001d033044;Zm00001d034818;Zm00001d038645;Zm00001d040733;Zm00001d044290;Zm00001d053585	K12309+K12309+K12309+K01206+K01206+K01206+K01206+K12309+K12309
Metabolism	Glycosaminoglycan degradation	ko00531	6	0.00117427	0.0220762	Zm00001d017560;Zm00001d027803;Zm00001d028474;Zm00001d037493;Zm00001d044290;Zm00001d053585	K12309+K12309+K12309+K07964+K12309+K12309
Metabolism	Glycosphingolipid biosynthesis - ganglio series	ko00604	5	0.00327717	0.0466811	Zm00001d017560;Zm00001d027803;Zm00001d028474;Zm00001d044290;Zm00001d053585	K12309+K12309+K12309+K12309+K12309
Metabolism	Phenylalanine metabolism	ko00360	5	0.00347625	0.0466811	Zm00001d011443;Zm00001d016471;Zm00001d017276;Zm00001d017279;Zm00001d051166	K01904+K00487+K10775+K10775+K10775
Metabolism	Cutin, suberine and wax biosynthesis	ko00073	6	0.00426929	0.0470599	Zm00001d004664;Zm00001d017251;Zm00001d024763;Zm00001d035249;Zm00001d045304;Zm00001d051932	K13407+K15404+K15400+K15400+K15400+K15404
Metabolism	Porphyrin and chlorophyll metabolism	ko00860	7	0.00450574	0.0470599	Zm00001d001820;Zm00001d003085;Zm00001d011387;Zm00001d033522;Zm00001d046493;Zm00001d051110;Zm00001d051923	K00218+K10960+K01599+K10960+K00510+K10960+K10960
Metabolism	Galactose metabolism	ko00052	8	0.00975494	0.0863893	Zm00001d017560;Zm00001d017906;Zm00001d019552;Zm00001d027803;Zm00001d028474;Zm00001d044290;Zm00001d045763;Zm00001d053585	K12309+K01835+K07407+K12309+K12309+K12309+K01835+K12309
Metabolism	Cyanoamino acid metabolism	ko00460	6	0.0101094	0.0863893	Zm00001d008435;Zm00001d013268;Zm00001d023994;Zm00001d024000;Zm00001d049234;Zm00001d053982	K05350+K01188+K01188+K01188+K00600+K05349
Metabolism	Stilbenoid, diarylheptanoid and gingerol biosynthesis	ko00945	6	0.0169372	0.132675	Zm00001d016471;Zm00001d021324;Zm00001d027946;Zm00001d029526;Zm00001d049573;Zm00001d050455	K00487+K13065+K13065+K00517+K00517+K13065
Metabolism	Taurine and hypotaurine metabolism	ko00430	2	0.0198627	0.143182	Zm00001d033489;Zm00001d047981	K10712+K01580
Metabolism	Terpenoid backbone biosynthesis	ko00900	6	0.0213249	0.143182	Zm00001d003085;Zm00001d018377;Zm00001d019060;Zm00001d033522;Zm00001d051110;Zm00001d051923	K10960+K01597+K01662+K10960+K10960+K10960
Metabolism	Fatty acid elongation	ko00062	4	0.0273823	0.171596	Zm00001d014168;Zm00001d017941;Zm00001d032948;Zm00001d046444	K15397+K15397+K15397+K15397
Metabolism	Brassinosteroid biosynthesis	ko00905	3	0.0296433	0.174155	Zm00001d003349;Zm00001d022262;Zm00001d037745	K12639+K15639+K09589
Metabolism	Flavonoid biosynthesis	ko00941	5	0.040664	0.224848	Zm00001d016471;Zm00001d021324;Zm00001d024574;Zm00001d027946;Zm00001d050455	K00487+K13065+K05280+K13065+K13065
Metabolism	Flavone and flavonol biosynthesis	ko00944	2	0.0526736	0.275074	Zm00001d024574;Zm00001d051892	K05280+K13264
Metabolism	Pentose phosphate pathway	ko00030	5	0.0698436	0.334731	Zm00001d017906;Zm00001d018195;Zm00001d032045;Zm00001d042453;Zm00001d045763	K01835+K01623+K01057+K01623+K01835
Metabolism	Linoleic acid metabolism	ko00591	2	0.0712194	0.334731	Zm00001d002000;Zm00001d053675	K15718+K00454
Metabolism	Nitrogen metabolism	ko00910	3	0.0868518	0.376217	Zm00001d018161;Zm00001d049995;Zm00001d052164	K00366+K10534+K00366
Metabolism	Ubiquinone and other terpenoid-quinone biosynthesis	ko00130	3	0.0895024	0.376217	Zm00001d011443;Zm00001d011773;Zm00001d016471	K01904+K06127+K00487
Genetic Information Processing	Aminoacyl-tRNA biosynthesis	ko00970	5	0.092053	0.376217	Zm00001d004753;Zm00001d004817;Zm00001d023543;Zm00001d043470;Zm00001d044167	K01870+K02433+K02433+K01870+K01870
Genetic Information Processing	RNA polymerase	ko03020	3	0.133014	0.520972	Zm00001d013250;Zm00001d022059;Zm00001d034062	K03006+K03006+K03006
Metabolism	Isoquinoline alkaloid biosynthesis	ko00950	2	0.150382	0.561033	Zm00001d000001;Zm00001d024664	K00422+K01592
Metabolism	Zeatin biosynthesis	ko00908	2	0.155179	0.561033	Zm00001d002707;Zm00001d042148	K13495+K00279
Metabolism	Carbon fixation in photosynthetic organisms	ko00710	5	0.167735	0.583965	Zm00001d018195;Zm00001d038476;Zm00001d042453;Zm00001d050409;Zm00001d053798	K01623+K00051+K01623+K00026+K00134
Metabolism	Amino sugar and nucleotide sugar metabolism	ko00520	7	0.182472	0.612584	Zm00001d017906;Zm00001d021026;Zm00001d023810;Zm00001d026415;Zm00001d027524;Zm00001d044828;Zm00001d045763	K01835+K08679+K00770+K15920+K01183+K13648+K01835
Metabolism	Photosynthesis	ko00195	3	0.189236	0.613385	Zm00001d003797;Zm00001d010136;Zm00001d034345	K02639+K02639+K02641
Metabolism	Thiamine metabolism	ko00730	1	0.198721	0.622659	Zm00001d019060	K01662
Metabolism	Diterpenoid biosynthesis	ko00904	2	0.22976	0.644385	Zm00001d033327;Zm00001d034898	K05282+K05282
Metabolism	Monoterpenoid biosynthesis	ko00902	1	0.231347	0.644385	Zm00001d025924	K15095
Metabolism	Glycolysis / Gluconeogenesis	ko00010	6	0.238465	0.644385	Zm00001d017906;Zm00001d018195;Zm00001d033225;Zm00001d042453;Zm00001d045763;Zm00001d053798	K01835+K01623+K00162+K01623+K01835+K00134
Metabolism	Limonene and pinene degradation	ko00903	2	0.239931	0.644385	Zm00001d029526;Zm00001d049573	K00517+K00517
Metabolism	Pentose and glucuronate interconversions	ko00040	4	0.283508	0.664993	Zm00001d015934;Zm00001d022460;Zm00001d045048;Zm00001d053395	K01051+K01051+K01051+K01184
Metabolism	Glyoxylate and dicarboxylate metabolism	ko00630	3	0.283743	0.664993	Zm00001d027511;Zm00001d049234;Zm00001d050409	K03781+K00600+K00026
Metabolism	alpha-Linolenic acid metabolism	ko00592	3	0.287488	0.664993	Zm00001d039542;Zm00001d053675;Zm00001d054067	K16818+K00454+K10528
Metabolism	beta-Alanine metabolism	ko00410	2	0.296032	0.664993	Zm00001d024281;Zm00001d047981	K13366+K01580
Metabolism	Riboflavin metabolism	ko00740	1	0.302428	0.664993	Zm00001d023863	K00793
Metabolism	Glycosphingolipid biosynthesis - globo series	ko00603	1	0.302428	0.664993	Zm00001d019552	K07407
Metabolism	Phenylalanine, tyrosine and tryptophan biosynthesis	ko00400	2	0.3062	0.664993	Zm00001d024393;Zm00001d050412	K01609+K01850
Metabolism	Fatty acid biosynthesis	ko00061	2	0.311273	0.664993	Zm00001d006080;Zm00001d019926	K10782+K00208
Metabolism	Tyrosine metabolism	ko00350	2	0.321397	0.671363	Zm00001d000001;Zm00001d024664	K00422+K01592
Metabolism	Biotin metabolism	ko00780	1	0.358126	0.731823	Zm00001d019926	K00208
Metabolism	Arginine and proline metabolism	ko00330	2	0.366428	0.732857	Zm00001d012391;Zm00001d024281	K12657+K13366
Metabolism	One carbon pool by folate	ko00670	1	0.384293	0.752574	Zm00001d049234	K00600
Metabolism	Carbon metabolism	ko01200	9	0.419042	0.78438	Zm00001d018195;Zm00001d027511;Zm00001d032045;Zm00001d033225;Zm00001d038476;Zm00001d042453;Zm00001d049234;Zm00001d050409;Zm00001d053798	K01623+K03781+K01057+K00162+K00051+K01623+K00600+K00026+K00134
Metabolism	Benzoxazinoid biosynthesis	ko00402	1	0.425568	0.78438	Zm00001d048705	K13226
Metabolism	Glycosylphosphatidylinositol(GPI)-anchor biosynthesis	ko00563	1	0.425568	0.78438	Zm00001d044030	K03857
Cellular Processes	Peroxisome	ko04146	3	0.486542	0.862923	Zm00001d027511;Zm00001d031203;Zm00001d042035	K03781+K08726+K00306
Metabolism	Arachidonic acid metabolism	ko00590	1	0.500043	0.870445	Zm00001d031203	K08726
Metabolism	Purine metabolism	ko00230	6	0.529337	0.894059	Zm00001d013250;Zm00001d017906;Zm00001d022059;Zm00001d034062;Zm00001d045763;Zm00001d051080	K03006+K01835+K03006+K03006+K01835+K00759
Metabolism	Pyruvate metabolism	ko00620	3	0.547381	0.894059	Zm00001d033225;Zm00001d038476;Zm00001d050409	K00162+K00051+K00026
Metabolism	Cysteine and methionine metabolism	ko00270	3	0.547381	0.894059	Zm00001d026291;Zm00001d026431;Zm00001d050409	K00558+K05933+K00026
Metabolism	Sulfur metabolism	ko00920	1	0.570915	0.894059	Zm00001d042600	K08738
Metabolism	Glycerolipid metabolism	ko00561	2	0.572315	0.894059	Zm00001d019552;Zm00001d022371	K07407+K14457
Metabolism	Butanoate metabolism	ko00650	1	0.57684	0.894059	Zm00001d047981	K01580
Organismal Systems	Plant-pathogen interaction	ko04626	9	0.580187	0.894059	Zm00001d002287;Zm00001d015213;Zm00001d018883;Zm00001d019312;Zm00001d034372;Zm00001d040130;Zm00001d041430;Zm00001d043025;Zm00001d053926	K13420+K13420+K13420+K13457+K13412+K13420+K13448+K13424+K02183
Metabolism	Citrate cycle (TCA cycle)	ko00020	2	0.613897	0.900221	Zm00001d033225;Zm00001d050409	K00162+K00026
Metabolism	Ether lipid metabolism	ko00565	1	0.621399	0.900221	Zm00001d042057	K01114
Metabolism	Biosynthesis of amino acids	ko01230	7	0.630067	0.900221	Zm00001d012391;Zm00001d018195;Zm00001d024393;Zm00001d042453;Zm00001d049234;Zm00001d050412;Zm00001d053798	K12657+K01623+K01609+K01623+K00600+K01850+K00134
Metabolism	Glutathione metabolism	ko00480	2	0.63872	0.900221	Zm00001d024963;Zm00001d048558	K00799+K00799
Environmental Information Processing	ABC transporters	ko02010	3	0.641647	0.900221	Zm00001d013254;Zm00001d013960;Zm00001d039631	K05657+K05681+K05681
Metabolism	Tryptophan metabolism	ko00380	1	0.651726	0.900915	Zm00001d027511	K03781
Metabolism	Lysine degradation	ko00310	1	0.67059	0.902899	Zm00001d042035	K00306
Metabolism	Glycine, serine and threonine metabolism	ko00260	2	0.684598	0.902899	Zm00001d042035;Zm00001d049234	K00306+K00600
Metabolism	Fructose and mannose metabolism	ko00051	2	0.69075	0.902899	Zm00001d018195;Zm00001d042453	K01623+K01623
Metabolism	Glycerophospholipid metabolism	ko00564	3	0.694748	0.902899	Zm00001d028889;Zm00001d039542;Zm00001d042057	K00006+K16818+K01114
Metabolism	Ascorbate and aldarate metabolism	ko00053	1	0.701188	0.902899	Zm00001d046330	K00423
Genetic Information Processing	mRNA surveillance pathway	ko03015	5	0.714577	0.907706	Zm00001d000112;Zm00001d009567;Zm00001d020903;Zm00001d052818;Zm00001d052819	K13126+K03456+K03456+K03456+K03456
Organismal Systems	Circadian rhythm - plant	ko04712	3	0.778977	0.972372	Zm00001d018530;Zm00001d033325;Zm00001d052256	K16221+K16222+K16221
Metabolism	Alanine, aspartate and glutamate metabolism	ko00250	1	0.786173	0.972372	Zm00001d047981	K01580
Cellular Processes	Endocytosis	ko04144	6	0.819219	0.999935	Zm00001d012791;Zm00001d021453;Zm00001d042050;Zm00001d044038;Zm00001d048222;Zm00001d050241	K12472+K19476+K17917+K05747+K07904+K12472
Metabolism	Pyrimidine metabolism	ko00240	3	0.8572	0.999935	Zm00001d013250;Zm00001d022059;Zm00001d034062	K03006+K03006+K03006
Metabolism	Inositol phosphate metabolism	ko00562	1	0.893729	0.999935	Zm00001d042057	K01114
Metabolism	Fatty acid metabolism	ko01212	1	0.898104	0.999935	Zm00001d019926	K00208
Environmental Information Processing	Phosphatidylinositol signaling system	ko04070	1	0.926201	0.999935	Zm00001d053926	K02183
Genetic Information Processing	Protein processing in endoplasmic reticulum	ko04141	4	0.930183	0.999935	Zm00001d016017;Zm00001d038608;Zm00001d039941;Zm00001d044874	K09580+K13993+K13993+K13993
Genetic Information Processing	Mismatch repair	ko03430	2	0.949538	0.999935	Zm00001d028210;Zm00001d048086	K07466+K07466
Genetic Information Processing	Homologous recombination	ko03440	2	0.960117	0.999935	Zm00001d028210;Zm00001d048086	K07466+K07466
Genetic Information Processing	RNA degradation	ko03018	2	0.964154	0.999935	Zm00001d000112;Zm00001d032789	K13126+K04077
Cellular Processes	Phagosome	ko04145	1	0.964986	0.999935	Zm00001d040509	K07375
Genetic Information Processing	Ribosome biogenesis in eukaryotes	ko03008	1	0.964986	0.999935	Zm00001d037932	K14555
Genetic Information Processing	Nucleotide excision repair	ko03420	2	0.966626	0.999935	Zm00001d028210;Zm00001d048086	K07466+K07466
Genetic Information Processing	DNA replication	ko03030	2	0.967021	0.999935	Zm00001d028210;Zm00001d048086	K07466+K07466
Metabolism	Oxidative phosphorylation	ko00190	1	0.970437	0.999935	Zm00001d052436	K00419
Genetic Information Processing	Ubiquitin mediated proteolysis	ko04120	1	0.987347	0.999935	Zm00001d028771	K03178
Environmental Information Processing	Plant hormone signal transduction	ko04075	4	0.998716	0.999935	Zm00001d001865;Zm00001d031665;Zm00001d045507;Zm00001d050861	K14492+K16189+K14494+K14514
Genetic Information Processing	RNA transport	ko03013	2	0.999658	0.999935	Zm00001d000112;Zm00001d017726	K13126+K14317
Genetic Information Processing	Ribosome	ko03010	1	0.999935	0.999935	Zm00001d042554	K02927
	down-regulated genes
Environmental Information Processing	Plant hormone signal transduction	ko04075	20	8.00392e-05	0.0059229	Zm00001d000408;Zm00001d002143;Zm00001d008749;Zm00001d010465;Zm00001d010697;Zm00001d014690;Zm00001d015815;Zm00001d017397;Zm00001d018200;Zm00001d018414;Zm00001d024160;Zm00001d028974;Zm00001d033319;Zm00001d038296;Zm00001d039624;Zm00001d040541;Zm00001d043515;Zm00001d047220;Zm00001d047563;Zm00001d051569	K14515+K14431+K14484+K14499+K14487+K14486+K14494+K14488+K14488+K14484+K14431+K14514+K14484+K14431+K14484+K14484+K14484+K14498+K14514+K16189
Organismal Systems	Circadian rhythm - plant	ko04712	10	0.000251582	0.00930854	Zm00001d006212;Zm00001d012703;Zm00001d017642;Zm00001d017885;Zm00001d022525;Zm00001d027846;Zm00001d040362;Zm00001d044232;Zm00001d047632;Zm00001d051700	K12130+K16222+K12133+K12127+K16222+K16222+K16222+K12125+K12121+K16222
Metabolism	Glycolysis / Gluconeogenesis	ko00010	9	0.00125713	0.0281756	Zm00001d023294;Zm00001d027996;Zm00001d028999;Zm00001d033002;Zm00001d039512;Zm00001d040593;Zm00001d047893;Zm00001d049716;Zm00001d051754	K00162+K00121+K00162+K00850+K00844+K01623+K01610+K00121+K00128
Metabolism	Valine, leucine and isoleucine degradation	ko00280	5	0.001523	0.0281756	Zm00001d023694;Zm00001d028094;Zm00001d033402;Zm00001d040670;Zm00001d051754	K00166+K05605+K00826+K09699+K00128
Metabolism	Propanoate metabolism	ko00640	3	0.0119553	0.136148	Zm00001d023694;Zm00001d028094;Zm00001d040670	K00166+K05605+K09699
Metabolism	Carbon metabolism	ko01200	11	0.0128788	0.136148	Zm00001d005879;Zm00001d023294;Zm00001d027996;Zm00001d028094;Zm00001d028999;Zm00001d033002;Zm00001d034420;Zm00001d039512;Zm00001d040593;Zm00001d047893;Zm00001d049716	K01938+K00162+K00121+K05605+K00162+K00850+K00261+K00844+K01623+K01610+K00121
Metabolism	Fatty acid degradation	ko00071	3	0.024461	0.198101	Zm00001d027996;Zm00001d049716;Zm00001d051754	K00121+K00121+K00128
Metabolism	Nitrogen metabolism	ko00910	3	0.0281305	0.198101	Zm00001d017958;Zm00001d034420;Zm00001d044099	K01915+K00261+K01673
Metabolism	Cyanoamino acid metabolism	ko00460	4	0.028304	0.198101	Zm00001d019414;Zm00001d025846;Zm00001d037207;Zm00001d051214	K13029+K05350+K13030+K13035
Metabolism	Caffeine metabolism	ko00232	1	0.034181	0.198101	Zm00001d029626	K00106
Metabolism	Pyruvate metabolism	ko00620	5	0.034497	0.198101	Zm00001d021187;Zm00001d023294;Zm00001d028999;Zm00001d047893;Zm00001d051754	K01069+K00162+K00162+K01610+K00128
Metabolism	Anthocyanin biosynthesis	ko00942	2	0.0348016	0.198101	Zm00001d043544;Zm00001d047504	K12938+K12938
Metabolism	Glycerophospholipid metabolism	ko00564	5	0.0742939	0.392696	Zm00001d009497;Zm00001d010463;Zm00001d018011;Zm00001d020926;Zm00001d029550	K08730+K16818+K06129+K13523+K00901
Metabolism	Other types of O-glycan biosynthesis	ko00514	2	0.0846042	0.417381	Zm00001d007076;Zm00001d022380	K18134+K18134
Genetic Information Processing	Base excision repair	ko03410	3	0.0977665	0.421153	Zm00001d012578;Zm00001d022022;Zm00001d030850	K01246+K10773+K10773
Genetic Information Processing	RNA degradation	ko03018	6	0.0999334	0.421153	Zm00001d013984;Zm00001d016119;Zm00001d020982;Zm00001d033002;Zm00001d034277;Zm00001d047554	K18681+K13126+K13126+K00850+K13126+K13126
Metabolism	Diterpenoid biosynthesis	ko00904	2	0.111582	0.421153	Zm00001d003311;Zm00001d043411	K05282+K04125
Metabolism	Galactose metabolism	ko00052	4	0.116299	0.421153	Zm00001d001933;Zm00001d031416;Zm00001d033002;Zm00001d039512	K00963+K12309+K00850+K00844
Metabolism	Limonene and pinene degradation	ko00903	2	0.11722	0.421153	Zm00001d042549;Zm00001d051754	K00517+K00128
Metabolism	Glycerolipid metabolism	ko00561	3	0.119516	0.421153	Zm00001d020926;Zm00001d029550;Zm00001d051754	K13523+K00901+K00128
Metabolism	Citrate cycle (TCA cycle)	ko00020	3	0.140873	0.442179	Zm00001d023294;Zm00001d028999;Zm00001d047893	K00162+K00162+K01610
Metabolism	Starch and sucrose metabolism	ko00500	8	0.146734	0.442179	Zm00001d001933;Zm00001d005687;Zm00001d015067;Zm00001d025846;Zm00001d029983;Zm00001d039512;Zm00001d047077;Zm00001d050293	K00963+K16055+K01179+K05350+K01177+K00844+K01177+K16055
Metabolism	beta-Alanine metabolism	ko00410	2	0.149385	0.442179	Zm00001d028094;Zm00001d051754	K05605+K00128
Metabolism	Arginine biosynthesis	ko00220	2	0.149385	0.442179	Zm00001d017958;Zm00001d034420	K01915+K00261
Metabolism	Tyrosine metabolism	ko00350	2	0.16454	0.468306	Zm00001d027996;Zm00001d049716	K00121+K00121
Metabolism	Ascorbate and aldarate metabolism	ko00053	2	0.173761	0.476233	Zm00001d025528;Zm00001d051754	K19642+K00128
Metabolism	Fructose and mannose metabolism	ko00051	3	0.189116	0.499808	Zm00001d033002;Zm00001d039512;Zm00001d040593	K00850+K00844+K01623
Metabolism	Folate biosynthesis	ko00790	1	0.202483	0.516681	Zm00001d016006	K18482
Environmental Information Processing	Phosphatidylinositol signaling system	ko04070	3	0.220312	0.532457	Zm00001d022148;Zm00001d029550;Zm00001d031777	K00921+K00901+K00889
Metabolism	Histidine metabolism	ko00340	1	0.223056	0.532457	Zm00001d051754	K00128
Metabolism	Alanine, aspartate and glutamate metabolism	ko00250	2	0.249689	0.577406	Zm00001d017958;Zm00001d034420	K01915+K00261
Metabolism	One carbon pool by folate	ko00670	1	0.262637	0.588944	Zm00001d005879	K01938
Genetic Information Processing	mRNA surveillance pathway	ko03015	5	0.32099	0.694778	Zm00001d016119;Zm00001d020982;Zm00001d031981;Zm00001d034277;Zm00001d047554	K13126+K13126+K14404+K13126+K13126
Genetic Information Processing	Spliceosome	ko03040	5	0.329554	0.694778	Zm00001d001915;Zm00001d011005;Zm00001d014549;Zm00001d029256;Zm00001d043850	K12823+K12896+K12863+K12900+K12827
Cellular Processes	Phagosome	ko04145	3	0.344531	0.694778	Zm00001d020951;Zm00001d022148;Zm00001d049661	K07374+K00921+K07374
Metabolism	Zeatin biosynthesis	ko00908	1	0.35868	0.698482	Zm00001d041982	K00791
Metabolism	Stilbenoid, diarylheptanoid and gingerol biosynthesis	ko00945	2	0.370557	0.703107	Zm00001d020530;Zm00001d042549	K13065+K00517
Metabolism	Pentose phosphate pathway	ko00030	2	0.404346	0.717759	Zm00001d033002;Zm00001d040593	K00850+K01623
Metabolism	Valine, leucine and isoleucine biosynthesis	ko00290	1	0.407142	0.717759	Zm00001d033402	K00826
Metabolism	Inositol phosphate metabolism	ko00562	2	0.407376	0.717759	Zm00001d022148;Zm00001d031777	K00921+K00889
Metabolism	Sesquiterpenoid and triterpenoid biosynthesis	ko00909	1	0.447161	0.757375	Zm00001d024211	K15797
Metabolism	Pantothenate and CoA biosynthesis	ko00770	1	0.45674	0.757375	Zm00001d033402	K00826
Metabolism	Phenylpropanoid biosynthesis	ko00940	4	0.466748	0.757375	Zm00001d007952;Zm00001d020530;Zm00001d025846;Zm00001d032405	K00430+K13065+K05350+K00430
Metabolism	Glycosphingolipid biosynthesis - ganglio series	ko00604	1	0.470801	0.757375	Zm00001d031416	K12309
Metabolism	Tryptophan metabolism	ko00380	1	0.484501	0.762831	Zm00001d051754	K00128
Metabolism	Lysine degradation	ko00310	1	0.502222	0.767555	Zm00001d051754	K00128
Metabolism	Pentose and glucuronate interconversions	ko00040	2	0.508246	0.767555	Zm00001d001933;Zm00001d051754	K00963+K00128
Metabolism	Glycosaminoglycan degradation	ko00531	1	0.527678	0.775951	Zm00001d031416	K12309
Metabolism	Cysteine and methionine metabolism	ko00270	2	0.540218	0.775951	Zm00001d033402;Zm00001d052136	K00826+K05933
Metabolism	Carbon fixation in photosynthetic organisms	ko00710	2	0.550556	0.775951	Zm00001d040593;Zm00001d047893	K01623+K01610
Metabolism	Arginine and proline metabolism	ko00330	1	0.555749	0.775951	Zm00001d051754	K00128
Metabolism	Cutin, suberine and wax biosynthesis	ko00073	1	0.620565	0.850404	Zm00001d030670	K17991
Genetic Information Processing	Proteasome	ko03050	1	0.633644	0.852539	Zm00001d019237	K11599
Metabolism	Glyoxylate and dicarboxylate metabolism	ko00630	1	0.692626	0.866597	Zm00001d017958	K01915
Metabolism	alpha-Linolenic acid metabolism	ko00592	1	0.695314	0.866597	Zm00001d010463	K16818
Organismal Systems	Plant-pathogen interaction	ko04626	5	0.697556	0.866597	Zm00001d009416;Zm00001d009985;Zm00001d032376;Zm00001d038061;Zm00001d038494	K13457+K13448+K13457+K13448+K13420
Metabolism	Flavonoid biosynthesis	ko00941	1	0.697979	0.866597	Zm00001d020530	K13065
Metabolism	Biosynthesis of amino acids	ko01230	4	0.702646	0.866597	Zm00001d017958;Zm00001d033002;Zm00001d033402;Zm00001d040593	K01915+K00850+K00826+K01623
Metabolism	Sphingolipid metabolism	ko00600	1	0.751098	0.889489	Zm00001d031416	K12309
Metabolism	2-Oxocarboxylic acid metabolism	ko01210	1	0.772073	0.889489	Zm00001d033402	K00826
Metabolism	Other glycan degradation	ko00511	1	0.778017	0.889489	Zm00001d031416	K12309
Genetic Information Processing	Aminoacyl-tRNA biosynthesis	ko00970	1	0.781894	0.889489	Zm00001d002594	K01870
Metabolism	Amino sugar and nucleotide sugar metabolism	ko00520	2	0.793328	0.889489	Zm00001d001933;Zm00001d039512	K00963+K00844
Cellular Processes	Peroxisome	ko04146	1	0.810587	0.895275	Zm00001d029626	K00106
Environmental Information Processing	ABC transporters	ko02010	1	0.877162	0.949954	Zm00001d039328	K05658
Genetic Information Processing	RNA transport	ko03013	4	0.885768	0.949954	Zm00001d016119;Zm00001d020982;Zm00001d034277;Zm00001d047554	K13126+K13126+K13126+K13126
Genetic Information Processing	Ubiquitin mediated proteolysis	ko04120	1	0.93576	0.975877	Zm00001d032810	K10144
Genetic Information Processing	Protein processing in endoplasmic reticulum	ko04141	2	0.94272	0.975877	Zm00001d017378;Zm00001d048409	K10666+K13525
Genetic Information Processing	Mismatch repair	ko03430	1	0.949502	0.975877	Zm00001d011829	K08734
Cellular Processes	Endocytosis	ko04144	2	0.964809	0.976409	Zm00001d031777;Zm00001d048295	K00889+K07937
Metabolism	Purine metabolism	ko00230	1	0.976409	0.976409	Zm00001d029626	K00106
